# Supplementary material for: Estimating the burden of severe malarial anaemia and access to hospital care in East Africa
Source: Nat Commun. 2023 Sep 14;14:5691. doi: 10.1038/s41467-023-41275-w (PMC10502125; doi:10.1038/s41467-023-41275-w)
Supplement: Supplementary file 4 — Source Data [file 41467_2023_41275_MOESM4_ESM.zip]

Archive with 12 entries (12 files):
- source_data/figure_1_source_country_data.csv
- source_data/figure_1_source_country_model_draws.csv
- source_data/figure_1_source_country_model_median.csv
- source_data/figure_2_source_model_draws.csv
- source_data/figure_2_source_model_median.csv
- source_data/figure_3_source_model_incidence.csv
- source_data/figure_3_source_prob_hosp.csv
- source_data/figure_S1_source_model_draws.csv
- source_data/figure_S1_source_model_median.csv
- source_data/figure_S2_source_model.csv
- source_data/figure_S3_source_fit.csv
- source_data/table_1_source_prob_hosp.csv
