# Supplementary material for: Estimating the burden of severe malarial anaemia and access to hospital care in East Africa
Source: Nat Commun. 2023 Sep 14;14:5691. doi: 10.1038/s41467-023-41275-w (PMC10502125; doi:10.1038/s41467-023-41275-w)
Supplement: Supplementary file 4 — Source Data [file 41467_2023_41275_MOESM4_ESM.zip › source_data/figure_1_source_country_data.csv]

country	pfpr	pfprl	pfpru	sma	smal	smau
Angola	0.0251368389830184	0.0203908613572518	0.0297105833888054	0	0	0.00444798526593187
Angola	0.040138700189143	0.0309137639900049	0.0551991416141391	0	0	0.00446658657549445
Angola	0.0822686569242483	0.0558554157614708	0.115069116155307	0	0	0.00437837569700934
Angola	0.227311938945265	0.118215199559927	0.417705970257521	0.00208104792698472	0	0.00849769689626572
Benin	0.173337073338909	0.0754376277327538	0.241027325391769	0.000636404356121695	0	0.003062914860943
Benin	0.304870130035049	0.247794087976217	0.363014767567317	0.000153415612299642	0	0.00256778038214961
Benin	0.43236992109263	0.370343223214149	0.491773650050163	0	0	0
Benin	0.553508761059506	0.496440447866917	0.646767035126686	0	0	0.00105413992028337
Burkina Faso	0.159964793366671	0.0680790555973848	0.214406836777925	0	0	0.00156621618498379
Burkina Faso	0.275442160845145	0.220938060432673	0.318036153912544	0.0028798027297699	0.000990245782378048	0.00591794686941721
Burkina Faso	0.364549908632679	0.322941541671753	0.415272106726964	0.00154341539182144	2.49732996187203e-05	0.00423018903685207
Burkina Faso	0.480388661657351	0.419035190343857	0.645818173885345	0.00704535878922055	0.00399233935779871	0.0112028581923641
Burundi	0.0500196655684355	0	0.0814082423845927	0	0	0.0014779762717934
Burundi	0.108616524623278	0.0834338832646608	0.142960984259844	0.00107902845344963	4.47613699059907e-05	0.00357932927094602
Burundi	0.191276332376621	0.146075889468193	0.242702802022298	0.00262761551559824	0.000821354030601251	0.00582230966986761
Burundi	0.304292342115193	0.247466574112574	0.40330582857132	0.00283070427357232	0.000866556669091275	0.00617529462597087
Cote d'Ivoire	0.308815554859423	0.183944252878427	0.361736317475637	0	0	0.0040334396918243
Cote d'Ivoire	0.400661510516644	0.362347915768623	0.443399131298065	0	0	0.00392161389123266
Cote d'Ivoire	0.488094471990813	0.446984551846981	0.523866424957911	0.000319553844163313	0	0.00604658122641366
Cote d'Ivoire	0.571146886686332	0.527963399887085	0.696626265843709	0.000182498894154947	0	0.00601156084490391
DRC	0.0866957694279133	0.0374355800449848	0.135596888139844	0	0	0.0018300713191137
DRC	0.187321720931578	0.139607038100561	0.24865431090196	0.000235120732488335	0	0.00270659545823982
DRC	0.331817064110832	0.255394451320171	0.407198503613472	0.000531560822341215	0	0.00333215155591728
DRC	0.520241740797651	0.42124779522419	0.69711297750473	0.00509213327965563	0.0021195638701314	0.00975776670147978
Ghana	0.114401755050315	0.0736900170644124	0.151357501745224	0.00133612591687852	0.000206232587412991	0.00406713182138196
Ghana	0.194359763048936	0.152351018041372	0.229467794299126	0.0008197777280493	0	0.00334495859074092
Ghana	0.290110720049997	0.23277135938406	0.343526162207127	0.00122306988755271	7.632205138709e-05	0.00399473143677795
Ghana	0.417591081089196	0.345501373211543	0.552040010690689	0.00208421082645041	0.000461652684914988	0.00528053083140988
Guinea	0.163304292839998	0.0331214889883995	0.319166176021099	0.000335280432289151	0	0.00601222794758823
Guinea	0.397377817055964	0.337930649518967	0.459778686364492	0.00031348069494932	0	0.00689208910821025
Guinea	0.53830491621672	0.466627858579159	0.603210553526878	0	0	0.00393790887558612
Guinea	0.722506204234947	0.609498649835587	0.863275349140167	0	0	0.00704753377731513
Kenya	0.0328183692751016	0	0.0491042602807283	0.000153591128938809	0	0.00103010535250673
Kenya	0.0750420528647549	0.0510254893451929	0.104181515673796	0.000299410553671349	0	0.00130928802342577
Kenya	0.156138912525427	0.106740010902286	0.212912742048502	0.000206116631030513	0	0.00121912331117847
Kenya	0.301344322334055	0.218156566470861	0.467465400695801	3.77533759075968e-05	0	0.00105292266130094
Liberia	0.16627497935625	0.0946777611970901	0.256767507642508	0	0	0.00477311117762924
Liberia	0.288991560337592	0.258266124874353	0.320500423510869	0	0	0.00467629931869318
Liberia	0.370816461335872	0.329834721982479	0.408500860134761	0	0	0.0046644732703699
Liberia	0.470460977847466	0.415904402732849	0.540933390458425	0.00136425648021828	3.45393871091781e-05	0.00757748913433431
Madagascar	0.0184317165572821	0.0102819706080481	0.0228987666778266	0	0	0.000776727137796596
Madagascar	0.0276243067309584	0.0230749817565084	0.0330761726945639	0	0	0.000764497285429906
Madagascar	0.0425384938158163	0.0336485547013581	0.0567220002412796	0.000152310901066483	0	0.00115143578828979
Madagascar	0.10502423886791	0.0591499942044417	0.208736006170511	0.000274264537722167	0	0.00141790105449496
Malawi	0.0814202843922295	0.0514304460957646	0.102214382961392	0.000595063060246877	0	0.00346285108889143
Malawi	0.118824122950871	0.104069396853447	0.135552302002907	0.00122413695107608	0.000105528833869729	0.0045414561838252
Malawi	0.176950054908764	0.139854233711958	0.215039829413096	0.00373621900499919	0.00132650948997156	0.00819885968020634
Malawi	0.292188198728165	0.223053101450205	0.468809725965063	0.00114831933517985	3.39643399219799e-05	0.00445305407977965
Mali	0.137659715146542	0.0769822802394629	0.232669162750244	0.000345347310617865	0	0.002269643164248
Mali	0.416964732929875	0.25380743543307	0.516679540276527	0.00334892853356016	0.00106450986026552	0.00666588775397267
Mali	0.564047096584425	0.521359667181969	0.609239041805267	0.00470310506592455	0.00194794996702919	0.00848326684633219
Mali	0.6878746455643	0.612315453588963	0.776565253734589	0.0128683359389881	0.00864888866993794	0.0180752563435987
Mozambique	0.0874320601470249	0.0556665658950806	0.13063607737422	0.00074077017275017	0	0.00447056059436853
Mozambique	0.220200560822475	0.140084894374013	0.290971592068672	0	0	0.00281566505379898
Mozambique	0.349448139046197	0.294423915445805	0.398573361337185	0.0030093954932673	0.000596942061896169	0.00816316825204408
Mozambique	0.550029093056909	0.405715361237526	0.753907978534698	0.000338377286198823	0	0.00408957178379841
Nigeria	0.133691814360677	0.0569177468617757	0.200261056423187	0.00133729274589507	0.000355337429086297	0.00327360712021863
Nigeria	0.242922068665645	0.204230358203252	0.286800049245358	0.00153659766118837	0.000429539064703129	0.00359084151816434
Nigeria	0.326504054152207	0.290609488884608	0.363522000610828	0.00175675318057428	0.000535764187959111	0.00391814049809361
Nigeria	0.444415262201548	0.370145931839943	0.596615925431252	0.00194396358208843	0.000618683772381296	0.00420274736501291
Rwanda	0.0132120487992524	0	0.0227040220052004	0	0	0.00218741174342019
Rwanda	0.0277228386726329	0.0234515545889735	0.032961736433208	0.000588092711306003	6.71084854595402e-06	0.00331047572217754
Rwanda	0.0371975451722632	0.0333206206560135	0.0413640979677439	0	0	0.00218406347462817
Rwanda	0.0525116947244128	0.0422871485352516	0.080153139308095	0	0	0.0021781231364163
Senegal	0.014055589955734	0.00101255861591198	0.0197964771650732	0	0	0.000371346415188321
Senegal	0.0239726002276055	0.0203654809544484	0.0281195963422457	0.000257501957758617	0	0.000916834594334366
Senegal	0.0345318324943558	0.0286633698269725	0.0437629371881485	0	0	0.000515215011081767
Senegal	0.0791023774750336	0.0454083452932537	0.198597766458988	0.000405581568910061	0	0.00121465661219705
Sierra Leone	0.249369414204814	0.119068741798401	0.362481042742729	0.00276291200628038	0.000483411834002445	0.00698528592731928
Sierra Leone	0.414094303509992	0.364123582839966	0.450764901936054	0.000392854341925723	0	0.00382019660950172
Sierra Leone	0.484098993262859	0.453659753749768	0.513707101345062	0.00262632698924661	8.26888609567068e-05	0.00712035198833813
Sierra Leone	0.567189258291052	0.514754712581635	0.656628529230754	0.000501719118150902	0	0.00425373279217903
Tanzania	0.029583982740377	0.0186433694480608	0.0362308891490102	0	0	0.00166536351305133
Tanzania	0.0432130952619454	0.0371710744996866	0.0514589454978704	0	0	0.00164728658696788
Tanzania	0.0632837778852456	0.051798714324832	0.0766089595854282	0.000339946725000278	0	0.00249909240000731
Tanzania	0.115170838596985	0.0783009827136993	0.186998710036278	0.00117742120965361	5.08258356878185e-05	0.00390047888528159
Togo	0.120955474349143	0.0490445829927921	0.189572900533676	0.000563346959548021	0	0.00339227606184127
Togo	0.264292230966352	0.19416780769825	0.332999967038631	0.00358422208183934	0.00123834561975617	0.00792906754602818
Togo	0.404405330358539	0.33468555410703	0.494971618056297	0.00166145826490846	0.000192791870473707	0.00520916860384492
Togo	0.572423799882488	0.497977336247762	0.650964692234993	0.000987016681565474	0	0.0042567975160373
Uganda	0.0904129294191999	0	0.136918878182769	0.000591842019701009	8.69106445254211e-07	0.00234629321058136
Uganda	0.173913663839521	0.141280934214592	0.205343515612185	0.00119029592344001	0.000211674349635876	0.00328586241218257
Uganda	0.249289928067828	0.209992196410894	0.302825137972832	0.000454116286475817	0	0.00221863141628701
Uganda	0.405781496058747	0.30861900806427	0.5700430671374	0.000656577311308611	0	0.0026110825012982
