# Supplementary material for: Estimating the burden of severe malarial anaemia and access to hospital care in East Africa
Source: Nat Commun. 2023 Sep 14;14:5691. doi: 10.1038/s41467-023-41275-w (PMC10502125; doi:10.1038/s41467-023-41275-w)
Supplement: Supplementary file 4 — Source Data [file 41467_2023_41275_MOESM4_ESM.zip › source_data/figure_1_source_country_model_draws.csv]

country	sample	pfpr	smapr	output	type
Angola	76223	0	0.000154618805856403	modelled	draw
Angola	76223	0.01	0.000173646680873983	modelled	draw
Angola	76223	0.02	0.000198138325029969	modelled	draw
Angola	76223	0.03	0.000228346659651452	modelled	draw
Angola	76223	0.04	0.000264450569981937	modelled	draw
Angola	76223	0.05	0.000306549458517947	modelled	draw
Angola	76223	0.06	0.000354660528032007	modelled	draw
Angola	76223	0.07	0.000408718741254411	modelled	draw
Angola	76223	0.08	0.000468579272988522	modelled	draw
Angola	76223	0.09	0.000534022167171102	modelled	draw
Angola	76223	0.1	0.00060475883880253	modelled	draw
Angola	76223	0.11	0.000680440018565136	modelled	draw
Angola	76223	0.12	0.000760664723836469	modelled	draw
Angola	76223	0.13	0.000844989849632297	modelled	draw
Angola	76223	0.14	0.00093294000184349	modelled	draw
Angola	76223	0.15	0.00102401723773946	modelled	draw
Angola	76223	0.16	0.00111771043006271	modelled	draw
Angola	76223	0.17	0.00121350402661915	modelled	draw
Angola	76223	0.18	0.00131088603328496	modelled	draw
Angola	76223	0.19	0.00140935510182727	modelled	draw
Angola	76223	0.2	0.0015084266527136	modelled	draw
Angola	76223	0.21	0.00160763800576503	modelled	draw
Angola	76223	0.22	0.00170655252734949	modelled	draw
Angola	76223	0.23	0.00180476283161279	modelled	draw
Angola	76223	0.24	0.00190189309521994	modelled	draw
Angola	76223	0.25	0.00199760056073645	modelled	draw
Angola	76223	0.26	0.00209157631382117	modelled	draw
Angola	76223	0.27	0.00218354542463108	modelled	draw
Angola	76223	0.28	0.00227326654509273	modelled	draw
Angola	76223	0.29	0.00236053105179032	modelled	draw
Angola	76223	0.3	0.00244516181991915	modelled	draw
Angola	76223	0.31	0.00252701170773438	modelled	draw
Angola	76223	0.32	0.00260596182377961	modelled	draw
Angola	76223	0.33	0.00268191964139938	modelled	draw
Angola	76223	0.34	0.00275481701702427	modelled	draw
Angola	76223	0.35	0.00282460816077962	modelled	draw
Angola	76223	0.36	0.00289126760034222	modelled	draw
Angola	76223	0.37	0.00295478817182115	modelled	draw
Angola	76223	0.38	0.00301517906487812	modelled	draw
Angola	76223	0.39	0.0030724639433919	modelled	draw
Angola	76223	0.4	0.00312667915773717	modelled	draw
Angola	76223	0.41	0.00317787206018617	modelled	draw
Angola	100837	0	0.000130560992004114	modelled	draw
Angola	100837	0.01	0.000142362612525556	modelled	draw
Angola	100837	0.02	0.00015837584455831	modelled	draw
Angola	100837	0.03	0.000178813221162919	modelled	draw
Angola	100837	0.04	0.000203839989759953	modelled	draw
Angola	100837	0.05	0.000233569664841608	modelled	draw
Angola	100837	0.06	0.000268061139686557	modelled	draw
Angola	100837	0.07	0.000307317383952812	modelled	draw
Angola	100837	0.08	0.000351285680487851	modelled	draw
Angola	100837	0.09	0.000399859292048092	modelled	draw
Angola	100837	0.1	0.000452880399166726	modelled	draw
Angola	100837	0.11	0.000510144115135614	modelled	draw
Angola	100837	0.12	0.00057140336282176	modelled	draw
Angola	100837	0.13	0.000636374389773307	modelled	draw
Angola	100837	0.14	0.000704742701101441	modelled	draw
Angola	100837	0.15	0.000776169201890388	modelled	draw
Angola	100837	0.16	0.000850296360169688	modelled	draw
Angola	100837	0.17	0.000926754225591544	modelled	draw
Angola	100837	0.18	0.00100516616586715	modelled	draw
Angola	100837	0.19	0.0010851542109632	modelled	draw
Angola	100837	0.2	0.00116634392258521	modelled	draw
Angola	100837	0.21	0.0012483687324463	modelled	draw
Angola	100837	0.22	0.001330873716423	modelled	draw
Angola	100837	0.23	0.00141351879240815	modelled	draw
Angola	100837	0.24	0.00149598134721028	modelled	draw
Angola	100837	0.25	0.00157795831214965	modelled	draw
Angola	100837	0.26	0.00165916771815705	modelled	draw
Angola	100837	0.27	0.00173934976940133	modelled	draw
Angola	100837	0.28	0.0018182674800463	modelled	draw
Angola	100837	0.29	0.00189570692200165	modelled	draw
Angola	100837	0.3	0.00197147713284118	modelled	draw
Angola	100837	0.31	0.00204540973276776	modelled	draw
Angola	100837	0.32	0.00211735829794385	modelled	draw
Angola	100837	0.33	0.00218719753498754	modelled	draw
Angola	100837	0.34	0.00225482229823023	modelled	draw
Angola	100837	0.35	0.00232014648768186	modelled	draw
Angola	100837	0.36	0.00238310186175034	modelled	draw
Angola	100837	0.37	0.00244363679477785	modelled	draw
Angola	100837	0.38	0.00250171500551677	modelled	draw
Angola	100837	0.39	0.00255731427886973	modelled	draw
Angola	100837	0.4	0.00261042519963569	modelled	draw
Angola	100837	0.41	0.00266104991368337	modelled	draw
Angola	73772	0	0.000122597206079615	modelled	draw
Angola	73772	0.01	0.000123287891661386	modelled	draw
Angola	73772	0.02	0.000125703091713839	modelled	draw
Angola	73772	0.03	0.000129903700191981	modelled	draw
Angola	73772	0.04	0.000135941840027893	modelled	draw
Angola	73772	0.05	0.000143860196022044	modelled	draw
Angola	73772	0.06	0.000153691483169751	modelled	draw
Angola	73772	0.07	0.000165458055691846	modelled	draw
Angola	73772	0.08	0.000179171658650971	modelled	draw
Angola	73772	0.09	0.000194833320851937	modelled	draw
Angola	73772	0.1	0.00021243338482512	modelled	draw
Angola	73772	0.11	0.000231951667135556	modelled	draw
Angola	73772	0.12	0.000253357740087922	modelled	draw
Angola	73772	0.13	0.000276611324131625	modelled	draw
Angola	73772	0.14	0.000301662778917142	modelled	draw
Angola	73772	0.15	0.000328453680006596	modelled	draw
Angola	73772	0.16	0.000356917467678562	modelled	draw
Angola	73772	0.17	0.000386980154060034	modelled	draw
Angola	73772	0.18	0.000418561074930993	modelled	draw
Angola	73772	0.19	0.000451573672938407	modelled	draw
Angola	73772	0.2	0.000485926299582965	modelled	draw
Angola	73772	0.21	0.000521523024159476	modelled	draw
Angola	73772	0.22	0.000558264438797035	modelled	draw
Angola	73772	0.23	0.000596048449816567	modelled	draw
Angola	73772	0.24	0.000634771046762975	modelled	draw
Angola	73772	0.25	0.000674327041642256	modelled	draw
Angola	73772	0.26	0.000714610772070323	modelled	draw
Angola	73772	0.27	0.000755516763194021	modelled	draw
Angola	73772	0.28	0.000796940344354243	modelled	draw
Angola	73772	0.29	0.000838778217509237	modelled	draw
Angola	73772	0.3	0.000880928975409723	modelled	draw
Angola	73772	0.31	0.000923293568407172	modelled	draw
Angola	73772	0.32	0.000965775719576503	modelled	draw
Angola	73772	0.33	0.00100828228854135	modelled	draw
Angola	73772	0.34	0.00105072358500375	modelled	draw
Angola	73772	0.35	0.00109301363350195	modelled	draw
Angola	73772	0.36	0.0011350703913537	modelled	draw
Angola	73772	0.37	0.00117681592209212	modelled	draw
Angola	73772	0.38	0.00121817652697354	modelled	draw
Angola	73772	0.39	0.00125908283733684	modelled	draw
Angola	73772	0.4	0.00129946987072976	modelled	draw
Angola	73772	0.41	0.00133927705379581	modelled	draw
Angola	51237	0	6.34580786850518e-06	modelled	draw
Angola	51237	0.01	0	modelled	draw
Angola	51237	0.02	0	modelled	draw
Angola	51237	0.03	0	modelled	draw
Angola	51237	0.04	0	modelled	draw
Angola	51237	0.05	0	modelled	draw
Angola	51237	0.06	0	modelled	draw
Angola	51237	0.07	0	modelled	draw
Angola	51237	0.08	0	modelled	draw
Angola	51237	0.09	0	modelled	draw
Angola	51237	0.1	0	modelled	draw
Angola	51237	0.11	0	modelled	draw
Angola	51237	0.12	0	modelled	draw
Angola	51237	0.13	1.95946274545383e-06	modelled	draw
Angola	51237	0.14	1.11931609063323e-05	modelled	draw
Angola	51237	0.15	2.01548333899196e-05	modelled	draw
Angola	51237	0.16	2.85548299748146e-05	modelled	draw
Angola	51237	0.17	3.61530745428594e-05	modelled	draw
Angola	51237	0.18	4.27593147506885e-05	modelled	draw
Angola	51237	0.19	4.82308165846596e-05	modelled	draw
Angola	51237	0.2	5.24683213888339e-05	modelled	draw
Angola	51237	0.21	5.54109704242053e-05	modelled	draw
Angola	51237	0.22	5.70307635582255e-05	modelled	draw
Angola	51237	0.23	5.73269782801617e-05	modelled	draw
Angola	51237	0.24	5.63208475111257e-05	modelled	draw
Angola	51237	0.25	5.40506869848002e-05	modelled	draw
Angola	51237	0.26	5.05675775964366e-05	modelled	draw
Angola	51237	0.27	4.593164415039e-05	modelled	draw
Angola	51237	0.28	4.02089267492857e-05	modelled	draw
Angola	51237	0.29	3.34688113202625e-05	modelled	draw
Angola	51237	0.3	2.57819680629774e-05	modelled	draw
Angola	51237	0.31	1.72187378318716e-05	modelled	draw
Angola	51237	0.32	7.84790400786665e-06	modelled	draw
Angola	51237	0.33	0	modelled	draw
Angola	51237	0.34	0	modelled	draw
Angola	51237	0.35	0	modelled	draw
Angola	51237	0.36	0	modelled	draw
Angola	51237	0.37	0	modelled	draw
Angola	51237	0.38	0	modelled	draw
Angola	51237	0.39	0	modelled	draw
Angola	51237	0.4	0	modelled	draw
Angola	51237	0.41	0	modelled	draw
Angola	112226	0	0.000244758611558412	modelled	draw
Angola	112226	0.01	0.000280875862363598	modelled	draw
Angola	112226	0.02	0.000324899628366147	modelled	draw
Angola	112226	0.03	0.000377326590551802	modelled	draw
Angola	112226	0.04	0.000438586363028166	modelled	draw
Angola	112226	0.05	0.000509031345720136	modelled	draw
Angola	112226	0.06	0.000588928581548385	modelled	draw
Angola	112226	0.07	0.00067845381388291	modelled	draw
Angola	112226	0.08	0.000777687838702932	modelled	draw
Angola	112226	0.09	0.000886615149714408	modelled	draw
Angola	112226	0.1	0.0010051247883597	modelled	draw
Angola	112226	0.11	0.00113301323756161	modelled	draw
Angola	112226	0.12	0.00126998914020806	modelled	draw
Angola	112226	0.13	0.00141567958160648	modelled	draw
Angola	112226	0.14	0.00156963764916168	modelled	draw
Angola	112226	0.15	0.00173135097125991	modelled	draw
Angola	112226	0.16	0.0019002509390628	modelled	draw
Angola	112226	0.17	0.0020757223275316	modelled	draw
Angola	112226	0.18	0.00225711305322798	modelled	draw
Angola	112226	0.19	0.00244374383397608	modelled	draw
Angola	112226	0.2	0.00263491754713665	modelled	draw
Angola	112226	0.21	0.00282992811707128	modelled	draw
Angola	112226	0.22	0.00302806879666737	modelled	draw
Angola	112226	0.23	0.00322863974116243	modelled	draw
Angola	112226	0.24	0.0034309548038713	modelled	draw
Angola	112226	0.25	0.00363434751199792	modelled	draw
Angola	112226	0.26	0.00383817620599439	modelled	draw
Angola	112226	0.27	0.00404182834763735	modelled	draw
Angola	112226	0.28	0.00424472402004623	modelled	draw
Angola	112226	0.29	0.00444631865734739	modelled	draw
Angola	112226	0.3	0.00464610505278948	modelled	draw
Angola	112226	0.31	0.00484361470211765	modelled	draw
Angola	112226	0.32	0.00503841854425308	modelled	draw
Angola	112226	0.33	0.00523012716415982	modelled	draw
Angola	112226	0.34	0.00541839052358376	modelled	draw
Angola	112226	0.35	0.00560289728447803	modelled	draw
Angola	112226	0.36	0.00578337378772608	modelled	draw
Angola	112226	0.37	0.00595958274654973	modelled	draw
Angola	112226	0.38	0.0061313217100231	modelled	draw
Angola	112226	0.39	0.0062984213476476	modelled	draw
Angola	112226	0.4	0.00646074360118528	modelled	draw
Angola	112226	0.41	0.00661817974507027	modelled	draw
Angola	112982	0	0.000481111932049936	modelled	draw
Angola	112982	0.01	0.000513568524487623	modelled	draw
Angola	112982	0.02	0.000549404139650363	modelled	draw
Angola	112982	0.03	0.000588687969384938	modelled	draw
Angola	112982	0.04	0.000631478422778067	modelled	draw
Angola	112982	0.05	0.000677822692231383	modelled	draw
Angola	112982	0.06	0.000727756414584608	modelled	draw
Angola	112982	0.07	0.000781303428251946	modelled	draw
Angola	112982	0.08	0.000838475626035787	modelled	draw
Angola	112982	0.09	0.000899272902065535	modelled	draw
Angola	112982	0.1	0.000963683190193842	modelled	draw
Angola	112982	0.11	0.00103168259018018	modelled	draw
Angola	112982	0.12	0.00110323557711134	modelled	draw
Angola	112982	0.13	0.00117829528875562	modelled	draw
Angola	112982	0.14	0.00125680388492447	modelled	draw
Angola	112982	0.15	0.00133869297242175	modelled	draw
Angola	112982	0.16	0.00142388408879349	modelled	draw
Angola	112982	0.17	0.00151228923784499	modelled	draw
Angola	112982	0.18	0.00160381146976038	modelled	draw
Angola	112982	0.19	0.001698345498634	modelled	draw
Angola	112982	0.2	0.00179577835029349	modelled	draw
Angola	112982	0.21	0.00189599003345169	modelled	draw
Angola	112982	0.22	0.00199885422745724	modelled	draw
Angola	112982	0.23	0.00210423898021119	modelled	draw
Angola	112982	0.24	0.00221200741016897	modelled	draw
Angola	112982	0.25	0.00232201840674269	modelled	draw
Angola	112982	0.26	0.00243412732384778	modelled	draw
Angola	112982	0.27	0.00254818666179174	modelled	draw
Angola	112982	0.28	0.0026640467331716	modelled	draw
Angola	112982	0.29	0.00278155630892338	modelled	draw
Angola	112982	0.3	0.0029005632411435	modelled	draw
Angola	112982	0.31	0.00302091505977292	modelled	draw
Angola	112982	0.32	0.00314245954069406	modelled	draw
Angola	112982	0.33	0.00326504524323329	modelled	draw
Angola	112982	0.34	0.00338852201548477	modelled	draw
Angola	112982	0.35	0.00351274146627077	modelled	draw
Angola	112982	0.36	0.00363755740292755	modelled	draw
Angola	112982	0.37	0.00376282623445215	modelled	draw
Angola	112982	0.38	0.00388840733986315	modelled	draw
Angola	112982	0.39	0.00401416340191732	modelled	draw
Angola	112982	0.4	0.00413996070658275	modelled	draw
Angola	112982	0.41	0.00426566940889963	modelled	draw
Angola	46012	0	0.00012122962142181	modelled	draw
Angola	46012	0.01	0.000127203262327126	modelled	draw
Angola	46012	0.02	0.000135928675404646	modelled	draw
Angola	46012	0.03	0.000147474930915983	modelled	draw
Angola	46012	0.04	0.000161880182057392	modelled	draw
Angola	46012	0.05	0.000179150845293545	modelled	draw
Angola	46012	0.06	0.000199261613284133	modelled	draw
Angola	46012	0.07	0.000222156247472606	modelled	draw
Angola	46012	0.08	0.000247749071178793	modelled	draw
Angola	46012	0.09	0.000275927064784049	modelled	draw
Angola	46012	0.1	0.000306552452336082	modelled	draw
Angola	46012	0.11	0.000339465663205229	modelled	draw
Angola	46012	0.12	0.000374488552545341	modelled	draw
Angola	46012	0.13	0.000411427769295022	modelled	draw
Angola	46012	0.14	0.000450078169243267	modelled	draw
Angola	46012	0.15	0.000490226182211769	modelled	draw
Angola	46012	0.16	0.000531653055667174	modelled	draw
Angola	46012	0.17	0.000574137911170778	modelled	draw
Angola	46012	0.18	0.000617460564238302	modelled	draw
Angola	46012	0.19	0.000661404071806944	modelled	draw
Angola	46012	0.2	0.000705756984130722	modelled	draw
Angola	46012	0.21	0.00075031528923038	modelled	draw
Angola	46012	0.22	0.00079488404781957	modelled	draw
Angola	46012	0.23	0.000839278724831125	modelled	draw
Angola	46012	0.24	0.000883326230279376	modelled	draw
Angola	46012	0.25	0.000926865687286391	modelled	draw
Angola	46012	0.26	0.000969748948789559	modelled	draw
Angola	46012	0.27	0.00101184088688355	modelled	draw
Angola	46012	0.28	0.00105301948009713	modelled	draw
Angola	46012	0.29	0.00109317572433564	modelled	draw
Angola	46012	0.3	0.00113221339290167	modelled	draw
Angola	46012	0.31	0.0011700486700973	modelled	draw
Angola	46012	0.32	0.00120660968155778	modelled	draw
Angola	46012	0.33	0.00124183594279471	modelled	draw
Angola	46012	0.34	0.00127567774555067	modelled	draw
Angola	46012	0.35	0.00130809549957743	modelled	draw
Angola	46012	0.36	0.00133905904542528	modelled	draw
Angola	46012	0.37	0.00136854695183054	modelled	draw
Angola	46012	0.38	0.00139654580936059	modelled	draw
Angola	46012	0.39	0.00142304953015312	modelled	draw
Angola	46012	0.4	0.00144805866189456	modelled	draw
Angola	46012	0.41	0.00147157972263442	modelled	draw
Angola	56454	0	0.000117958435183464	modelled	draw
Angola	56454	0.01	0.000118945300288719	modelled	draw
Angola	56454	0.02	0.000121661944937834	modelled	draw
Angola	56454	0.03	0.000126138881197111	modelled	draw
Angola	56454	0.04	0.000132392884870444	modelled	draw
Angola	56454	0.05	0.00014042675327619	modelled	draw
Angola	56454	0.06	0.000150229321206868	modelled	draw
Angola	56454	0.07	0.000161775720828412	modelled	draw
Angola	56454	0.08	0.000175027865424965	modelled	draw
Angola	56454	0.09	0.000189935132339323	modelled	draw
Angola	56454	0.1	0.000206435217214942	modelled	draw
Angola	56454	0.11	0.000224455129667584	modelled	draw
Angola	56454	0.12	0.000243912299708089	modelled	draw
Angola	56454	0.13	0.000264715764471557	modelled	draw
Angola	56454	0.14	0.000286767405928059	modelled	draw
Angola	56454	0.15	0.000309963212089941	modelled	draw
Angola	56454	0.16	0.000334194536622926	modelled	draw
Angola	56454	0.17	0.000359349334551032	modelled	draw
Angola	56454	0.18	0.000385313354769178	modelled	draw
Angola	56454	0.19	0.000411971273209411	modelled	draw
Angola	56454	0.2	0.000439207753632632	modelled	draw
Angola	56454	0.21	0.000466908426043767	modelled	draw
Angola	56454	0.22	0.000494960775580231	modelled	draw
Angola	56454	0.23	0.000523254937346542	modelled	draw
Angola	56454	0.24	0.00055168439502436	modelled	draw
Angola	56454	0.25	0.000580146583155081	modelled	draw
Angola	56454	0.26	0.000608543394762507	modelled	draw
Angola	56454	0.27	0.000636781597458046	modelled	draw
Angola	56454	0.28	0.000664773162361093	modelled	draw
Angola	56454	0.29	0.000692435511089887	modelled	draw
Angola	56454	0.3	0.000719691686755093	modelled	draw
Angola	56454	0.31	0.00074647045534448	modelled	draw
Angola	56454	0.32	0.000772706344148799	modelled	draw
Angola	56454	0.33	0.000798339623972988	modelled	draw
Angola	56454	0.34	0.00082331624182966	modelled	draw
Angola	56454	0.35	0.00084758771064836	modelled	draw
Angola	56454	0.36	0.000871110962277783	modelled	draw
Angola	56454	0.37	0.000893848169730388	modelled	draw
Angola	56454	0.38	0.000915766544238571	modelled	draw
Angola	56454	0.39	0.000936838112275727	modelled	draw
Angola	56454	0.4	0.000957039477258346	modelled	draw
Angola	56454	0.41	0.000976351570199269	modelled	draw
Angola	2654	0	0.00028458913964425	modelled	draw
Angola	2654	0.01	0.000290580455149809	modelled	draw
Angola	2654	0.02	0.000297820046251666	modelled	draw
Angola	2654	0.03	0.000306329599040671	modelled	draw
Angola	2654	0.04	0.000316128370416405	modelled	draw
Angola	2654	0.05	0.00032723309770819	modelled	draw
Angola	2654	0.06	0.000339657921724341	modelled	draw
Angola	2654	0.07	0.00035341432347324	modelled	draw
Angola	2654	0.08	0.000368511074677814	modelled	draw
Angola	2654	0.09	0.000384954202087509	modelled	draw
Angola	2654	0.1	0.000402746965479889	modelled	draw
Angola	2654	0.11	0.000421889849138701	modelled	draw
Angola	2654	0.12	0.000442380566497224	modelled	draw
Angola	2654	0.13	0.000464214077545847	modelled	draw
Angola	2654	0.14	0.000487382618521421	modelled	draw
Angola	2654	0.15	0.000511875743323386	modelled	draw
Angola	2654	0.16	0.000537680376038336	modelled	draw
Angola	2654	0.17	0.000564780873900327	modelled	draw
Angola	2654	0.18	0.000593159099969198	modelled	draw
Angola	2654	0.19	0.000622794504772914	modelled	draw
Angola	2654	0.2	0.000653664216132517	modelled	draw
Angola	2654	0.21	0.000685743136369151	modelled	draw
Angola	2654	0.22	0.000719004046081493	modelled	draw
Angola	2654	0.23	0.000753417713678252	modelled	draw
Angola	2654	0.24	0.000788953009853753	modelled	draw
Angola	2654	0.25	0.000825577026204331	modelled	draw
Angola	2654	0.26	0.000863255197198866	modelled	draw
Angola	2654	0.27	0.000901951424737617	modelled	draw
Angola	2654	0.28	0.000941628204558999	modelled	draw
Angola	2654	0.29	0.000982246753783455	modelled	draw
Angola	2654	0.3	0.00102376713891661	modelled	draw
Angola	2654	0.31	0.00106614840366974	modelled	draw
Angola	2654	0.32	0.00110934869599379	modelled	draw
Angola	2654	0.33	0.00115332539376327	modelled	draw
Angola	2654	0.34	0.00119803522858765	modelled	draw
Angola	2654	0.35	0.00124343440727	modelled	draw
Angola	2654	0.36	0.00128947873047536	modelled	draw
Angola	2654	0.37	0.00133612370821387	modelled	draw
Angola	2654	0.38	0.001383324671786	modelled	draw
Angola	2654	0.39	0.00143103688187876	modelled	draw
Angola	2654	0.4	0.00147921563254269	modelled	draw
Angola	2654	0.41	0.00152781635081871	modelled	draw
Angola	79266	0	5.32272289675666e-05	modelled	draw
Angola	79266	0.01	4.75073768416539e-05	modelled	draw
Angola	79266	0.02	4.34353837903393e-05	modelled	draw
Angola	79266	0.03	4.11159933227688e-05	modelled	draw
Angola	79266	0.04	4.0641256969123e-05	modelled	draw
Angola	79266	0.05	4.20884923229677e-05	modelled	draw
Angola	79266	0.06	4.55185981287002e-05	modelled	draw
Angola	79266	0.07	5.09747671994802e-05	modelled	draw
Angola	79266	0.08	5.8481620294461e-05	modelled	draw
Angola	79266	0.09	6.80447669799256e-05	modelled	draw
Angola	79266	0.1	7.96507837794557e-05	modelled	draw
Angola	79266	0.11	9.32675862140085e-05	modelled	draw
Angola	79266	0.12	0.000108845160063745	modelled	draw
Angola	79266	0.13	0.000126316608568012	modelled	draw
Angola	79266	0.14	0.000145599466356387	modelled	draw
Angola	79266	0.15	0.000166597227560608	modelled	draw
Angola	79266	0.16	0.000189201034567531	modelled	draw
Angola	79266	0.17	0.000213291474929122	modelled	draw
Angola	79266	0.18	0.000238740436691603	modelled	draw
Angola	79266	0.19	0.00026541297646797	modelled	draw
Angola	79266	0.2	0.000293169159587072	modelled	draw
Angola	79266	0.21	0.0003218658372629	modelled	draw
Angola	79266	0.22	0.000351358331630517	modelled	draw
Angola	79266	0.23	0.000381502005425734	modelled	draw
Angola	79266	0.24	0.000412153698828113	modelled	draw
Angola	79266	0.25	0.000443173021373248	modelled	draw
Angola	79266	0.26	0.000474423491749297	modelled	draw
Angola	79266	0.27	0.000505773522644727	modelled	draw
Angola	79266	0.28	0.000537097251566201	modelled	draw
Angola	79266	0.29	0.000568275221685331	modelled	draw
Angola	79266	0.3	0.000599194919312656	modelled	draw
Angola	79266	0.31	0.00062975117656795	modelled	draw
Angola	79266	0.32	0.000659846449262268	modelled	draw
Angola	79266	0.33	0.000689390980982398	modelled	draw
Angola	79266	0.34	0.000718302864930786	modelled	draw
Angola	79266	0.35	0.0007465080152835	modelled	draw
Angola	79266	0.36	0.00077394005974419	modelled	draw
Angola	79266	0.37	0.000800540164649432	modelled	draw
Angola	79266	0.38	0.000826256803472321	modelled	draw
Angola	79266	0.39	0.000851045478923394	modelled	draw
Angola	79266	0.4	0.000874868408102604	modelled	draw
Angola	79266	0.41	0.000897694179348582	modelled	draw
Angola	86108	0	0.000268497884877792	modelled	draw
Angola	86108	0.01	0.000283629506525755	modelled	draw
Angola	86108	0.02	0.00030127112640944	modelled	draw
Angola	86108	0.03	0.000321473724553076	modelled	draw
Angola	86108	0.04	0.000344276840470858	modelled	draw
Angola	86108	0.05	0.000369708178575521	modelled	draw
Angola	86108	0.06	0.000397783350159656	modelled	draw
Angola	86108	0.07	0.000428505750772303	modelled	draw
Angola	86108	0.08	0.00046186656947375	modelled	draw
Angola	86108	0.09	0.000497844924362361	modelled	draw
Angola	86108	0.1	0.000536408116957629	modelled	draw
Angola	86108	0.11	0.00057751199651094	modelled	draw
Angola	86108	0.12	0.000621101424107015	modelled	draw
Angola	86108	0.13	0.000667110825512592	modelled	draw
Angola	86108	0.14	0.000715464821114518	modelled	draw
Angola	86108	0.15	0.000766078920950463	modelled	draw
Angola	86108	0.16	0.000818860272750166	modelled	draw
Angola	86108	0.17	0.000873708451047731	modelled	draw
Angola	86108	0.18	0.000930516275768032	modelled	draw
Angola	86108	0.19	0.000989170649203032	modelled	draw
Angola	86108	0.2	0.00104955340094704	modelled	draw
Angola	86108	0.21	0.00111154213112419	modelled	draw
Angola	86108	0.22	0.00117501104308874	modelled	draw
Angola	86108	0.23	0.00123983175768258	modelled	draw
Angola	86108	0.24	0.00130587410207102	modelled	draw
Angola	86108	0.25	0.00137300686712553	modelled	draw
Angola	86108	0.26	0.00144109852826205	modelled	draw
Angola	86108	0.27	0.00151001792555926	modelled	draw
Angola	86108	0.28	0.00157963489986038	modelled	draw
Angola	86108	0.29	0.0016498208823924	modelled	draw
Angola	86108	0.3	0.00172044943621126	modelled	draw
Angola	86108	0.31	0.00179139674849363	modelled	draw
Angola	86108	0.32	0.00186254207334177	modelled	draw
Angola	86108	0.33	0.00193376812534548	modelled	draw
Angola	86108	0.34	0.00200496142465386	modelled	draw
Angola	86108	0.35	0.00207601259475028	modelled	draw
Angola	86108	0.36	0.0021468166144987	modelled	draw
Angola	86108	0.37	0.00221727302634069	modelled	draw
Angola	86108	0.38	0.00228728610277484	modelled	draw
Angola	86108	0.39	0.00235676497344625	modelled	draw
Angola	86108	0.4	0.00242562371531942	modelled	draw
Angola	86108	0.41	0.00249378140850684	modelled	draw
Angola	40501	0	4.51406041678949e-05	modelled	draw
Angola	40501	0.01	3.79628496120035e-05	modelled	draw
Angola	40501	0.02	3.22001901448503e-05	modelled	draw
Angola	40501	0.03	2.79229160670669e-05	modelled	draw
Angola	40501	0.04	2.51857940791473e-05	modelled	draw
Angola	40501	0.05	2.40266272362287e-05	modelled	draw
Angola	40501	0.06	2.44653145348414e-05	modelled	draw
Angola	40501	0.07	2.6503418826859e-05	modelled	draw
Angola	40501	0.08	3.01242286842933e-05	modelled	draw
Angola	40501	0.09	3.5293280122198e-05	modelled	draw
Angola	40501	0.1	4.19592884415902e-05	modelled	draw
Angola	40501	0.11	5.00554291950437e-05	modelled	draw
Angola	40501	0.12	5.95009003725141e-05	modelled	draw
Angola	40501	0.13	7.02026950467189e-05	modelled	draw
Angola	40501	0.14	8.20575144017044e-05	modelled	draw
Angola	40501	0.15	9.49537546702818e-05	modelled	draw
Angola	40501	0.16	0.00010877350734857	modelled	draw
Angola	40501	0.17	0.000123394519465523	modelled	draw
Angola	40501	0.18	0.000138692069034911	modelled	draw
Angola	40501	0.19	0.000154540719554926	modelled	draw
Angola	40501	0.2	0.000170815926086628	modelled	draw
Angola	40501	0.21	0.000187395473675333	modelled	draw
Angola	40501	0.22	0.000204160736414211	modelled	draw
Angola	40501	0.23	0.000220997752111259	modelled	draw
Angola	40501	0.24	0.0002377981132123	modelled	draw
Angola	40501	0.25	0.000254459679321371	modelled	draw
Angola	40501	0.26	0.000270887120365115	modelled	draw
Angola	40501	0.27	0.000286992302227067	modelled	draw
Angola	40501	0.28	0.000302694528615044	modelled	draw
Angola	40501	0.29	0.000317920654120328	modelled	draw
Angola	40501	0.3	0.000332605083988753	modelled	draw
Angola	40501	0.31	0.000346689676159873	modelled	draw
Angola	40501	0.32	0.000360123560745723	modelled	draw
Angola	40501	0.33	0.000372862891412262	modelled	draw
Angola	40501	0.34	0.000384870542181632	modelled	draw
Angola	40501	0.35	0.000396115762067919	modelled	draw
Angola	40501	0.36	0.000406573798757867	modelled	draw
Angola	40501	0.37	0.000416225501304538	modelled	draw
Angola	40501	0.38	0.000425056910559038	modelled	draw
Angola	40501	0.39	0.000433058844856687	modelled	draw
Angola	40501	0.4	0.00044022648732416	modelled	draw
Angola	40501	0.41	0.000446558980100755	modelled	draw
Angola	98230	0	0.000364872606816198	modelled	draw
Angola	98230	0.01	0.000378862111436326	modelled	draw
Angola	98230	0.02	0.000394592402424904	modelled	draw
Angola	98230	0.03	0.000412090660202294	modelled	draw
Angola	98230	0.04	0.000431379998814054	modelled	draw
Angola	98230	0.05	0.000452479342979004	modelled	draw
Angola	98230	0.06	0.000475403330748158	modelled	draw
Angola	98230	0.07	0.000500162241901465	modelled	draw
Angola	98230	0.08	0.00052676195195956	modelled	draw
Angola	98230	0.09	0.000555203911452548	modelled	draw
Angola	98230	0.1	0.000585485149869421	modelled	draw
Angola	98230	0.11	0.000617598303511839	modelled	draw
Angola	98230	0.12	0.000651531666296042	modelled	draw
Angola	98230	0.13	0.000687269262387538	modelled	draw
Angola	98230	0.14	0.000724790939415443	modelled	draw
Angola	98230	0.15	0.000764072480897239	modelled	draw
Angola	98230	0.16	0.000805085736409926	modelled	draw
Angola	98230	0.17	0.000847798767969809	modelled	draw
Angola	98230	0.18	0.0008921760110297	modelled	draw
Angola	98230	0.19	0.000938178448468159	modelled	draw
Angola	98230	0.2	0.000985763795929535	modelled	draw
Angola	98230	0.21	0.00103488669687469	modelled	draw
Angola	98230	0.22	0.00108549892571896	modelled	draw
Angola	98230	0.23	0.00113754959746486	modelled	draw
Angola	98230	0.24	0.00119098538228043	modelled	draw
Angola	98230	0.25	0.00124575072352901	modelled	draw
Angola	98230	0.26	0.00130178805782015	modelled	draw
Angola	98230	0.27	0.00135903803572419	modelled	draw
Angola	98230	0.28	0.00141743974187153	modelled	draw
Angola	98230	0.29	0.0014769309132424	modelled	draw
Angola	98230	0.3	0.00153744815454073	modelled	draw
Angola	98230	0.31	0.00159892714963689	modelled	draw
Angola	98230	0.32	0.00166130286815644	modelled	draw
Angola	98230	0.33	0.0017245097663848	modelled	draw
Angola	98230	0.34	0.00178848198175055	modelled	draw
Angola	98230	0.35	0.00185315352024081	modelled	draw
Angola	98230	0.36	0.00191845843619169	modelled	draw
Angola	98230	0.37	0.00198433100398274	modelled	draw
Angola	98230	0.38	0.00205070588124782	modelled	draw
Angola	98230	0.39	0.0021175182632938	modelled	draw
Angola	98230	0.4	0.00218470402849421	modelled	draw
Angola	98230	0.41	0.00225219987449533	modelled	draw
Angola	51320	0	0.000243931567259726	modelled	draw
Angola	51320	0.01	0.000282436136593414	modelled	draw
Angola	51320	0.02	0.000328859947857224	modelled	draw
Angola	51320	0.03	0.000383436227295375	modelled	draw
Angola	51320	0.04	0.000446275756140232	modelled	draw
Angola	51320	0.05	0.000517363730251669	modelled	draw
Angola	51320	0.06	0.000596561056648129	modelled	draw
Angola	51320	0.07	0.000683609694675963	modelled	draw
Angola	51320	0.08	0.000778141476958345	modelled	draw
Angola	51320	0.09	0.000879689733248886	modelled	draw
Angola	51320	0.1	0.000987702986424385	modelled	draw
Angola	51320	0.11	0.00110155998731827	modelled	draw
Angola	51320	0.12	0.00122058539447627	modelled	draw
Angola	51320	0.13	0.00134406547556685	modelled	draw
Angola	51320	0.14	0.00147126329846964	modelled	draw
Angola	51320	0.15	0.00160143298226164	modelled	draw
Angola	51320	0.16	0.00173383268314542	modelled	draw
Angola	51320	0.17	0.00186773609127716	modelled	draw
Angola	51320	0.18	0.00200244230669982	modelled	draw
Angola	51320	0.19	0.00213728404308858	modelled	draw
Angola	51320	0.2	0.0022716341751454	modelled	draw
Angola	51320	0.21	0.00240491069879701	modelled	draw
Angola	51320	0.22	0.00253658021331497	modelled	draw
Angola	51320	0.23	0.0026661600621783	modelled	draw
Angola	51320	0.24	0.00279321928642297	modelled	draw
Angola	51320	0.25	0.00291737855204945	modelled	draw
Angola	51320	0.26	0.00303830921351638	modelled	draw
Angola	51320	0.27	0.00315573167009506	modelled	draw
Angola	51320	0.28	0.0032694131624134	modelled	draw
Angola	51320	0.29	0.0033791651442141	modelled	draw
Angola	51320	0.3	0.00348484035031669	modelled	draw
Angola	51320	0.31	0.0035863296669277	modelled	draw
Angola	51320	0.32	0.00368355889551214	modelled	draw
Angola	51320	0.33	0.00377648548696681	modelled	draw
Angola	51320	0.34	0.00386509530921197	modelled	draw
Angola	51320	0.35	0.00394939949880088	modelled	draw
Angola	51320	0.36	0.00402943143588699	modelled	draw
Angola	51320	0.37	0.00410524387195246	modelled	draw
Angola	51320	0.38	0.00417690623109036	modelled	draw
Angola	51320	0.39	0.00424450209830052	modelled	draw
Angola	51320	0.4	0.00430812690212601	modelled	draw
Angola	51320	0.41	0.00436788579392482	modelled	draw
Angola	47264	0	2.67339219764771e-05	modelled	draw
Angola	47264	0.01	1.80290439435858e-05	modelled	draw
Angola	47264	0.02	1.10350295605327e-05	modelled	draw
Angola	47264	0.03	5.88846636143385e-06	modelled	draw
Angola	47264	0.04	2.69605832946667e-06	modelled	draw
Angola	47264	0.05	1.52991409874877e-06	modelled	draw
Angola	47264	0.06	2.42452362628418e-06	modelled	draw
Angola	47264	0.07	5.37550134439227e-06	modelled	draw
Angola	47264	0.08	1.03400392163458e-05	modelled	draw
Angola	47264	0.09	1.72389022264747e-05	modelled	draw
Angola	47264	0.1	2.59597181568394e-05	modelled	draw
Angola	47264	0.11	3.63612648892427e-05	modelled	draw
Angola	47264	0.12	4.82784400209421e-05	modelled	draw
Angola	47264	0.13	6.15276047947179e-05	modelled	draw
Angola	47264	0.14	7.59120212897143e-05	modelled	draw
Angola	47264	0.15	9.12271421525007e-05	modelled	draw
Angola	47264	0.16	0.000107265559873387	modelled	draw
Angola	47264	0.17	0.000123821472590295	modelled	draw
Angola	47264	0.18	0.000140694571603005	modelled	draw
Angola	47264	0.19	0.000157693299350812	modelled	draw
Angola	47264	0.2	0.000174637463790793	modelled	draw
Angola	47264	0.21	0.000191360225092281	modelled	draw
Angola	47264	0.22	0.000207709493250521	modelled	draw
Angola	47264	0.23	0.000223548791062199	modelled	draw
Angola	47264	0.24	0.000238757646680265	modelled	draw
Angola	47264	0.25	0.000253231584639041	modelled	draw
Angola	47264	0.26	0.000266881784834064	modelled	draw
Angola	47264	0.27	0.00027963447644393	modelled	draw
Angola	47264	0.28	0.000291430129093251	modelled	draw
Angola	47264	0.29	0.000302222497453496	modelled	draw
Angola	47264	0.3	0.000311977568603011	modelled	draw
Angola	47264	0.31	0.000320672454324278	modelled	draw
Angola	47264	0.32	0.000328294263485461	modelled	draw
Angola	47264	0.33	0.000334838983004144	modelled	draw
Angola	47264	0.34	0.000340310389800334	modelled	draw
Angola	47264	0.35	0.000344719010715141	modelled	draw
Angola	47264	0.36	0.000348081142644251	modelled	draw
Angola	47264	0.37	0.000350417941111653	modelled	draw
Angola	47264	0.38	0.000351754582158634	modelled	draw
Angola	47264	0.39	0.000352119499695496	modelled	draw
Angola	47264	0.4	0.000351543698296599	modelled	draw
Angola	47264	0.41	0.000350060139745693	modelled	draw
Angola	48053	0	8.27377657430843e-05	modelled	draw
Angola	48053	0.01	8.43096131663574e-05	modelled	draw
Angola	48053	0.02	8.85823727094869e-05	modelled	draw
Angola	48053	0.03	9.56706393427246e-05	modelled	draw
Angola	48053	0.04	0.000105653693963067	modelled	draw
Angola	48053	0.05	0.00011857321566419	modelled	draw
Angola	48053	0.06	0.000134432224048197	modelled	draw
Angola	48053	0.07	0.000153195218554146	modelled	draw
Angola	48053	0.08	0.000174789426681497	modelled	draw
Angola	48053	0.09	0.000199107029957966	modelled	draw
Angola	48053	0.1	0.000226008206512815	modelled	draw
Angola	48053	0.11	0.000255324811973372	modelled	draw
Angola	48053	0.12	0.000286864515006789	modelled	draw
Angola	48053	0.13	0.000320415208466278	modelled	draw
Angola	48053	0.14	0.000355749529712632	modelled	draw
Angola	48053	0.15	0.000392629342101171	modelled	draw
Angola	48053	0.16	0.000430810051762831	modelled	draw
Angola	48053	0.17	0.000470044657788122	modelled	draw
Angola	48053	0.18	0.000510087458158923	modelled	draw
Angola	48053	0.19	0.000550697357010778	modelled	draw
Angola	48053	0.2	0.00059164074012596	modelled	draw
Angola	48053	0.21	0.00063269390434491	modelled	draw
Angola	48053	0.22	0.00067364504250321	modelled	draw
Angola	48053	0.23	0.000714295798440939	modelled	draw
Angola	48053	0.24	0.000754462416655384	modelled	draw
Angola	48053	0.25	0.000793976518468893	modelled	draw
Angola	48053	0.26	0.000832685541439021	modelled	draw
Angola	48053	0.27	0.000870452881474644	modelled	draw
Angola	48053	0.28	0.00090715777808536	modelled	draw
Angola	48053	0.29	0.000942694982724965	modelled	draw
Angola	48053	0.3	0.000976974248616373	modelled	draw
Angola	48053	0.31	0.00100991967805823	modelled	draw
Angola	48053	0.32	0.00104146896026965	modelled	draw
Angola	48053	0.33	0.00107157252954694	modelled	draw
Angola	48053	0.34	0.00110019267006517	modelled	draw
Angola	48053	0.35	0.00112730259019989	modelled	draw
Angola	48053	0.36	0.00115288548588159	modelled	draw
Angola	48053	0.37	0.0011769336093066	modelled	draw
Angola	48053	0.38	0.00119944735636976	modelled	draw
Angola	48053	0.39	0.00122043438349011	modelled	draw
Angola	48053	0.4	0.00123990876208913	modelled	draw
Angola	48053	0.41	0.00125789017685622	modelled	draw
Angola	1796	0	0.000110567986527115	modelled	draw
Angola	1796	0.01	0.000119087916331581	modelled	draw
Angola	1796	0.02	0.00013149737631386	modelled	draw
Angola	1796	0.03	0.000147997994052891	modelled	draw
Angola	1796	0.04	0.000168743618065136	modelled	draw
Angola	1796	0.05	0.000193835835613551	modelled	draw
Angola	1796	0.06	0.000223321195466188	modelled	draw
Angola	1796	0.07	0.000257190153630843	modelled	draw
Angola	1796	0.08	0.000295377674985775	modelled	draw
Angola	1796	0.09	0.000337765352678531	modelled	draw
Angola	1796	0.1	0.000384184852781169	modelled	draw
Angola	1796	0.11	0.000434422454854942	modelled	draw
Angola	1796	0.12	0.000488224439232688	modelled	draw
Angola	1796	0.13	0.000545303067321517	modelled	draw
Angola	1796	0.14	0.000605342909683033	modelled	draw
Angola	1796	0.15	0.000668007295299273	modelled	draw
Angola	1796	0.16	0.000732944681421633	modelled	draw
Angola	1796	0.17	0.000799794774002323	modelled	draw
Angola	1796	0.18	0.000868194261491194	modelled	draw
Angola	1796	0.19	0.000937782057702455	modelled	draw
Angola	1796	0.2	0.00100820398090479	modelled	draw
Angola	1796	0.21	0.00107911682508572	modelled	draw
Angola	1796	0.22	0.00115019180470881	modelled	draw
Angola	1796	0.23	0.00122111737579293	modelled	draw
Angola	1796	0.24	0.00129160145365968	modelled	draw
Angola	1796	0.25	0.00136137306130716	modelled	draw
Angola	1796	0.26	0.0014301834523313	modelled	draw
Angola	1796	0.27	0.00149780675899547	modelled	draw
Angola	1796	0.28	0.0015640402198756	modelled	draw
Angola	1796	0.29	0.00162870404293747	modelled	draw
Angola	1796	0.3	0.00169164095938832	modelled	draw
Angola	1796	0.31	0.00175271552161501	modelled	draw
Angola	1796	0.32	0.00181181319536719	modelled	draw
Angola	1796	0.33	0.00186883929240859	modelled	draw
Angola	1796	0.34	0.00192371778543852	modelled	draw
Angola	1796	0.35	0.00197639004242057	modelled	draw
Angola	1796	0.36	0.00202681351274327	modelled	draw
Angola	1796	0.37	0.00207496039302884	modelled	draw
Angola	1796	0.38	0.0021208162960146	modelled	draw
Angola	1796	0.39	0.00216437894183547	modelled	draw
Angola	1796	0.4	0.00220565688728621	modelled	draw
Angola	1796	0.41	0.00224466830526762	modelled	draw
Angola	60146	0	8.89114574466798e-05	modelled	draw
Angola	60146	0.01	8.32103469801292e-05	modelled	draw
Angola	60146	0.02	7.84352832401018e-05	modelled	draw
Angola	60146	0.03	7.46040364775534e-05	modelled	draw
Angola	60146	0.04	7.1729460741727e-05	modelled	draw
Angola	60146	0.05	6.98193508661901e-05	modelled	draw
Angola	60146	0.06	6.88763655861599e-05	modelled	draw
Angola	60146	0.07	6.88980153706483e-05	modelled	draw
Angola	60146	0.08	6.98767123364625e-05	modelled	draw
Angola	60146	0.09	7.17998785583332e-05	modelled	draw
Angola	60146	0.1	7.46501082135595e-05	modelled	draw
Angola	60146	0.11	7.84053783062808e-05	modelled	draw
Angola	60146	0.12	8.30393022050552e-05	modelled	draw
Angola	60146	0.13	8.85214198914771e-05	modelled	draw
Angola	60146	0.14	9.48175186462043e-05	modelled	draw
Angola	60146	0.15	0.00010188997787755	modelled	draw
Angola	60146	0.16	0.000109698131909821	modelled	draw
Angola	60146	0.17	0.000118198644775361	modelled	draw
Angola	60146	0.18	0.000127345891376559	modelled	draw
Angola	60146	0.19	0.000137092339782724	modelled	draw
Angola	60146	0.2	0.000147388929883089	modelled	draw
Angola	60146	0.21	0.000158185444113781	modelled	draw
Angola	60146	0.22	0.000169430866497276	modelled	draw
Angola	60146	0.23	0.000181073726763317	modelled	draw
Angola	60146	0.24	0.000193062426847877	modelled	draw
Angola	60146	0.25	0.000205345547580963	modelled	draw
Angola	60146	0.26	0.000217872133865971	modelled	draw
Angola	60146	0.27	0.000230591957116151	modelled	draw
Angola	60146	0.28	0.000243455754142158	modelled	draw
Angola	60146	0.29	0.000256415442075068	modelled	draw
Angola	60146	0.3	0.000269424309259377	modelled	draw
Angola	60146	0.31	0.000282437182359261	modelled	draw
Angola	60146	0.32	0.000295410570188948	modelled	draw
Angola	60146	0.33	0.0003083027850051	modelled	draw
Angola	60146	0.34	0.000321074042187472	modelled	draw
Angola	60146	0.35	0.000333686539385704	modelled	draw
Angola	60146	0.36	0.000346104516327683	modelled	draw
Angola	60146	0.37	0.000358294296571127	modelled	draw
Angola	60146	0.38	0.000370224312538003	modelled	draw
Angola	60146	0.39	0.000381865115204111	modelled	draw
Angola	60146	0.4	0.000393189369826693	modelled	draw
Angola	60146	0.41	0.000404171839084286	modelled	draw
Angola	116374	0	2.29860981597562e-05	modelled	draw
Angola	116374	0.01	1.6124595658421e-05	modelled	draw
Angola	116374	0.02	1.22480700789802e-05	modelled	draw
Angola	116374	0.03	1.17352299028681e-05	modelled	draw
Angola	116374	0.04	1.48896286180105e-05	modelled	draw
Angola	116374	0.05	2.19185797098083e-05	modelled	draw
Angola	116374	0.06	3.29193466112306e-05	modelled	draw
Angola	116374	0.07	4.78734025546534e-05	modelled	draw
Angola	116374	0.08	6.66485697927095e-05	modelled	draw
Angola	116374	0.09	8.9008051747824e-05	modelled	draw
Angola	116374	0.1	0.000114624840805949	modelled	draw
Angola	116374	0.11	0.000143099732126568	modelled	draw
Angola	116374	0.12	0.000173981166992127	modelled	draw
Angola	116374	0.13	0.0002067853079799	modelled	draw
Angola	116374	0.14	0.000241015043845634	modelled	draw
Angola	116374	0.15	0.000276176970236734	modelled	draw
Angola	116374	0.16	0.000311795741487166	modelled	draw
Angola	116374	0.17	0.000347425502710427	modelled	draw
Angola	116374	0.18	0.000382658369361982	modelled	draw
Angola	116374	0.19	0.000417130115287409	modelled	draw
Angola	116374	0.2	0.000450523361266507	modelled	draw
Angola	116374	0.21	0.000482568631435488	modelled	draw
Angola	116374	0.22	0.000513043675017172	modelled	draw
Angola	116374	0.23	0.000541771446685917	modelled	draw
Angola	116374	0.24	0.00056861711121563	modelled	draw
Angola	116374	0.25	0.000593484395936103	modelled	draw
Angola	116374	0.26	0.000616311565273729	modelled	draw
Angola	116374	0.27	0.000637067240749025	modelled	draw
Angola	116374	0.28	0.000655746241037548	modelled	draw
Angola	116374	0.29	0.000672365572455982	modelled	draw
Angola	116374	0.3	0.000686960661787684	modelled	draw
Angola	116374	0.31	0.000699581891170901	modelled	draw
Angola	116374	0.32	0.000710291468733758	modelled	draw
Angola	116374	0.33	0.000719160648310473	modelled	draw
Angola	116374	0.34	0.000726267296252286	modelled	draw
Angola	116374	0.35	0.000731693792309603	modelled	draw
Angola	116374	0.36	0.000735525244060072	modelled	draw
Angola	116374	0.37	0.000737847989687366	modelled	draw
Angola	116374	0.38	0.000738748361448149	modelled	draw
Angola	116374	0.39	0.00073831168135774	modelled	draw
Angola	116374	0.4	0.000736621461024813	modelled	draw
Angola	116374	0.41	0.000733758778803671	modelled	draw
Angola	41997	0	0.000155934018487026	modelled	draw
Angola	41997	0.01	0.0001609074929075	modelled	draw
Angola	41997	0.02	0.000167959360046975	modelled	draw
Angola	41997	0.03	0.000177157288358199	modelled	draw
Angola	41997	0.04	0.000188558310065366	modelled	draw
Angola	41997	0.05	0.000202208106523425	modelled	draw
Angola	41997	0.06	0.000218140453725958	modelled	draw
Angola	41997	0.07	0.000236376832436379	modelled	draw
Angola	41997	0.08	0.000256926203612183	modelled	draw
Angola	41997	0.09	0.000279784946259001	modelled	draw
Angola	41997	0.1	0.000304936951671223	modelled	draw
Angola	41997	0.11	0.000332353865248053	modelled	draw
Angola	41997	0.12	0.000361995464756248	modelled	draw
Angola	41997	0.13	0.000393810162061753	modelled	draw
Angola	41997	0.14	0.000427735613973016	modelled	draw
Angola	41997	0.15	0.000463699426914457	modelled	draw
Angola	41997	0.16	0.000501619939652911	modelled	draw
Angola	41997	0.17	0.000541407068196288	modelled	draw
Angola	41997	0.18	0.000582963197229161	modelled	draw
Angola	41997	0.19	0.000626184102996578	modelled	draw
Angola	41997	0.2	0.000670959893345424	modelled	draw
Angola	41997	0.21	0.000717175951631965	modelled	draw
Angola	41997	0.22	0.000764713872356258	modelled	draw
Angola	41997	0.23	0.00081345237764305	modelled	draw
Angola	41997	0.24	0.000863268205012488	modelled	draw
Angola	41997	0.25	0.00091403695823471	modelled	draw
Angola	41997	0.26	0.000965633914407292	modelled	draw
Angola	41997	0.27	0.00101793478170571	modelled	draw
Angola	41997	0.28	0.00107081640351146	modelled	draw
Angola	41997	0.29	0.00112415740580211	modelled	draw
Angola	41997	0.3	0.00117783878577891	modelled	draw
Angola	41997	0.31	0.00123174444070071	modelled	draw
Angola	41997	0.32	0.00128576163678259	modelled	draw
Angola	41997	0.33	0.00133978141880064	modelled	draw
Angola	41997	0.34	0.00139369896172127	modelled	draw
Angola	41997	0.35	0.00144741386624644	modelled	draw
Angola	41997	0.36	0.00150083040063958	modelled	draw
Angola	41997	0.37	0.0015538576915767	modelled	draw
Angola	41997	0.38	0.00160640986705907	modelled	draw
Angola	41997	0.39	0.00165840615463664	modelled	draw
Angola	41997	0.4	0.00170977093833145	modelled	draw
Angola	41997	0.41	0.00176043377772656	modelled	draw
Angola	93369	0	6.07395090897013e-05	modelled	draw
Angola	93369	0.01	5.67381554528705e-05	modelled	draw
Angola	93369	0.02	5.45448818819608e-05	modelled	draw
Angola	93369	0.03	5.42342548540534e-05	modelled	draw
Angola	93369	0.04	5.58592709280741e-05	modelled	draw
Angola	93369	0.05	5.9449946750698e-05	modelled	draw
Angola	93369	0.06	6.50126016988232e-05	modelled	draw
Angola	93369	0.07	7.25298196365305e-05	modelled	draw
Angola	93369	0.08	8.19610469585016e-05	modelled	draw
Angola	93369	0.09	9.32437606089126e-05	modelled	draw
Angola	93369	0.1	0.000106295122681983	modelled	draw
Angola	93369	0.11	0.000121014027553195	modelled	draw
Angola	93369	0.12	0.000137283442842746	modelled	draw
Angola	93369	0.13	0.000154972946140985	modelled	draw
Angola	93369	0.14	0.000173941364399186	modelled	draw
Angola	93369	0.15	0.000194039431190387	modelled	draw
Angola	93369	0.16	0.000215112387659451	modelled	draw
Angola	93369	0.17	0.000237002464964858	modelled	draw
Angola	93369	0.18	0.000259551198539404	modelled	draw
Angola	93369	0.19	0.000282601536878114	modelled	draw
Angola	93369	0.2	0.000305999719266269	modelled	draw
Angola	93369	0.21	0.000329596907504349	modelled	draw
Angola	93369	0.22	0.000353250566021563	modelled	draw
Angola	93369	0.23	0.000376825592665268	modelled	draw
Angola	93369	0.24	0.000400195208876754	modelled	draw
Angola	93369	0.25	0.000423241622956614	modelled	draw
Angola	93369	0.26	0.000445856483782713	modelled	draw
Angola	93369	0.27	0.000467941144804441	modelled	draw
Angola	93369	0.28	0.000489406759553842	modelled	draw
Angola	93369	0.29	0.000510174230450863	modelled	draw
Angola	93369	0.3	0.000530174032498932	modelled	draw
Angola	93369	0.31	0.000549345932722232	modelled	draw
Angola	93369	0.32	0.00056763862502811	modelled	draw
Angola	93369	0.33	0.000585009298711817	modelled	draw
Angola	93369	0.34	0.000601423157163239	modelled	draw
Angola	93369	0.35	0.000616852901576232	modelled	draw
Angola	93369	0.36	0.000631278192673228	modelled	draw
Angola	93369	0.37	0.000644685101698161	modelled	draw
Angola	93369	0.38	0.000657065560242689	modelled	draw
Angola	93369	0.39	0.000668416816885167	modelled	draw
Angola	93369	0.4	0.000678740907159727	modelled	draw
Angola	93369	0.41	0.000688044142046308	modelled	draw
Angola	77281	0	1.82083075050649e-05	modelled	draw
Angola	77281	0.01	6.80506572279509e-06	modelled	draw
Angola	77281	0.02	0	modelled	draw
Angola	77281	0.03	0	modelled	draw
Angola	77281	0.04	0	modelled	draw
Angola	77281	0.05	0	modelled	draw
Angola	77281	0.06	0	modelled	draw
Angola	77281	0.07	0	modelled	draw
Angola	77281	0.08	0	modelled	draw
Angola	77281	0.09	0	modelled	draw
Angola	77281	0.1	0	modelled	draw
Angola	77281	0.11	0	modelled	draw
Angola	77281	0.12	0	modelled	draw
Angola	77281	0.13	0	modelled	draw
Angola	77281	0.14	0	modelled	draw
Angola	77281	0.15	0	modelled	draw
Angola	77281	0.16	0	modelled	draw
Angola	77281	0.17	0	modelled	draw
Angola	77281	0.18	0	modelled	draw
Angola	77281	0.19	5.34616463043985e-06	modelled	draw
Angola	77281	0.2	1.19658373060269e-05	modelled	draw
Angola	77281	0.21	1.84936299160888e-05	modelled	draw
Angola	77281	0.22	2.48225464012747e-05	modelled	draw
Angola	77281	0.23	3.08555490588863e-05	modelled	draw
Angola	77281	0.24	3.65059737245674e-05	modelled	draw
Angola	77281	0.25	4.1697667241632e-05	modelled	draw
Angola	77281	0.26	4.63648902057683e-05	modelled	draw
Angola	77281	0.27	5.04520274832898e-05	modelled	draw
Angola	77281	0.28	5.39131469004569e-05	modelled	draw
Angola	77281	0.29	5.67114432870585e-05	modelled	draw
Angola	77281	0.3	5.88186011526e-05	modelled	draw
Angola	77281	0.31	6.02141050228426e-05	modelled	draw
Angola	77281	0.32	6.08845221369632e-05	modelled	draw
Angola	77281	0.33	6.08227780009723e-05	modelled	draw
Angola	77281	0.34	6.00274413509314e-05	modelled	draw
Angola	77281	0.35	5.85020314895056e-05	modelled	draw
Angola	77281	0.36	5.62543577709152e-05	modelled	draw
Angola	77281	0.37	5.32958982407899e-05	modelled	draw
Angola	77281	0.38	4.96412220843385e-05	modelled	draw
Angola	77281	0.39	4.53074585780659e-05	modelled	draw
Angola	77281	0.4	4.03138136461089e-05	modelled	draw
Angola	77281	0.41	3.46811338551333e-05	modelled	draw
Angola	112091	0	2.48281536011148e-05	modelled	draw
Angola	112091	0.01	1.32127573439857e-05	modelled	draw
Angola	112091	0.02	2.39545187122737e-06	modelled	draw
Angola	112091	0.03	0	modelled	draw
Angola	112091	0.04	0	modelled	draw
Angola	112091	0.05	0	modelled	draw
Angola	112091	0.06	0	modelled	draw
Angola	112091	0.07	0	modelled	draw
Angola	112091	0.08	0	modelled	draw
Angola	112091	0.09	0	modelled	draw
Angola	112091	0.1	0	modelled	draw
Angola	112091	0.11	0	modelled	draw
Angola	112091	0.12	0	modelled	draw
Angola	112091	0.13	0	modelled	draw
Angola	112091	0.14	0	modelled	draw
Angola	112091	0.15	0	modelled	draw
Angola	112091	0.16	0	modelled	draw
Angola	112091	0.17	0	modelled	draw
Angola	112091	0.18	0	modelled	draw
Angola	112091	0.19	0	modelled	draw
Angola	112091	0.2	0	modelled	draw
Angola	112091	0.21	0	modelled	draw
Angola	112091	0.22	0	modelled	draw
Angola	112091	0.23	0	modelled	draw
Angola	112091	0.24	0	modelled	draw
Angola	112091	0.25	0	modelled	draw
Angola	112091	0.26	0	modelled	draw
Angola	112091	0.27	0	modelled	draw
Angola	112091	0.28	1.28531803609401e-06	modelled	draw
Angola	112091	0.29	6.38908838231333e-06	modelled	draw
Angola	112091	0.3	1.13122991050551e-05	modelled	draw
Angola	112091	0.31	1.60076153872982e-05	modelled	draw
Angola	112091	0.32	2.04316662652129e-05	modelled	draw
Angola	112091	0.33	2.45450670252655e-05	modelled	draw
Angola	112091	0.34	2.83123940225396e-05	modelled	draw
Angola	112091	0.35	3.17021184108399e-05	modelled	draw
Angola	112091	0.36	3.46865050601165e-05	modelled	draw
Angola	112091	0.37	3.72414826186278e-05	modelled	draw
Angola	112091	0.38	3.93464902839635e-05	modelled	draw
Angola	112091	0.39	4.09843064029094e-05	modelled	draw
Angola	112091	0.4	4.21408635459484e-05	modelled	draw
Angola	112091	0.41	4.28050542152931e-05	modelled	draw
Angola	40729	0	0.000222699769339461	modelled	draw
Angola	40729	0.01	0.000247187811910056	modelled	draw
Angola	40729	0.02	0.000276605005697063	modelled	draw
Angola	40729	0.03	0.000311086636022397	modelled	draw
Angola	40729	0.04	0.000350715922607075	modelled	draw
Angola	40729	0.05	0.000395522244880179	modelled	draw
Angola	40729	0.06	0.000445480724326995	modelled	draw
Angola	40729	0.07	0.000500513096458724	modelled	draw
Angola	40729	0.08	0.000560489761673446	modelled	draw
Angola	40729	0.09	0.000625232871085975	modelled	draw
Angola	40729	0.1	0.000694520280626821	modelled	draw
Angola	40729	0.11	0.000768090193964241	modelled	draw
Angola	40729	0.12	0.000845646311184997	modelled	draw
Angola	40729	0.13	0.000926863304417793	modelled	draw
Angola	40729	0.14	0.00101139245223201	modelled	draw
Angola	40729	0.15	0.00109886728015502	modelled	draw
Angola	40729	0.16	0.00118890907352126	modelled	draw
Angola	40729	0.17	0.00128113214970964	modelled	draw
Angola	40729	0.18	0.00137514879842776	modelled	draw
Angola	40729	0.19	0.00147057382004782	modelled	draw
Angola	40729	0.2	0.00156702861229147	modelled	draw
Angola	40729	0.21	0.00166414477420422	modelled	draw
Angola	40729	0.22	0.00176156721295765	modelled	draw
Angola	40729	0.23	0.00185895675333752	modelled	draw
Angola	40729	0.24	0.00195599226173193	modelled	draw
Angola	40729	0.25	0.00205237230605377	modelled	draw
Angola	40729	0.26	0.00214781638042996	modelled	draw
Angola	40729	0.27	0.00224206572884496	modelled	draw
Angola	40729	0.28	0.00233488380545501	modelled	draw
Angola	40729	0.29	0.00242605641123145	modelled	draw
Angola	40729	0.3	0.00251539154719323	modelled	draw
Angola	40729	0.31	0.00260271902399051	modelled	draw
Angola	40729	0.32	0.00268788986623076	modelled	draw
Angola	40729	0.33	0.0027707755479051	modelled	draw
Angola	40729	0.34	0.00285126709276004	modelled	draw
Angola	40729	0.35	0.00292927407063062	modelled	draw
Angola	40729	0.36	0.00300472351774125	modelled	draw
Angola	40729	0.37	0.00307755880590381	modelled	draw
Angola	40729	0.38	0.0031477384824882	modelled	draw
Angola	40729	0.39	0.00321523510008137	modelled	draw
Angola	40729	0.4	0.00328003405193738	modelled	draw
Angola	40729	0.41	0.00334213242669226	modelled	draw
Angola	104023	0	5.56824564551489e-05	modelled	draw
Angola	104023	0.01	5.07582461457761e-05	modelled	draw
Angola	104023	0.02	4.74782292731392e-05	modelled	draw
Angola	104023	0.03	4.58889711615275e-05	modelled	draw
Angola	104023	0.04	4.60136875142248e-05	modelled	draw
Angola	104023	0.05	4.78516309623482e-05	modelled	draw
Angola	104023	0.06	5.13782604081678e-05	modelled	draw
Angola	104023	0.07	5.65461299517578e-05	modelled	draw
Angola	104023	0.08	6.32864052666009e-05	modelled	draw
Angola	104023	0.09	7.15108957611445e-05	modelled	draw
Angola	104023	0.1	8.11144804719909e-05	modelled	draw
Angola	104023	0.11	9.19778034703707e-05	modelled	draw
Angola	104023	0.12	0.000103970119288387	modelled	draw
Angola	104023	0.13	0.000116952178927767	modelled	draw
Angola	104023	0.14	0.000130779060801597	modelled	draw
Angola	104023	0.15	0.000145302866971228	modelled	draw
Angola	104023	0.16	0.000160375221953139	modelled	draw
Angola	104023	0.17	0.000175849528097222	modelled	draw
Angola	104023	0.18	0.00019158294724762	modelled	draw
Angola	104023	0.19	0.000207438092507862	modelled	draw
Angola	104023	0.2	0.000223284426087434	modelled	draw
Angola	104023	0.21	0.000238999369242432	modelled	draw
Angola	104023	0.22	0.000254469138227326	modelled	draw
Angola	104023	0.23	0.000269589326051524	modelled	draw
Angola	104023	0.24	0.000284265253865791	modelled	draw
Angola	104023	0.25	0.000298412118220228	modelled	draw
Angola	104023	0.26	0.000311954961490594	modelled	draw
Angola	104023	0.27	0.000324828492719539	modelled	draw
Angola	104023	0.28	0.000336976785208538	modelled	draw
Angola	104023	0.29	0.000348352875648893	modelled	draw
Angola	104023	0.3	0.000358918287593104	modelled	draw
Angola	104023	0.31	0.000368642499809027	modelled	draw
Angola	104023	0.32	0.000377502377666715	modelled	draw
Angola	104023	0.33	0.00038548158329153	modelled	draw
Angola	104023	0.34	0.00039256997786136	modelled	draw
Angola	104023	0.35	0.000398763027191868	modelled	draw
Angola	104023	0.36	0.000404061219683908	modelled	draw
Angola	104023	0.37	0.000408469503827473	modelled	draw
Angola	104023	0.38	0.000411996750779966	modelled	draw
Angola	104023	0.39	0.000414655246066229	modelled	draw
Angola	104023	0.4	0.000416460213179069	modelled	draw
Angola	104023	0.41	0.00041742937078208	modelled	draw
Angola	100940	0	0.000153408153325102	modelled	draw
Angola	100940	0.01	0.000174121486884814	modelled	draw
Angola	100940	0.02	0.000200890738402521	modelled	draw
Angola	100940	0.03	0.00023402627590722	modelled	draw
Angola	100940	0.04	0.000273751369768912	modelled	draw
Angola	100940	0.05	0.000320194849987456	modelled	draw
Angola	100940	0.06	0.000373387250523667	modelled	draw
Angola	100940	0.07	0.000433260398652585	modelled	draw
Angola	100940	0.08	0.000499650223564188	modelled	draw
Angola	100940	0.09	0.00057230241336849	modelled	draw
Angola	100940	0.1	0.000650880447751935	modelled	draw
Angola	100940	0.11	0.000734975474752266	modelled	draw
Angola	100940	0.12	0.000824117480940145	modelled	draw
Angola	100940	0.13	0.00091778721880098	modelled	draw
Angola	100940	0.14	0.0010154283960691	modelled	draw
Angola	100940	0.15	0.0011164596915587	modelled	draw
Angola	100940	0.16	0.00122028623337198	modelled	draw
Angola	100940	0.17	0.00132631025178518	modelled	draw
Angola	100940	0.18	0.00143394069527769	modelled	draw
Angola	100940	0.19	0.00154260166997947	modelled	draw
Angola	100940	0.2	0.00165173962738727	modelled	draw
Angola	100940	0.21	0.00176082928077247	modelled	draw
Angola	100940	0.22	0.00186937827644881	modelled	draw
Angola	100940	0.23	0.00197693068191572	modelled	draw
Angola	100940	0.24	0.00208306937933313	modelled	draw
Angola	100940	0.25	0.00218741747069	modelled	draw
Angola	100940	0.26	0.0022896388115048	modelled	draw
Angola	100940	0.27	0.00238943779414933	modelled	draw
Angola	100940	0.28	0.0024865585011331	modelled	draw
Angola	100940	0.29	0.00258078334407778	modelled	draw
Angola	100940	0.3	0.00267193129669832	modelled	draw
Angola	100940	0.31	0.00275985582080241	modelled	draw
Angola	100940	0.32	0.0028444425738949	modelled	draw
Angola	100940	0.33	0.00292560697605515	modelled	draw
Angola	100940	0.34	0.00300329170283617	modelled	draw
Angola	100940	0.35	0.00307746416038442	modelled	draw
Angola	100940	0.36	0.00314811398906337	modelled	draw
Angola	100940	0.37	0.00321525063275644	modelled	draw
Angola	100940	0.38	0.00327890100282774	modelled	draw
Angola	100940	0.39	0.00333910725847556	modelled	draw
Angola	100940	0.4	0.00339592471892319	modelled	draw
Angola	100940	0.41	0.00344941991752098	modelled	draw
Angola	102340	0	5.91726696003019e-05	modelled	draw
Angola	102340	0.01	5.45262153626889e-05	modelled	draw
Angola	102340	0.02	5.15491487847247e-05	modelled	draw
Angola	102340	0.03	5.03055229649402e-05	modelled	draw
Angola	102340	0.04	5.08398203118881e-05	modelled	draw
Angola	102340	0.05	5.3175809507571e-05	modelled	draw
Angola	102340	0.06	5.73160084677114e-05	modelled	draw
Angola	102340	0.07	6.32417372267075e-05	modelled	draw
Angola	102340	0.08	7.0913720325355e-05	modelled	draw
Angola	102340	0.09	8.0273178961371e-05	modelled	draw
Angola	102340	0.1	9.12433392874755e-05	modelled	draw
Angola	102340	0.11	0.000103731274775579	modelled	draw
Angola	102340	0.12	0.000117629997122359	modelled	draw
Angola	102340	0.13	0.000132820711114093	modelled	draw
Angola	102340	0.14	0.000149175153407756	modelled	draw
Angola	102340	0.15	0.00016655794246749	modelled	draw
Angola	102340	0.16	0.000184828876074563	modelled	draw
Angola	102340	0.17	0.000203845123120819	modelled	draw
Angola	102340	0.18	0.000223463267114202	modelled	draw
Angola	102340	0.19	0.000243541169402967	modelled	draw
Angola	102340	0.2	0.000263939630121024	modelled	draw
Angola	102340	0.21	0.000284523833951673	modelled	draw
Angola	102340	0.22	0.000305164575794202	modelled	draw
Angola	102340	0.23	0.000325739268188345	modelled	draw
Angola	102340	0.24	0.000346132737876693	modelled	draw
Angola	102340	0.25	0.000366237823198787	modelled	draw
Angola	102340	0.26	0.000385955787192692	modelled	draw
Angola	102340	0.27	0.000405196563441462	modelled	draw
Angola	102340	0.28	0.000423878852971906	modelled	draw
Angola	102340	0.29	0.000441930091028309	modelled	draw
Angola	102340	0.3	0.00045928630244027	modelled	draw
Angola	102340	0.31	0.000475891863711216	modelled	draw
Angola	102340	0.32	0.000491699188991451	modelled	draw
Angola	102340	0.33	0.000506668355872527	modelled	draw
Angola	102340	0.34	0.000520766685539954	modelled	draw
Angola	102340	0.35	0.000533968290325515	modelled	draw
Angola	102340	0.36	0.00054625360017176	modelled	draw
Angola	102340	0.37	0.000557608878009301	modelled	draw
Angola	102340	0.38	0.000568025732590376	modelled	draw
Angola	102340	0.39	0.000577500635947518	modelled	draw
Angola	102340	0.4	0.000586034451372933	modelled	draw
Angola	102340	0.41	0.000593631976654047	modelled	draw
Angola	55677	0	0.000209059984987472	modelled	draw
Angola	55677	0.01	0.000230288014980392	modelled	draw
Angola	55677	0.02	0.000255931002253153	modelled	draw
Angola	55677	0.03	0.000286092383837215	modelled	draw
Angola	55677	0.04	0.000320828529474557	modelled	draw
Angola	55677	0.05	0.000360147609056897	modelled	draw
Angola	55677	0.06	0.000404009656640028	modelled	draw
Angola	55677	0.07	0.000452327755148107	modelled	draw
Angola	55677	0.08	0.000504970230264613	modelled	draw
Angola	55677	0.09	0.000561763715686265	modelled	draw
Angola	55677	0.1	0.000622496934914286	modelled	draw
Angola	55677	0.11	0.000686925036533022	modelled	draw
Angola	55677	0.12	0.00075477431952359	modelled	draw
Angola	55677	0.13	0.000825747191354443	modelled	draw
Angola	55677	0.14	0.000899527213018896	modelled	draw
Angola	55677	0.15	0.000975784100464508	modelled	draw
Angola	55677	0.16	0.00105417856965732	modelled	draw
Angola	55677	0.17	0.00113436693164922	modelled	draw
Angola	55677	0.18	0.00121600536344126	modelled	draw
Angola	55677	0.19	0.00129875379932091	modelled	draw
Angola	55677	0.2	0.00138227940504891	modelled	draw
Angola	55677	0.21	0.00146625961332072	modelled	draw
Angola	55677	0.22	0.00155038471303003	modelled	draw
Angola	55677	0.23	0.00163435999686743	modelled	draw
Angola	55677	0.24	0.00171790748166123	modelled	draw
Angola	55677	0.25	0.00180076722367133	modelled	draw
Angola	55677	0.26	0.00188269825690962	modelled	draw
Angola	55677	0.27	0.00196347918666086	modelled	draw
Angola	55677	0.28	0.00204290847292134	modelled	draw
Angola	55677	0.29	0.00212080443968045	modelled	draw
Angola	55677	0.3	0.00219700504606337	modelled	draw
Angola	55677	0.31	0.0022713674545447	modelled	draw
Angola	55677	0.32	0.0023437674299319	modelled	draw
Angola	55677	0.33	0.0024140986007831	modelled	draw
Angola	55677	0.34	0.00248227161252474	modelled	draw
Angola	55677	0.35	0.00254821319890631	modelled	draw
Angola	55677	0.36	0.00261186519568601	modelled	draw
Angola	55677	0.37	0.00267318351767564	modelled	draw
Angola	55677	0.38	0.00273213711755865	modelled	draw
Angola	55677	0.39	0.00278870694228913	modelled	draw
Angola	55677	0.4	0.00284288490042208	modelled	draw
Angola	55677	0.41	0.00289467285144532	modelled	draw
Angola	102595	0	0.000179535171423194	modelled	draw
Angola	102595	0.01	0.000200466180264052	modelled	draw
Angola	102595	0.02	0.000226600326493263	modelled	draw
Angola	102595	0.03	0.000258144444594098	modelled	draw
Angola	102595	0.04	0.000295243783589519	modelled	draw
Angola	102595	0.05	0.000337978207322917	modelled	draw
Angola	102595	0.06	0.000386360337270635	modelled	draw
Angola	102595	0.07	0.000440335592657759	modelled	draw
Angola	102595	0.08	0.000499784002573558	modelled	draw
Angola	102595	0.09	0.000564523600967242	modelled	draw
Angola	102595	0.1	0.000634315169305951	modelled	draw
Angola	102595	0.11	0.00070886806326684	modelled	draw
Angola	102595	0.12	0.000787846847902746	modelled	draw
Angola	102595	0.13	0.000870878468208481	modelled	draw
Angola	102595	0.14	0.000957559696347779	modelled	draw
Angola	102595	0.15	0.00104746462018081	modelled	draw
Angola	102595	0.16	0.00114015196737887	modelled	draw
Angola	102595	0.17	0.00123517209274548	modelled	draw
Angola	102595	0.18	0.00133207349112271	modelled	draw
Angola	102595	0.19	0.00143040873258047	modelled	draw
Angola	102595	0.2	0.00152973974901186	modelled	draw
Angola	102595	0.21	0.00162964243074203	modelled	draw
Angola	102595	0.22	0.00172971051762506	modelled	draw
Angola	102595	0.23	0.00182955879099777	modelled	draw
Angola	102595	0.24	0.00192882559069016	modelled	draw
Angola	102595	0.25	0.00202717469517555	modelled	draw
Angola	102595	0.26	0.00212429661314437	modelled	draw
Angola	102595	0.27	0.0022199093416714	modelled	draw
Angola	102595	0.28	0.00231375865014256	modelled	draw
Angola	102595	0.29	0.00240561795066194	modelled	draw
Angola	102595	0.3	0.00249528781522048	modelled	draw
Angola	102595	0.31	0.00258259519789671	modelled	draw
Angola	102595	0.32	0.00266739241716615	modelled	draw
Angola	102595	0.33	0.00274955594936307	modelled	draw
Angola	102595	0.34	0.00282898507976344	modelled	draw
Angola	102595	0.35	0.00290560045288911	modelled	draw
Angola	102595	0.36	0.00297934255867333	modelled	draw
Angola	102595	0.37	0.00305017018623666	modelled	draw
Angola	102595	0.38	0.00311805887232007	modelled	draw
Angola	102595	0.39	0.00318299936699778	modelled	draw
Angola	102595	0.4	0.0032449961352044	modelled	draw
Angola	102595	0.41	0.00330406590889473	modelled	draw
Angola	87535	0	0.000167662050177632	modelled	draw
Angola	87535	0.01	0.000190792757941449	modelled	draw
Angola	87535	0.02	0.000219863356608152	modelled	draw
Angola	87535	0.03	0.000255028125205155	modelled	draw
Angola	87535	0.04	0.000296337140275172	modelled	draw
Angola	87535	0.05	0.000343734991508496	modelled	draw
Angola	87535	0.06	0.000397063582435381	modelled	draw
Angola	87535	0.07	0.000456068536787079	modelled	draw
Angola	87535	0.08	0.00052040857620408	modelled	draw
Angola	87535	0.09	0.000589667148451391	modelled	draw
Angola	87535	0.1	0.000663365561232097	modelled	draw
Angola	87535	0.11	0.000740976904737972	modelled	draw
Angola	87535	0.12	0.00082194011366651	modelled	draw
Angola	87535	0.13	0.000905673613552744	modelled	draw
Angola	87535	0.14	0.000991588104797663	modelled	draw
Angola	87535	0.15	0.00107909815037693	modelled	draw
Angola	87535	0.16	0.00116763234174588	modelled	draw
Angola	87535	0.17	0.00125664191608654	modelled	draw
Angola	87535	0.18	0.00134560778309301	modelled	draw
Angola	87535	0.19	0.00143404598914347	modelled	draw
Angola	87535	0.2	0.00152151170062108	modelled	draw
Angola	87535	0.21	0.00160760182707841	modelled	draw
Angola	87535	0.22	0.00169195643037712	modelled	draw
Angola	87535	0.23	0.00177425907978756	modelled	draw
Angola	87535	0.24	0.00185423631738344	modelled	draw
Angola	87535	0.25	0.00193165639498718	modelled	draw
Angola	87535	0.26	0.00200632743534215	modelled	draw
Angola	87535	0.27	0.00207809515782121	modelled	draw
Angola	87535	0.28	0.00214684029428034	modelled	draw
Angola	87535	0.29	0.00221247580481582	modelled	draw
Angola	87535	0.3	0.00227494398711079	modelled	draw
Angola	87535	0.31	0.00233421355745154	modelled	draw
Angola	87535	0.32	0.00239027676684368	modelled	draw
Angola	87535	0.33	0.00244314660227792	modelled	draw
Angola	87535	0.34	0.002492854111262	modelled	draw
Angola	87535	0.35	0.00253944587731947	modelled	draw
Angola	87535	0.36	0.00258298166524703	modelled	draw
Angola	87535	0.37	0.002623532247453	modelled	draw
Angola	87535	0.38	0.00266117741656507	modelled	draw
Angola	87535	0.39	0.00269600418456791	modelled	draw
Angola	87535	0.4	0.00272810516487334	modelled	draw
Angola	87535	0.41	0.0027575771307955	modelled	draw
Angola	62685	0	4.49425639196474e-05	modelled	draw
Angola	62685	0.01	3.43873353982791e-05	modelled	draw
Angola	62685	0.02	2.44212544044732e-05	modelled	draw
Angola	62685	0.03	1.50558817114127e-05	modelled	draw
Angola	62685	0.04	6.29877254502196e-06	modelled	draw
Angola	62685	0.05	0	modelled	draw
Angola	62685	0.06	0	modelled	draw
Angola	62685	0.07	0	modelled	draw
Angola	62685	0.08	0	modelled	draw
Angola	62685	0.09	0	modelled	draw
Angola	62685	0.1	0	modelled	draw
Angola	62685	0.11	0	modelled	draw
Angola	62685	0.12	0	modelled	draw
Angola	62685	0.13	0	modelled	draw
Angola	62685	0.14	0	modelled	draw
Angola	62685	0.15	0	modelled	draw
Angola	62685	0.16	0	modelled	draw
Angola	62685	0.17	0	modelled	draw
Angola	62685	0.18	0	modelled	draw
Angola	62685	0.19	0	modelled	draw
Angola	62685	0.2	0	modelled	draw
Angola	62685	0.21	0	modelled	draw
Angola	62685	0.22	0	modelled	draw
Angola	62685	0.23	0	modelled	draw
Angola	62685	0.24	0	modelled	draw
Angola	62685	0.25	0	modelled	draw
Angola	62685	0.26	0	modelled	draw
Angola	62685	0.27	0	modelled	draw
Angola	62685	0.28	0	modelled	draw
Angola	62685	0.29	0	modelled	draw
Angola	62685	0.3	0	modelled	draw
Angola	62685	0.31	0	modelled	draw
Angola	62685	0.32	0	modelled	draw
Angola	62685	0.33	0	modelled	draw
Angola	62685	0.34	0	modelled	draw
Angola	62685	0.35	0	modelled	draw
Angola	62685	0.36	0	modelled	draw
Angola	62685	0.37	0	modelled	draw
Angola	62685	0.38	0	modelled	draw
Angola	62685	0.39	0	modelled	draw
Angola	62685	0.4	0	modelled	draw
Angola	62685	0.41	0	modelled	draw
Angola	117962	0	8.49139653977672e-05	modelled	draw
Angola	117962	0.01	8.52361985023889e-05	modelled	draw
Angola	117962	0.02	8.79392863243796e-05	modelled	draw
Angola	117962	0.03	9.31471721043816e-05	modelled	draw
Angola	117962	0.04	0.000100962581984829	modelled	draw
Angola	117962	0.05	0.000111464691900346	modelled	draw
Angola	117962	0.06	0.000124707390269515	modelled	draw
Angola	117962	0.07	0.000140718166142634	modelled	draw
Angola	117962	0.08	0.000159497626388453	modelled	draw
Angola	117962	0.09	0.000181019621869044	modelled	draw
Angola	117962	0.1	0.000205231942296251	modelled	draw
Angola	117962	0.11	0.000232057523178837	modelled	draw
Angola	117962	0.12	0.000261396096224272	modelled	draw
Angola	117962	0.13	0.000293126206736402	modelled	draw
Angola	117962	0.14	0.000327107517702822	modelled	draw
Angola	117962	0.15	0.00036318331997479	modelled	draw
Angola	117962	0.16	0.000401183170675874	modelled	draw
Angola	117962	0.17	0.000440925587141463	modelled	draw
Angola	117962	0.18	0.000482220730683868	modelled	draw
Angola	117962	0.19	0.000524873022713993	modelled	draw
Angola	117962	0.2	0.000568683644696839	modelled	draw
Angola	117962	0.21	0.000613452882608726	modelled	draw
Angola	117962	0.22	0.000658982285610673	modelled	draw
Angola	117962	0.23	0.000705076617247396	modelled	draw
Angola	117962	0.24	0.000751545585395827	modelled	draw
Angola	117962	0.25	0.000798205344264816	modelled	draw
Angola	117962	0.26	0.000844879767896707	modelled	draw
Angola	117962	0.27	0.000891401499804602	modelled	draw
Angola	117962	0.28	0.000937612787603141	modelled	draw
Angola	117962	0.29	0.000983366114796875	modelled	draw
Angola	117962	0.3	0.001028524644345	modelled	draw
Angola	117962	0.31	0.00107296249030738	modelled	draw
Angola	117962	0.32	0.00111656483488715	modelled	draw
Angola	117962	0.33	0.00115922790861612	modelled	draw
Angola	117962	0.34	0.00120085885137721	modelled	draw
Angola	117962	0.35	0.0012413754715141	modelled	draw
Angola	117962	0.36	0.00128070591952844	modelled	draw
Angola	117962	0.37	0.00131878829188554	modelled	draw
Angola	117962	0.38	0.00135557017930928	modelled	draw
Angola	117962	0.39	0.00139100817270387	modelled	draw
Angola	117962	0.4	0.00142506733854466	modelled	draw
Angola	117962	0.41	0.0014577206742723	modelled	draw
Angola	19202	0	0.000126411328299722	modelled	draw
Angola	19202	0.01	0.000141603031398393	modelled	draw
Angola	19202	0.02	0.000161956057950513	modelled	draw
Angola	19202	0.03	0.000187661792857814	modelled	draw
Angola	19202	0.04	0.000218818641815021	modelled	draw
Angola	19202	0.05	0.000255428583599444	modelled	draw
Angola	19202	0.06	0.000297397737762451	modelled	draw
Angola	19202	0.07	0.000344540598290849	modelled	draw
Angola	19202	0.08	0.000396587397265966	modelled	draw
Angola	19202	0.09	0.000453193943970261	modelled	draw
Angola	19202	0.1	0.00051395323153335	modelled	draw
Angola	19202	0.11	0.000578408106712121	modelled	draw
Angola	19202	0.12	0.000646064347069026	modelled	draw
Angola	19202	0.13	0.000716403570663625	modelled	draw
Angola	19202	0.14	0.000788895503743952	modelled	draw
Angola	19202	0.15	0.00086300924059842	modelled	draw
Angola	19202	0.16	0.000938223237574754	modelled	draw
Angola	19202	0.17	0.001014033883489	modelled	draw
Angola	19202	0.18	0.00108996257670719	modelled	draw
Angola	19202	0.19	0.00116556131257485	modelled	draw
Angola	19202	0.2	0.00124041684273935	modelled	draw
Angola	19202	0.21	0.00131415351065596	modelled	draw
Angola	19202	0.22	0.00138643489645913	modelled	draw
Angola	19202	0.23	0.00145696442121172	modelled	draw
Angola	19202	0.24	0.00152548506736858	modelled	draw
Angola	19202	0.25	0.00159177837119443	modelled	draw
Angola	19202	0.26	0.00165566283584251	modelled	draw
Angola	19202	0.27	0.00171699190260535	modelled	draw
Angola	19202	0.28	0.00177565160401696	modelled	draw
Angola	19202	0.29	0.00183155800726491	modelled	draw
Angola	19202	0.3	0.00188465454074758	modelled	draw
Angola	19202	0.31	0.00193490928132377	modelled	draw
Angola	19202	0.32	0.00198231226537603	modelled	draw
Angola	19202	0.33	0.00202687287358907	modelled	draw
Angola	19202	0.34	0.0020686173275295	modelled	draw
Angola	19202	0.35	0.00210758632578926	modelled	draw
Angola	19202	0.36	0.00214383283861969	modelled	draw
Angola	19202	0.37	0.00217742007257791	modelled	draw
Angola	19202	0.38	0.00220841961062837	modelled	draw
Angola	19202	0.39	0.00223690972826581	modelled	draw
Angola	19202	0.4	0.00226297388241244	modelled	draw
Angola	19202	0.41	0.00228669936695249	modelled	draw
Angola	99711	0	0.000118427344136168	modelled	draw
Angola	99711	0.01	0.000132033172241729	modelled	draw
Angola	99711	0.02	0.000150634849626984	modelled	draw
Angola	99711	0.03	0.000174429232536411	modelled	draw
Angola	99711	0.04	0.000203522402974437	modelled	draw
Angola	99711	0.05	0.000237925832548534	modelled	draw
Angola	99711	0.06	0.000277556555072168	modelled	draw
Angola	99711	0.07	0.000322241021816082	modelled	draw
Angola	99711	0.08	0.000371722119673898	modelled	draw
Angola	99711	0.09	0.000425668707240857	modelled	draw
Angola	99711	0.1	0.000483686964772142	modelled	draw
Angola	99711	0.11	0.000545332853138354	modelled	draw
Angola	99711	0.12	0.000610125022589792	modelled	draw
Angola	99711	0.13	0.000677557591267909	modelled	draw
Angola	99711	0.14	0.000747112313072204	modelled	draw
Angola	99711	0.15	0.000818269763217625	modelled	draw
Angola	99711	0.16	0.000890519278208409	modelled	draw
Angola	99711	0.17	0.000963367487981991	modelled	draw
Angola	99711	0.18	0.00103634536693696	modelled	draw
Angola	99711	0.19	0.00110901380481759	modelled	draw
Angola	99711	0.2	0.00118096775705267	modelled	draw
Angola	99711	0.21	0.00125183907749927	modelled	draw
Angola	99711	0.22	0.00132129816588395	modelled	draw
Angola	99711	0.23	0.0013890545793719	modelled	draw
Angola	99711	0.24	0.00145485676470302	modelled	draw
Angola	99711	0.25	0.00151849106632784	modelled	draw
Angola	99711	0.26	0.00157978015896584	modelled	draw
Angola	99711	0.27	0.00163858104179503	modelled	draw
Angola	99711	0.28	0.00169478271760804	modelled	draw
Angola	99711	0.29	0.00174830366500269	modelled	draw
Angola	99711	0.3	0.00179908919600859	modelled	draw
Angola	99711	0.31	0.00184710877623262	modelled	draw
Angola	99711	0.32	0.00189235337016359	modelled	draw
Angola	99711	0.33	0.00193483286105629	modelled	draw
Angola	99711	0.34	0.00197457358301425	modelled	draw
Angola	99711	0.35	0.00201161599259369	modelled	draw
Angola	99711	0.36	0.00204601249845343	modelled	draw
Angola	99711	0.37	0.00207782546021452	modelled	draw
Angola	99711	0.38	0.00210712536166417	modelled	draw
Angola	99711	0.39	0.00213398915861259	modelled	draw
Angola	99711	0.4	0.00215849879794954	modelled	draw
Angola	99711	0.41	0.00218073990160656	modelled	draw
Angola	77883	0	6.65969802649169e-05	modelled	draw
Angola	77883	0.01	6.43345862837164e-05	modelled	draw
Angola	77883	0.02	6.42699625593077e-05	modelled	draw
Angola	77883	0.03	6.6529569648983e-05	modelled	draw
Angola	77883	0.04	7.12178581441912e-05	modelled	draw
Angola	77883	0.05	7.84145784448428e-05	modelled	draw
Angola	77883	0.06	8.81727974808361e-05	modelled	draw
Angola	77883	0.07	0.000100517661710556	modelled	draw
Angola	77883	0.08	0.000115445910515441	modelled	draw
Angola	77883	0.09	0.000132926112408548	modelled	draw
Angola	77883	0.1	0.000152899569694664	modelled	draw
Angola	77883	0.11	0.000175281816211048	modelled	draw
Angola	77883	0.12	0.000199964617872376	modelled	draw
Angola	77883	0.13	0.00022681837682763	modelled	draw
Angola	77883	0.14	0.00025569483664802	modelled	draw
Angola	77883	0.15	0.000286429987394025	modelled	draw
Angola	77883	0.16	0.000318847074797948	modelled	draw
Angola	77883	0.17	0.000352759626225805	modelled	draw
Angola	77883	0.18	0.000387974416638298	modelled	draw
Angola	77883	0.19	0.000424294309608173	modelled	draw
Angola	77883	0.2	0.000461520920824245	modelled	draw
Angola	77883	0.21	0.000499457063796631	modelled	draw
Angola	77883	0.22	0.000537908949179613	modelled	draw
Angola	77883	0.23	0.000576688119882866	modelled	draw
Angola	77883	0.24	0.000615613113702477	modelled	draw
Angola	77883	0.25	0.00065451085342918	modelled	draw
Angola	77883	0.26	0.000693217771229558	modelled	draw
Angola	77883	0.27	0.000731580679563985	modelled	draw
Angola	77883	0.28	0.000769457405073808	modelled	draw
Angola	77883	0.29	0.000806717204847832	modelled	draw
Angola	77883	0.3	0.00084324098639708	modelled	draw
Angola	77883	0.31	0.000878921353671388	modelled	draw
Angola	77883	0.32	0.000913662501689558	modelled	draw
Angola	77883	0.33	0.000947379981970195	modelled	draw
Angola	77883	0.34	0.000980000360077909	modelled	draw
Angola	77883	0.35	0.00101146078536175	modelled	draw
Angola	77883	0.36	0.00104170849146783	modelled	draw
Angola	77883	0.37	0.00107070024454923	modelled	draw
Angola	77883	0.38	0.00109840175435171	modelled	draw
Angola	77883	0.39	0.00112478706158702	modelled	draw
Angola	77883	0.4	0.0011498379132679	modelled	draw
Angola	77883	0.41	0.00117354313600749	modelled	draw
Angola	88929	0	8.33655908154538e-05	modelled	draw
Angola	88929	0.01	8.76093902353302e-05	modelled	draw
Angola	88929	0.02	9.51362683459515e-05	modelled	draw
Angola	88929	0.03	0.000106013012097951	modelled	draw
Angola	88929	0.04	0.000120239213132755	modelled	draw
Angola	88929	0.05	0.000137747759837726	modelled	draw
Angola	88929	0.06	0.000158408204897339	modelled	draw
Angola	88929	0.07	0.000182032546988441	modelled	draw
Angola	88929	0.08	0.000208382866168527	modelled	draw
Angola	88929	0.09	0.000237180214608674	modelled	draw
Angola	88929	0.1	0.000268114178413224	modelled	draw
Angola	88929	0.11	0.000300852580017265	modelled	draw
Angola	88929	0.12	0.000335050870856143	modelled	draw
Angola	88929	0.13	0.000370360858264379	modelled	draw
Angola	88929	0.14	0.000406438508379025	modelled	draw
Angola	88929	0.15	0.000442950660107723	modelled	draw
Angola	88929	0.16	0.000479580568401035	modelled	draw
Angola	88929	0.17	0.000516032264876287	modelled	draw
Angola	88929	0.18	0.000552033778937346	modelled	draw
Angola	88929	0.19	0.000587339303056489	modelled	draw
Angola	88929	0.2	0.000621730412988733	modelled	draw
Angola	88929	0.21	0.000655016469155491	modelled	draw
Angola	88929	0.22	0.00068703433133662	modelled	draw
Angola	88929	0.23	0.000717647517268205	modelled	draw
Angola	88929	0.24	0.000746744928754384	modelled	draw
Angola	88929	0.25	0.000774239258233122	modelled	draw
Angola	88929	0.26	0.000800065175875294	modelled	draw
Angola	88929	0.27	0.000824177383436103	modelled	draw
Angola	88929	0.28	0.000846548607128459	modelled	draw
Angola	88929	0.29	0.000867167588407062	modelled	draw
Angola	88929	0.3	0.000886037119181423	modelled	draw
Angola	88929	0.31	0.000903172156881812	modelled	draw
Angola	88929	0.32	0.000918598045112083	modelled	draw
Angola	88929	0.33	0.000932348857362808	modelled	draw
Angola	88929	0.34	0.000944465874378943	modelled	draw
Angola	88929	0.35	0.000954996200182011	modelled	draw
Angola	88929	0.36	0.000963991517311933	modelled	draw
Angola	88929	0.37	0.000971506978438622	modelled	draw
Angola	88929	0.38	0.000977600228955632	modelled	draw
Angola	88929	0.39	0.000982330553369173	modelled	draw
Angola	88929	0.4	0.00098575813710694	modelled	draw
Angola	88929	0.41	0.000987943434675839	modelled	draw
Angola	33270	0	5.71067255130902e-05	modelled	draw
Angola	33270	0.01	4.87901479366131e-05	modelled	draw
Angola	33270	0.02	4.13410105434927e-05	modelled	draw
Angola	33270	0.03	3.478514954046e-05	modelled	draw
Angola	33270	0.04	2.91427420463935e-05	modelled	draw
Angola	33270	0.05	2.44280057340406e-05	modelled	draw
Angola	33270	0.06	2.06489994170653e-05	modelled	draw
Angola	33270	0.07	1.7807524613517e-05	modelled	draw
Angola	33270	0.08	1.58991255147657e-05	modelled	draw
Angola	33270	0.09	1.49131824962652e-05	modelled	draw
Angola	33270	0.1	1.48330923713685e-05	modelled	draw
Angola	33270	0.11	1.56365270389307e-05	modelled	draw
Angola	33270	0.12	1.72957610175449e-05	modelled	draw
Angola	33270	0.13	1.97780575853821e-05	modelled	draw
Angola	33270	0.14	2.30461028326116e-05	modelled	draw
Angola	33270	0.15	2.7058476850762e-05	modelled	draw
Angola	33270	0.16	3.17701514902629e-05	modelled	draw
Angola	33270	0.17	3.71330045695187e-05	modelled	draw
Angola	33270	0.18	4.30963410699496e-05	modelled	draw
Angola	33270	0.19	4.96074126555684e-05	modelled	draw
Angola	33270	0.2	5.66119277688299e-05	modelled	draw
Angola	33270	0.21	6.4054545536068e-05	modelled	draw
Angola	33270	0.22	7.1879347729393e-05	modelled	draw
Angola	33270	0.23	8.00302840458827e-05	modelled	draw
Angola	33270	0.24	8.84515869527741e-05	modelled	draw
Angola	33270	0.25	9.70881532877393e-05	modelled	draw
Angola	33270	0.26	0.00010588589067975	modelled	draw
Angola	33270	0.27	0.000114792027656569	modelled	draw
Angola	33270	0.28	0.000123755387021763	modelled	draw
Angola	33270	0.29	0.000132726622713185	modelled	draw
Angola	33270	0.3	0.000141658420894941	modelled	draw
Angola	33270	0.31	0.000150505666487518	modelled	draw
Angola	33270	0.32	0.000159225576709382	modelled	draw
Angola	33270	0.33	0.000167777803492995	modelled	draw
Angola	33270	0.34	0.000176124506855085	modelled	draw
Angola	33270	0.35	0.000184230401451834	modelled	draw
Angola	33270	0.36	0.000192062778641806	modelled	draw
Angola	33270	0.37	0.000199591506420274	modelled	draw
Angola	33270	0.38	0.000206789009585362	modelled	draw
Angola	33270	0.39	0.000213630232456206	modelled	draw
Angola	33270	0.4	0.000220092586392636	modelled	draw
Angola	33270	0.41	0.000226155884270981	modelled	draw
Angola	47675	0	0.000111859456074037	modelled	draw
Angola	47675	0.01	0.000124207670873667	modelled	draw
Angola	47675	0.02	0.000141582131475764	modelled	draw
Angola	47675	0.03	0.000164262138355603	modelled	draw
Angola	47675	0.04	0.000192447375034295	modelled	draw
Angola	47675	0.05	0.000226250648973281	modelled	draw
Angola	47675	0.06	0.000265694168803527	modelled	draw
Angola	47675	0.07	0.000310709313393706	modelled	draw
Angola	47675	0.08	0.000361139643859842	modelled	draw
Angola	47675	0.09	0.000416746750912282	modelled	draw
Angola	47675	0.1	0.000477218422016479	modelled	draw
Angola	47675	0.11	0.000542178555105819	modelled	draw
Angola	47675	0.12	0.000611198233102474	modelled	draw
Angola	47675	0.13	0.000683807398543369	modelled	draw
Angola	47675	0.14	0.00075950662105059	modelled	draw
Angola	47675	0.15	0.000837778522901524	modelled	draw
Angola	47675	0.16	0.000918098510891406	modelled	draw
Angola	47675	0.17	0.000999944548634358	modelled	draw
Angola	47675	0.18	0.00108280578655097	modelled	draw
Angola	47675	0.19	0.00116618994278018	modelled	draw
Angola	47675	0.2	0.00124962939438092	modelled	draw
Angola	47675	0.21	0.00133268599301979	modelled	draw
Angola	47675	0.22	0.00141495466250268	modelled	draw
Angola	47675	0.23	0.00149606586743157	modelled	draw
Angola	47675	0.24	0.00157568706393527	modelled	draw
Angola	47675	0.25	0.00165352325615313	modelled	draw
Angola	47675	0.26	0.00172931678742184	modelled	draw
Angola	47675	0.27	0.00180284649442689	modelled	draw
Angola	47675	0.28	0.00187392634735748	modelled	draw
Angola	47675	0.29	0.00194240369063512	modelled	draw
Angola	47675	0.3	0.00200815718818696	modelled	draw
Angola	47675	0.31	0.00207109456543394	modelled	draw
Angola	47675	0.32	0.00213115022790704	modelled	draw
Angola	47675	0.33	0.00218828282426351	modelled	draw
Angola	47675	0.34	0.00224247280987084	modelled	draw
Angola	47675	0.35	0.00229372005634683	modelled	draw
Angola	47675	0.36	0.00234204154266991	modelled	draw
Angola	47675	0.37	0.0023874691547993	modelled	draw
Angola	47675	0.38	0.00243004761319431	modelled	draw
Angola	47675	0.39	0.00246983254117506	modelled	draw
Angola	47675	0.4	0.00250688868166326	modelled	draw
Angola	47675	0.41	0.00254128826540166	modelled	draw
Angola	58342	0	4.58839380836606e-05	modelled	draw
Angola	58342	0.01	4.57938162096037e-05	modelled	draw
Angola	58342	0.02	4.99956242969313e-05	modelled	draw
Angola	58342	0.03	5.9005222335378e-05	modelled	draw
Angola	58342	0.04	7.32735039993704e-05	modelled	draw
Angola	58342	0.05	9.31642517343653e-05	modelled	draw
Angola	58342	0.06	0.000118936540943601	modelled	draw
Angola	58342	0.07	0.000150732705483775	modelled	draw
Angola	58342	0.08	0.000188572329947337	modelled	draw
Angola	58342	0.09	0.000232352213586721	modelled	draw
Angola	58342	0.1	0.000281851809178925	modelled	draw
Angola	58342	0.11	0.000336743309920384	modelled	draw
Angola	58342	0.12	0.000396605350713179	modelled	draw
Angola	58342	0.13	0.000460939202343556	modelled	draw
Angola	58342	0.14	0.00052918635158259	modelled	draw
Angola	58342	0.15	0.000600746453928257	modelled	draw
Angola	58342	0.16	0.000674994793102364	modelled	draw
Angola	58342	0.17	0.00075129855828822	modelled	draw
Angola	58342	0.18	0.000829031435706757	modelled	draw
Angola	58342	0.19	0.000907586189379042	modelled	draw
Angola	58342	0.2	0.000986385065612181	modelled	draw
Angola	58342	0.21	0.00106488799021652	modelled	draw
Angola	58342	0.22	0.00114259863387514	modelled	draw
Angola	58342	0.23	0.00121906849953511	modelled	draw
Angola	58342	0.24	0.00129389923831263	modelled	draw
Angola	58342	0.25	0.00136674343058873	modelled	draw
Angola	58342	0.26	0.00143730408070617	modelled	draw
Angola	58342	0.27	0.00150533307105463	modelled	draw
Angola	58342	0.28	0.00157062880821189	modelled	draw
Angola	58342	0.29	0.00163303327361262	modelled	draw
Angola	58342	0.3	0.00169242866681774	modelled	draw
Angola	58342	0.31	0.00174873380315655	modelled	draw
Angola	58342	0.32	0.00180190040106298	modelled	draw
Angola	58342	0.33	0.00185190936908783	modelled	draw
Angola	58342	0.34	0.00189876717918239	modelled	draw
Angola	58342	0.35	0.00194250239191908	modelled	draw
Angola	58342	0.36	0.00198316238107734	modelled	draw
Angola	58342	0.37	0.00202081028951884	modelled	draw
Angola	58342	0.38	0.00205552223540532	modelled	draw
Angola	58342	0.39	0.00208738477738282	modelled	draw
Angola	58342	0.4	0.00211649263912446	modelled	draw
Angola	58342	0.41	0.00214294668731732	modelled	draw
Angola	6716	0	6.35401836967425e-05	modelled	draw
Angola	6716	0.01	5.97806115111354e-05	modelled	draw
Angola	6716	0.02	5.78818433574512e-05	modelled	draw
Angola	6716	0.03	5.79442070930733e-05	modelled	draw
Angola	6716	0.04	6.00510967736744e-05	modelled	draw
Angola	6716	0.05	6.42670232288554e-05	modelled	draw
Angola	6716	0.06	7.06361557075705e-05	modelled	draw
Angola	6716	0.07	7.9181381178068e-05	modelled	draw
Angola	6716	0.08	8.99038855670987e-05	modelled	draw
Angola	6716	0.09	0.000102783240966801	modelled	draw
Angola	6716	0.1	0.000117777965463516	modelled	draw
Angola	6716	0.11	0.000134826508281858	modelled	draw
Angola	6716	0.12	0.000153848602631284	modelled	draw
Angola	6716	0.13	0.000174746921979984	modelled	draw
Angola	6716	0.14	0.000197408972246365	modelled	draw
Angola	6716	0.15	0.000221709152224102	modelled	draw
Angola	6716	0.16	0.000247510916975684	modelled	draw
Angola	6716	0.17	0.000274668983423122	modelled	draw
Angola	6716	0.18	0.000303031523403616	modelled	draw
Angola	6716	0.19	0.000332442296535021	modelled	draw
Angola	6716	0.2	0.000362742682888675	modelled	draw
Angola	6716	0.21	0.000393773583294196	modelled	draw
Angola	6716	0.22	0.000425377162770343	modelled	draw
Angola	6716	0.23	0.00045739841982724	modelled	draw
Angola	6716	0.24	0.000489686571026893	modelled	draw
Angola	6716	0.25	0.00052209624609303	modelled	draw
Angola	6716	0.26	0.000554488493955778	modelled	draw
Angola	6716	0.27	0.000586731604376106	modelled	draw
Angola	6716	0.28	0.000618701753231719	modelled	draw
Angola	6716	0.29	0.000650283482201192	modelled	draw
Angola	6716	0.3	0.000681370025518151	modelled	draw
Angola	6716	0.31	0.000711863497757356	modelled	draw
Angola	6716	0.32	0.000741674957341728	modelled	draw
Angola	6716	0.33	0.000770724360708557	modelled	draw
Angola	6716	0.34	0.0007989404219273	modelled	draw
Angola	6716	0.35	0.000826260392099519	modelled	draw
Angola	6716	0.36	0.000852629772166076	modelled	draw
Angola	6716	0.37	0.000878001971862795	modelled	draw
Angola	6716	0.38	0.000902337926560297	modelled	draw
Angola	6716	0.39	0.000925605682645306	modelled	draw
Angola	6716	0.4	0.000947779960989912	modelled	draw
Angola	6716	0.41	0.00096884170694527	modelled	draw
Angola	115741	0	2.94906394252749e-05	modelled	draw
Angola	115741	0.01	2.17804434273134e-05	modelled	draw
Angola	115741	0.02	1.59299369383078e-05	modelled	draw
Angola	115741	0.03	1.20451955076738e-05	modelled	draw
Angola	115741	0.04	1.01890272425503e-05	modelled	draw
Angola	115741	0.05	1.03778717253756e-05	modelled	draw
Angola	115741	0.06	1.2581280094356e-05	modelled	draw
Angola	115741	0.07	1.67237906343432e-05	modelled	draw
Angola	115741	0.08	2.26888444200798e-05	modelled	draw
Angola	115741	0.09	3.03242783523634e-05	modelled	draw
Angola	115741	0.1	3.94488869221721e-05	modelled	draw
Angola	115741	0.11	4.985955070232e-05	modelled	draw
Angola	115741	0.12	6.13384763735105e-05	modelled	draw
Angola	115741	0.13	7.36601662674998e-05	modelled	draw
Angola	115741	0.14	8.65978220038887e-05	modelled	draw
Angola	115741	0.15	9.99289759813854e-05	modelled	draw
Angola	115741	0.16	0.000113440228156736	modelled	draw
Angola	115741	0.17	0.000126931038389182	modelled	draw
Angola	115741	0.18	0.000140216583820513	modelled	draw
Angola	115741	0.19	0.00015312973547949	modelled	draw
Angola	115741	0.2	0.000165522239179185	modelled	draw
Angola	115741	0.21	0.0001772652043877	modelled	draw
Angola	115741	0.22	0.000188249013163622	modelled	draw
Angola	115741	0.23	0.000198382761681515	modelled	draw
Angola	115741	0.24	0.000207593341472386	modelled	draw
Angola	115741	0.25	0.000215824258182434	modelled	draw
Angola	115741	0.26	0.000223034274017432	modelled	draw
Angola	115741	0.27	0.000229195947367061	modelled	draw
Angola	115741	0.28	0.000234294130353716	modelled	draw
Angola	115741	0.29	0.000238324472901079	modelled	draw
Angola	115741	0.3	0.000241291970808318	modelled	draw
Angola	115741	0.31	0.000243209585494498	modelled	draw
Angola	115741	0.32	0.00024409695464799	modelled	draw
Angola	115741	0.33	0.000243979205975224	modelled	draw
Angola	115741	0.34	0.000242885880518833	modelled	draw
Angola	115741	0.35	0.000240849967489476	modelled	draw
Angola	115741	0.36	0.000237907049087281	modelled	draw
Angola	115741	0.37	0.000234094551228608	modelled	draw
Angola	115741	0.38	0.000229451094294561	modelled	draw
Angola	115741	0.39	0.000224015936841626	modelled	draw
Angola	115741	0.4	0.000217828504537335	modelled	draw
Angola	115741	0.41	0.000210927996295689	modelled	draw
Angola	50331	0	8.11932750967764e-05	modelled	draw
Angola	50331	0.01	9.09027095102318e-05	modelled	draw
Angola	50331	0.02	0.000106355025053979	modelled	draw
Angola	50331	0.03	0.000127984434290875	modelled	draw
Angola	50331	0.04	0.000156102328889956	modelled	draw
Angola	50331	0.05	0.000190881562440587	modelled	draw
Angola	50331	0.06	0.000232348481587543	modelled	draw
Angola	50331	0.07	0.000280382677588004	modelled	draw
Angola	50331	0.08	0.00033472380889093	modelled	draw
Angola	50331	0.09	0.000394984383648006	modelled	draw
Angola	50331	0.1	0.000460667107859519	modelled	draw
Angola	50331	0.11	0.00053118529273629	modelled	draw
Angola	50331	0.12	0.000605884848242665	modelled	draw
Angola	50331	0.13	0.000684066533181354	modelled	draw
Angola	50331	0.14	0.000765007347351034	modelled	draw
Angola	50331	0.15	0.000847980202607736	modelled	draw
Angola	50331	0.16	0.000932271267365002	modelled	draw
Angola	50331	0.17	0.00101719462089039	modelled	draw
Angola	50331	0.18	0.00110210406498342	modelled	draw
Angola	50331	0.19	0.00118640211331667	modelled	draw
Angola	50331	0.2	0.00126954631043491	modelled	draw
Angola	50331	0.21	0.00135105312470909	modelled	draw
Angola	50331	0.22	0.00143049971663695	modelled	draw
Angola	50331	0.23	0.00150752391141562	modelled	draw
Angola	50331	0.24	0.00158182270884173	modelled	draw
Angola	50331	0.25	0.00165314965032502	modelled	draw
Angola	50331	0.26	0.00172131133756004	modelled	draw
Angola	50331	0.27	0.00178616336480539	modelled	draw
Angola	50331	0.28	0.00184760589049669	modelled	draw
Angola	50331	0.29	0.00190557903692102	modelled	draw
Angola	50331	0.3	0.00196005827096322	modelled	draw
Angola	50331	0.31	0.00201104988587891	modelled	draw
Angola	50331	0.32	0.00205858667447953	modelled	draw
Angola	50331	0.33	0.00210272385842925	modelled	draw
Angola	50331	0.34	0.00214353531662817	modelled	draw
Angola	50331	0.35	0.00218111013774915	modelled	draw
Angola	50331	0.36	0.00221554950761607	modelled	draw
Angola	50331	0.37	0.00224696393088888	modelled	draw
Angola	50331	0.38	0.00227547077804654	modelled	draw
Angola	50331	0.39	0.00230119214251885	modelled	draw
Angola	50331	0.4	0.00232425298861729	modelled	draw
Angola	50331	0.41	0.00234477956829015	modelled	draw
Angola	96716	0	0.00017630815409531	modelled	draw
Angola	96716	0.01	0.000196028216190551	modelled	draw
Angola	96716	0.02	0.000220716899590891	modelled	draw
Angola	96716	0.03	0.000250569251257474	modelled	draw
Angola	96716	0.04	0.000285722977553483	modelled	draw
Angola	96716	0.05	0.000326254926629065	modelled	draw
Angola	96716	0.06	0.000372179336527496	modelled	draw
Angola	96716	0.07	0.000423447810251141	modelled	draw
Angola	96716	0.08	0.000479950907604524	modelled	draw
Angola	96716	0.09	0.000541521186388743	modelled	draw
Angola	96716	0.1	0.00060793748377544	modelled	draw
Angola	96716	0.11	0.000678930202476874	modelled	draw
Angola	96716	0.12	0.000754187354660517	modelled	draw
Angola	96716	0.13	0.00083336111769698	modelled	draw
Angola	96716	0.14	0.000916074667578952	modelled	draw
Angola	96716	0.15	0.00100192907579311	modelled	draw
Angola	96716	0.16	0.00109051008114913	modelled	draw
Angola	96716	0.17	0.00118139457730725	modelled	draw
Angola	96716	0.18	0.00127415668750001	modelled	draw
Angola	96716	0.19	0.00136837332854489	modelled	draw
Angola	96716	0.2	0.00146362919537616	modelled	draw
Angola	96716	0.21	0.00155952112402105	modelled	draw
Angola	96716	0.22	0.00165566181456314	modelled	draw
Angola	96716	0.23	0.00175168291581744	modelled	draw
Angola	96716	0.24	0.00184723749006243	modelled	draw
Angola	96716	0.25	0.00194200188930002	modelled	draw
Angola	96716	0.26	0.0020356770843479	modelled	draw
Angola	96716	0.27	0.00212798949490954	modelled	draw
Angola	96716	0.28	0.00221869137297333	modelled	draw
Angola	96716	0.29	0.00230756079384973	modelled	draw
Angola	96716	0.3	0.00239440130925243	modelled	draw
Angola	96716	0.31	0.00247904131544008	modelled	draw
Angola	96716	0.32	0.00256133318690623	modelled	draw
Angola	96716	0.33	0.00264115222274635	modelled	draw
Angola	96716	0.34	0.00271839544891309	modelled	draw
Angola	96716	0.35	0.0027929803153245	modelled	draw
Angola	96716	0.36	0.00286484332240275	modelled	draw
Angola	96716	0.37	0.00293393860724542	modelled	draw
Angola	96716	0.38	0.00300023651538439	modelled	draw
Angola	96716	0.39	0.00306372218005564	modelled	draw
Angola	96716	0.4	0.0031243941271472	modelled	draw
Angola	96716	0.41	0.00318226292055218	modelled	draw
Angola	36324	0	8.35203846347487e-05	modelled	draw
Angola	36324	0.01	8.3256822747601e-05	modelled	draw
Angola	36324	0.02	8.51974322912618e-05	modelled	draw
Angola	36324	0.03	8.94343596358171e-05	modelled	draw
Angola	36324	0.04	9.6037314575271e-05	modelled	draw
Angola	36324	0.05	0.000105051930793471	modelled	draw
Angola	36324	0.06	0.000116498764963098	modelled	draw
Angola	36324	0.07	0.000130372934490584	modelled	draw
Angola	36324	0.08	0.000146644368556628	modelled	draw
Angola	36324	0.09	0.000165258625729086	modelled	draw
Angola	36324	0.1	0.0001861382146639	modelled	draw
Angola	36324	0.11	0.000209184342492442	modelled	draw
Angola	36324	0.12	0.000234279008320027	modelled	draw
Angola	36324	0.13	0.000261287356468382	modelled	draw
Angola	36324	0.14	0.000290060205136459	modelled	draw
Angola	36324	0.15	0.000320436670367181	modelled	draw
Angola	36324	0.16	0.000352246811881249	modelled	draw
Angola	36324	0.17	0.000385314235765821	modelled	draw
Angola	36324	0.18	0.00041945859852356	modelled	draw
Angola	36324	0.19	0.000454497967007429	modelled	draw
Angola	36324	0.2	0.000490250998790747	modelled	draw
Angola	36324	0.21	0.000526538917150358	modelled	draw
Angola	36324	0.22	0.000563187263771248	modelled	draw
Angola	36324	0.23	0.00060002742030336	modelled	draw
Angola	36324	0.24	0.000636897896887457	modelled	draw
Angola	36324	0.25	0.00067364539165851	modelled	draw
Angola	36324	0.26	0.000710125630030892	modelled	draw
Angola	36324	0.27	0.000746203996312763	modelled	draw
Angola	36324	0.28	0.000781755972962401	modelled	draw
Angola	36324	0.29	0.000816667404683627	modelled	draw
Angola	36324	0.3	0.000850834605669935	modelled	draw
Angola	36324	0.31	0.000884164328761473	modelled	draw
Angola	36324	0.32	0.00091657361518881	modelled	draw
Angola	36324	0.33	0.000947989543050477	modelled	draw
Angola	36324	0.34	0.000978348891807158	modelled	draw
Angola	36324	0.35	0.00100759773896384	modelled	draw
Angola	36324	0.36	0.00103569100383046	modelled	draw
Angola	36324	0.37	0.00106259195186879	modelled	draw
Angola	36324	0.38	0.00108827167170374	modelled	draw
Angola	36324	0.39	0.00111270853544727	modelled	draw
Angola	36324	0.4	0.00113588765158651	modelled	draw
Angola	36324	0.41	0.00115780031835384	modelled	draw
Angola	93999	0	0.000194129683119109	modelled	draw
Angola	93999	0.01	0.000219069510561124	modelled	draw
Angola	93999	0.02	0.000249406480121889	modelled	draw
Angola	93999	0.03	0.000285177931026643	modelled	draw
Angola	93999	0.04	0.000326331175460784	modelled	draw
Angola	93999	0.05	0.00037272601189949	modelled	draw
Angola	93999	0.06	0.00042414019121184	modelled	draw
Angola	93999	0.07	0.000480277318376952	modelled	draw
Angola	93999	0.08	0.000540776605135615	modelled	draw
Angola	93999	0.09	0.000605223870127097	modelled	draw
Angola	93999	0.1	0.000673163205056084	modelled	draw
Angola	93999	0.11	0.00074410877853909	modelled	draw
Angola	93999	0.12	0.000817556323481517	modelled	draw
Angola	93999	0.13	0.00089299393977704	modelled	draw
Angola	93999	0.14	0.000969911933752898	modelled	draw
Angola	93999	0.15	0.00104781150271499	modelled	draw
Angola	93999	0.16	0.00112621215252617	modelled	draw
Angola	93999	0.17	0.00120465780537767	modelled	draw
Angola	93999	0.18	0.00128272161221804	modelled	draw
Angola	93999	0.19	0.00136000952927827	modelled	draw
Angola	93999	0.2	0.00143616275123609	modelled	draw
Angola	93999	0.21	0.00151085911585834	modelled	draw
Angola	93999	0.22	0.00158381360786584	modelled	draw
Angola	93999	0.23	0.00165477809486658	modelled	draw
Angola	93999	0.24	0.00172354042710485	modelled	draw
Angola	93999	0.25	0.00178992302699341	modelled	draw
Angola	93999	0.26	0.00185378108529893	modelled	draw
Angola	93999	0.27	0.00191500046961271	modelled	draw
Angola	93999	0.28	0.00197349543833281	modelled	draw
Angola	93999	0.29	0.00202920624058382	modelled	draw
Angola	93999	0.3	0.0020820966698971	modelled	draw
Angola	93999	0.31	0.00213215162749429	modelled	draw
Angola	93999	0.32	0.00217937473994883	modelled	draw
Angola	93999	0.33	0.00222378606601964	modelled	draw
Angola	93999	0.34	0.00226541991864232	modelled	draw
Angola	93999	0.35	0.00230432282044235	modelled	draw
Angola	93999	0.36	0.0023405516046685	modelled	draw
Angola	93999	0.37	0.00237417166806282	modelled	draw
Angola	93999	0.38	0.00240525537779667	modelled	draw
Angola	93999	0.39	0.00243388063110571	modelled	draw
Angola	93999	0.4	0.0024601295635446	modelled	draw
Angola	93999	0.41	0.00248408739974575	modelled	draw
Angola	7415	0	7.09394732455786e-05	modelled	draw
Angola	7415	0.01	7.12866962155166e-05	modelled	draw
Angola	7415	0.02	7.45064635651425e-05	modelled	draw
Angola	7415	0.03	8.07910303485148e-05	modelled	draw
Angola	7415	0.04	9.03007033573876e-05	modelled	draw
Angola	7415	0.05	0.000103159104566455	modelled	draw
Angola	7415	0.06	0.000119449632462316	modelled	draw
Angola	7415	0.07	0.00013921321178635	modelled	draw
Angola	7415	0.08	0.000162447351490318	modelled	draw
Angola	7415	0.09	0.00018910646664975	modelled	draw
Angola	7415	0.1	0.000219103366087658	modelled	draw
Angola	7415	0.11	0.00025231176556599	modelled	draw
Angola	7415	0.12	0.000288569657384851	modelled	draw
Angola	7415	0.13	0.000327683350803845	modelled	draw
Angola	7415	0.14	0.0003694319927587	modelled	draw
Angola	7415	0.15	0.000413572383221902	modelled	draw
Angola	7415	0.16	0.000459843912267494	modelled	draw
Angola	7415	0.17	0.000507973464367976	modelled	draw
Angola	7415	0.18	0.000557680157666413	modelled	draw
Angola	7415	0.19	0.000608679810113887	modelled	draw
Angola	7415	0.2	0.000660689048895383	modelled	draw
Angola	7415	0.21	0.000713429003247748	modelled	draw
Angola	7415	0.22	0.0007666285426756	modelled	draw
Angola	7415	0.23	0.000820027042064745	modelled	draw
Angola	7415	0.24	0.000873376671908831	modelled	draw
Angola	7415	0.25	0.000926444225655056	modelled	draw
Angola	7415	0.26	0.000979012507064627	modelled	draw
Angola	7415	0.27	0.00103088130863016	modelled	draw
Angola	7415	0.28	0.00108186801774208	modelled	draw
Angola	7415	0.29	0.0011318078907515	modelled	draw
Angola	7415	0.3	0.00118055403666632	modelled	draw
Angola	7415	0.31	0.00122797715227251	modelled	draw
Angola	7415	0.32	0.00127396504931233	modelled	draw
Angola	7415	0.33	0.00131842201227039	modelled	draw
Angola	7415	0.34	0.00136126802257822	modelled	draw
Angola	7415	0.35	0.0014024378818767	modelled	draw
Angola	7415	0.36	0.00144188026356196	modelled	draw
Angola	7415	0.37	0.00147955671834101	modelled	draw
Angola	7415	0.38	0.00151544065605935	modelled	draw
Angola	7415	0.39	0.0015495163227277	modelled	draw
Angola	7415	0.4	0.00158177778853586	modelled	draw
Angola	7415	0.41	0.00161222795974271	modelled	draw
Angola	91224	0	9.50896031835431e-05	modelled	draw
Angola	91224	0.01	9.32090667226218e-05	modelled	draw
Angola	91224	0.02	9.28954134760871e-05	modelled	draw
Angola	91224	0.03	9.41937573835408e-05	modelled	draw
Angola	91224	0.04	9.71376767504145e-05	modelled	draw
Angola	91224	0.05	0.000101748667610556	modelled	draw
Angola	91224	0.06	0.000108035822356473	modelled	draw
Angola	91224	0.07	0.00011599573081832	modelled	draw
Angola	91224	0.08	0.000125612594876383	modelled	draw
Angola	91224	0.09	0.000136858542477093	modelled	draw
Angola	91224	0.1	0.00014969412269078	modelled	draw
Angola	91224	0.11	0.000164068960242973	modelled	draw
Angola	91224	0.12	0.000179922545761369	modelled	draw
Angola	91224	0.13	0.000197185136756546	modelled	draw
Angola	91224	0.14	0.000215778744012149	modelled	draw
Angola	91224	0.15	0.000235618178492569	modelled	draw
Angola	91224	0.16	0.00025661213496166	modelled	draw
Angola	91224	0.17	0.000278664290117262	modelled	draw
Angola	91224	0.18	0.000301674395056025	modelled	draw
Angola	91224	0.19	0.000325539344170108	modelled	draw
Angola	91224	0.2	0.000350154205030354	modelled	draw
Angola	91224	0.21	0.000375413196330912	modelled	draw
Angola	91224	0.22	0.000401210603473603	modelled	draw
Angola	91224	0.23	0.000427441623787172	modelled	draw
Angola	91224	0.24	0.000454003135652229	modelled	draw
Angola	91224	0.25	0.000480794387896647	modelled	draw
Angola	91224	0.26	0.000507717607710507	modelled	draw
Angola	91224	0.27	0.000534678526988109	modelled	draw
Angola	91224	0.28	0.000561586828430307	modelled	draw
Angola	91224	0.29	0.000588356513935019	modelled	draw
Angola	91224	0.3	0.000614906198775005	modelled	draw
Angola	91224	0.31	0.000641159335822795	modelled	draw
Angola	91224	0.32	0.00066704437464929	modelled	draw
Angola	91224	0.33	0.00069249486071385	modelled	draw
Angola	91224	0.34	0.000717449480099507	modelled	draw
Angola	91224	0.35	0.000741852055347828	modelled	draw
Angola	91224	0.36	0.000765651497934002	modelled	draw
Angola	91224	0.37	0.000788801722813287	modelled	draw
Angola	91224	0.38	0.00081126153028325	modelled	draw
Angola	91224	0.39	0.000832994460158858	modelled	draw
Angola	91224	0.4	0.000853968622964634	modelled	draw
Angola	91224	0.41	0.000874156512522943	modelled	draw
Angola	65334	0	3.6711394987983e-05	modelled	draw
Angola	65334	0.01	2.62872643390762e-05	modelled	draw
Angola	65334	0.02	1.66186236270587e-05	modelled	draw
Angola	65334	0.03	7.7271802100653e-06	modelled	draw
Angola	65334	0.04	0	modelled	draw
Angola	65334	0.05	0	modelled	draw
Angola	65334	0.06	0	modelled	draw
Angola	65334	0.07	0	modelled	draw
Angola	65334	0.08	0	modelled	draw
Angola	65334	0.09	0	modelled	draw
Angola	65334	0.1	0	modelled	draw
Angola	65334	0.11	0	modelled	draw
Angola	65334	0.12	0	modelled	draw
Angola	65334	0.13	0	modelled	draw
Angola	65334	0.14	0	modelled	draw
Angola	65334	0.15	0	modelled	draw
Angola	65334	0.16	0	modelled	draw
Angola	65334	0.17	0	modelled	draw
Angola	65334	0.18	0	modelled	draw
Angola	65334	0.19	0	modelled	draw
Angola	65334	0.2	0	modelled	draw
Angola	65334	0.21	0	modelled	draw
Angola	65334	0.22	0	modelled	draw
Angola	65334	0.23	0	modelled	draw
Angola	65334	0.24	0	modelled	draw
[truncated: 111,001 more rows]
