# Supplementary material for: Estimating the burden of severe malarial anaemia and access to hospital care in East Africa
Source: Nat Commun. 2023 Sep 14;14:5691. doi: 10.1038/s41467-023-41275-w (PMC10502125; doi:10.1038/s41467-023-41275-w)
Supplement: Supplementary file 4 — Source Data [file 41467_2023_41275_MOESM4_ESM.zip › source_data/figure_1_source_country_model_median.csv]

country	pfpr	smapr	output	type
Angola	0	8.5479169179896e-05	modelled	median
Angola	0.01	8.81370842385275e-05	modelled	median
Angola	0.02	9.3773052550791e-05	modelled	median
Angola	0.03	0.00010253804080252	modelled	median
Angola	0.04	0.000114546153721695	modelled	median
Angola	0.05	0.000129871312565815	modelled	median
Angola	0.06	0.000148545244825746	modelled	median
Angola	0.07	0.000170556792924284	modelled	median
Angola	0.08	0.00019585248507065	modelled	median
Angola	0.09	0.000224338257879228	modelled	median
Angola	0.1	0.000255882179756831	modelled	median
Angola	0.11	0.000290317996978465	modelled	median
Angola	0.12	0.000327449310286473	modelled	median
Angola	0.13	0.00036705418742355	modelled	median
Angola	0.14	0.000408890024371917	modelled	median
Angola	0.15	0.000452698483070588	modelled	median
Angola	0.16	0.000498210353818441	modelled	median
Angola	0.17	0.000545150214358532	modelled	median
Angola	0.18	0.000593240782930652	modelled	median
Angola	0.19	0.000642206887831985	modelled	median
Angola	0.2	0.000691779000032866	modelled	median
Angola	0.21	0.000741696297280663	modelled	median
Angola	0.22	0.000791709247321028	modelled	median
Angola	0.23	0.000841581714069311	modelled	median
Angola	0.24	0.000891092603692018	modelled	median
Angola	0.25	0.000940037077694386	modelled	median
Angola	0.26	0.000988227367464338	modelled	median
Angola	0.27	0.00103549322958486	modelled	median
Angola	0.28	0.00108168208393189	modelled	median
Angola	0.29	0.00112665887747587	modelled	median
Angola	0.3	0.00117030571614972	modelled	median
Angola	0.31	0.00121252130546275	modelled	median
Angola	0.32	0.00125322023802519	modelled	median
Angola	0.33	0.00129233216306256	modelled	median
Angola	0.34	0.00132980086956493	modelled	median
Angola	0.35	0.00136558331111598	modelled	median
Angola	0.36	0.00139964859682703	modelled	median
Angola	0.37	0.00143197696927427	modelled	median
Angola	0.38	0.00146255878698783	modelled	median
Angola	0.39	0.00149139352592483	modelled	median
Angola	0.4	0.00151848881151391	modelled	median
Angola	0.41	0.00154385949030372	modelled	median
Benin	0	5.59148337172347e-05	modelled	median
Benin	0.01	3.25290026006472e-05	modelled	median
Benin	0.02	1.10912174708833e-05	modelled	median
Benin	0.03	0	modelled	median
Benin	0.04	0	modelled	median
Benin	0.05	0	modelled	median
Benin	0.06	0	modelled	median
Benin	0.07	0	modelled	median
Benin	0.08	0	modelled	median
Benin	0.09	0	modelled	median
Benin	0.1	0	modelled	median
Benin	0.11	0	modelled	median
Benin	0.12	0	modelled	median
Benin	0.13	0	modelled	median
Benin	0.14	0	modelled	median
Benin	0.15	0	modelled	median
Benin	0.16	0	modelled	median
Benin	0.17	0	modelled	median
Benin	0.18	0	modelled	median
Benin	0.19	0	modelled	median
Benin	0.2	0	modelled	median
Benin	0.21	0	modelled	median
Benin	0.22	0	modelled	median
Benin	0.23	0	modelled	median
Benin	0.24	0	modelled	median
Benin	0.25	0	modelled	median
Benin	0.26	0	modelled	median
Benin	0.27	0	modelled	median
Benin	0.28	4.08007773455228e-06	modelled	median
Benin	0.29	8.37646529545786e-06	modelled	median
Benin	0.3	1.18028841127654e-05	modelled	median
Benin	0.31	1.42930740127155e-05	modelled	median
Benin	0.32	1.57911671149474e-05	modelled	median
Benin	0.33	1.62511445835812e-05	modelled	median
Benin	0.34	1.56362368839631e-05	modelled	median
Benin	0.35	1.3918285890172e-05	modelled	median
Benin	0.36	1.10770848205785e-05	modelled	median
Benin	0.37	7.09970967186261e-06	modelled	median
Benin	0.38	1.97985363044696e-06	modelled	median
Benin	0.39	0	modelled	median
Benin	0.4	0	modelled	median
Benin	0.41	0	modelled	median
Benin	0.42	0	modelled	median
Benin	0.43	0	modelled	median
Benin	0.44	0	modelled	median
Benin	0.45	0	modelled	median
Benin	0.46	0	modelled	median
Benin	0.47	0	modelled	median
Benin	0.48	0	modelled	median
Benin	0.49	0	modelled	median
Benin	0.5	0	modelled	median
Benin	0.51	0	modelled	median
Benin	0.52	0	modelled	median
Benin	0.53	0	modelled	median
Benin	0.54	0	modelled	median
Benin	0.55	0	modelled	median
Benin	0.56	0	modelled	median
Benin	0.57	0	modelled	median
Benin	0.58	0	modelled	median
Benin	0.59	0	modelled	median
Benin	0.6	0	modelled	median
Benin	0.61	0	modelled	median
Benin	0.62	0	modelled	median
Benin	0.63	0	modelled	median
Benin	0.64	0	modelled	median
Burkina Faso	0	0.00016671471820787	modelled	median
Burkina Faso	0.01	0.000177685528201514	modelled	median
Burkina Faso	0.02	0.000194464599011807	modelled	median
Burkina Faso	0.03	0.000217346369257293	modelled	median
Burkina Faso	0.04	0.000246553383655634	modelled	median
Burkina Faso	0.05	0.000282229814895124	modelled	median
Burkina Faso	0.06	0.000324437542843687	modelled	median
Burkina Faso	0.07	0.000373154806265723	modelled	median
Burkina Faso	0.08	0.00042827731619098	modelled	median
Burkina Faso	0.09	0.000489621615632483	modelled	median
Burkina Faso	0.1	0.000556930391158297	modelled	median
Burkina Faso	0.11	0.00062987938899783	modelled	median
Burkina Faso	0.12	0.000708085560892538	modelled	median
Burkina Faso	0.13	0.000791116060172371	modelled	median
Burkina Faso	0.14	0.000878497722897528	modelled	median
Burkina Faso	0.15	0.000969726698159623	modelled	median
Burkina Faso	0.16	0.00106427793149343	modelled	median
Burkina Faso	0.17	0.00116161425174491	modelled	median
Burkina Faso	0.18	0.00126119486106869	modelled	median
Burkina Faso	0.19	0.0013624830769802	modelled	median
Burkina Faso	0.2	0.00146495322221022	modelled	median
Burkina Faso	0.21	0.00156809660079497	modelled	median
Burkina Faso	0.22	0.00167142653627436	modelled	median
Burkina Faso	0.23	0.0017744824794738	modelled	median
Burkina Faso	0.24	0.00187683321894724	modelled	median
Burkina Faso	0.25	0.00197807924692852	modelled	median
Burkina Faso	0.26	0.00207785434798116	modelled	median
Burkina Faso	0.27	0.00217582648701911	modelled	median
Burkina Faso	0.28	0.00227169807864667	modelled	median
Burkina Faso	0.29	0.00236520572152307	modelled	median
Burkina Faso	0.3	0.0024561194803745	modelled	median
Burkina Faso	0.31	0.00254424179499264	modelled	median
Burkina Faso	0.32	0.0026294060906546	modelled	median
Burkina Faso	0.33	0.00271147515838122	modelled	median
Burkina Faso	0.34	0.00279033936675267	modelled	median
Burkina Faso	0.35	0.00286591475997912	modelled	median
Burkina Faso	0.36	0.00293814108986379	modelled	median
Burkina Faso	0.37	0.00300697982241796	modelled	median
Burkina Faso	0.38	0.00307241215335342	modelled	median
Burkina Faso	0.39	0.00313443706060057	modelled	median
Burkina Faso	0.4	0.00319306941645167	modelled	median
Burkina Faso	0.41	0.00324833817694596	modelled	median
Burkina Faso	0.42	0.00330028466170814	modelled	median
Burkina Faso	0.43	0.00334896093361475	modelled	median
Burkina Faso	0.44	0.00339442828436996	modelled	median
Burkina Faso	0.45	0.00343675582929027	modelled	median
Burkina Faso	0.46	0.00347601921228302	modelled	median
Burkina Faso	0.47	0.00351229942011524	modelled	median
Burkina Faso	0.48	0.00354568170355744	modelled	median
Burkina Faso	0.49	0.00357625460180968	modelled	median
Burkina Faso	0.5	0.00360410906572743	modelled	median
Burkina Faso	0.51	0.00362933767472368	modelled	median
Burkina Faso	0.52	0.00365203394179218	modelled	median
Burkina Faso	0.53	0.00367229170083965	modelled	median
Burkina Faso	0.54	0.00369020457040268	modelled	median
Burkina Faso	0.55	0.00370586548782902	modelled	median
Burkina Faso	0.56	0.00371936630809973	modelled	median
Burkina Faso	0.57	0.00373079746163763	modelled	median
Burkina Faso	0.58	0.00374024766567038	modelled	median
Burkina Faso	0.59	0.00374780368397896	modelled	median
Burkina Faso	0.6	0.00375355013015143	modelled	median
Burkina Faso	0.61	0.00375756930976724	modelled	median
Burkina Faso	0.62	0.00375994109725098	modelled	median
Burkina Faso	0.63	0.00376074284344896	modelled	median
Burkina Faso	0.64	0.00376004931029296	modelled	median
Burundi	0	0.00021715184969826	modelled	median
Burundi	0.01	0.000246437125808513	modelled	median
Burundi	0.02	0.000283287868204068	modelled	median
Burundi	0.03	0.000328087593657329	modelled	median
Burundi	0.04	0.000381126174577886	modelled	median
Burundi	0.05	0.000442591401019764	modelled	median
Burundi	0.06	0.0005125638737117	modelled	median
Burundi	0.07	0.000591015247870384	modelled	median
Burundi	0.08	0.000677809683403009	modelled	median
Burundi	0.09	0.000772708221059368	modelled	median
Burundi	0.1	0.000875375700942977	modelled	median
Burundi	0.11	0.000985389770985509	modelled	median
Burundi	0.12	0.00110225149720704	modelled	median
Burundi	0.13	0.00122539708142559	modelled	median
Burundi	0.14	0.00135421021078141	modelled	median
Burundi	0.15	0.00148803460154681	modelled	median
Burundi	0.16	0.00162618635160719	modelled	median
Burundi	0.17	0.00176796577642986	modelled	median
Burundi	0.18	0.00191266846758764	modelled	median
Burundi	0.19	0.00205959537705721	modelled	median
Burundi	0.2	0.00220806179149964	modelled	median
Burundi	0.21	0.00235740511633024	modelled	median
Burundi	0.22	0.00250699143815102	modelled	median
Burundi	0.23	0.0026562208752826	modelled	median
Burundi	0.24	0.00280453175948039	modelled	median
Burundi	0.25	0.00295140371767042	modelled	median
Burundi	0.26	0.00309635974122218	modelled	median
Burundi	0.27	0.0032389673426272	modelled	median
Burundi	0.28	0.00337883890632391	modelled	median
Burundi	0.29	0.00351563134269809	modelled	median
Burundi	0.3	0.00364904515287787	modelled	median
Burundi	0.31	0.00377882300766569	modelled	median
Burundi	0.32	0.00390474793756074	modelled	median
Burundi	0.33	0.00402664122298776	modelled	median
Burundi	0.34	0.00414436006512342	modelled	median
Burundi	0.35	0.00425779510856554	modelled	median
Burundi	0.36	0.00436686787789508	modelled	median
Burundi	0.37	0.00447152818122125	modelled	median
Burundi	0.38	0.00457175152528991	modelled	median
Burundi	0.39	0.00466753657881904	modelled	median
Burundi	0.4	0.00475890271349824	modelled	median
Cote d'Ivoire	0	4.24080537285621e-05	modelled	median
Cote d'Ivoire	0.01	3.29469367206445e-05	modelled	median
Cote d'Ivoire	0.02	2.49632959633529e-05	modelled	median
Cote d'Ivoire	0.03	1.85320292754835e-05	modelled	median
Cote d'Ivoire	0.04	1.37097464659667e-05	modelled	median
Cote d'Ivoire	0.05	1.05331214600388e-05	modelled	median
Cote d'Ivoire	0.06	9.01789494809516e-06	modelled	median
Cote d'Ivoire	0.07	9.15853141618446e-06	modelled	median
Cote d'Ivoire	0.08	1.09285023591973e-05	modelled	median
Cote d'Ivoire	0.09	1.42811409090605e-05	modelled	median
Cote d'Ivoire	0.1	1.91509929657168e-05	modelled	median
Cote d'Ivoire	0.11	2.54555764815535e-05	modelled	median
Cote d'Ivoire	0.12	3.30974535620428e-05	modelled	median
Cote d'Ivoire	0.13	4.19665188425414e-05	modelled	median
Cote d'Ivoire	0.14	5.19424112535694e-05	modelled	median
Cote d'Ivoire	0.15	6.28969637285135e-05	modelled	median
Cote d'Ivoire	0.16	7.46966155463338e-05	modelled	median
Cote d'Ivoire	0.17	8.72047238034725e-05	modelled	median
Cote d'Ivoire	0.18	0.000100283723056819	modelled	median
Cote d'Ivoire	0.19	0.000113797094708106	modelled	median
Cote d'Ivoire	0.2	0.000127611119610539	modelled	median
Cote d'Ivoire	0.21	0.000141596398236613	modelled	median
Cote d'Ivoire	0.22	0.000155629132269723	modelled	median
Cote d'Ivoire	0.23	0.000169592169521082	modelled	median
Cote d'Ivoire	0.24	0.000183375820586128	modelled	median
Cote d'Ivoire	0.25	0.00019687846068335	modelled	median
Cote d'Ivoire	0.26	0.000210006933767059	modelled	median
Cote d'Ivoire	0.27	0.000222676778417649	modelled	median
Cote d'Ivoire	0.28	0.000234812296354934	modelled	median
Cote d'Ivoire	0.29	0.000246346484867152	modelled	median
Cote d'Ivoire	0.3	0.000257220854172766	modelled	median
Cote d'Ivoire	0.31	0.000267385149897007	modelled	median
Cote d'Ivoire	0.32	0.000276796999597455	modelled	median
Cote d'Ivoire	0.33	0.000285421500742263	modelled	median
Cote d'Ivoire	0.34	0.000293230765840805	modelled	median
Cote d'Ivoire	0.35	0.00030020343864041	modelled	median
Cote d'Ivoire	0.36	0.000306324193507	modelled	median
Cote d'Ivoire	0.37	0.000311583228357823	modelled	median
Cote d'Ivoire	0.38	0.000315975759852372	modelled	median
Cote d'Ivoire	0.39	0.000319501528001711	modelled	median
Cote d'Ivoire	0.4	0.000322164315944939	modelled	median
Cote d'Ivoire	0.41	0.000323971489374066	modelled	median
Cote d'Ivoire	0.42	0.000324933558967957	modelled	median
Cote d'Ivoire	0.43	0.000325063768219975	modelled	median
Cote d'Ivoire	0.44	0.000324377708206379	modelled	median
Cote d'Ivoire	0.45	0.00032289296013467	modelled	median
Cote d'Ivoire	0.46	0.000320628765922553	modelled	median
Cote d'Ivoire	0.47	0.000317605726577564	modelled	median
Cote d'Ivoire	0.48	0.00031384552776307	modelled	median
Cote d'Ivoire	0.49	0.000309370691636642	modelled	median
Cote d'Ivoire	0.5	0.000304204353820654	modelled	median
Cote d'Ivoire	0.51	0.000298370064201783	modelled	median
Cote d'Ivoire	0.52	0.00029189161014629	modelled	median
Cote d'Ivoire	0.53	0.000284792860652667	modelled	median
Cote d'Ivoire	0.54	0.000277097629934635	modelled	median
Cote d'Ivoire	0.55	0.000268829558928513	modelled	median
Cote d'Ivoire	0.56	0.000260012013243614	modelled	median
Cote d'Ivoire	0.57	0.000250667996117269	modelled	median
Cote d'Ivoire	0.58	0.000240820074992818	modelled	median
Cote d'Ivoire	0.59	0.000230490320405633	modelled	median
Cote d'Ivoire	0.6	0.000219700255935803	modelled	median
Cote d'Ivoire	0.61	0.000208470818063758	modelled	median
Cote d'Ivoire	0.62	0.000196822324844949	modelled	median
Cote d'Ivoire	0.63	0.00018477445239965	modelled	median
Cote d'Ivoire	0.64	0.000172346218293039	modelled	median
Cote d'Ivoire	0.65	0.000159555970957574	modelled	median
Cote d'Ivoire	0.66	0.000146421384383744	modelled	median
Cote d'Ivoire	0.67	0.000132959457375849	modelled	median
Cote d'Ivoire	0.68	0.000119186516736235	modelled	median
Cote d'Ivoire	0.69	0.000105118223804089	modelled	median
DRC	0	0.000125306574423776	modelled	median
DRC	0.01	0.00013775653838467	modelled	median
DRC	0.02	0.000154572123294439	modelled	median
DRC	0.03	0.000175974635916303	modelled	median
DRC	0.04	0.000202131345922228	modelled	median
DRC	0.05	0.000233150616784197	modelled	median
DRC	0.06	0.000269078958818507	modelled	median
DRC	0.07	0.000309900015785484	modelled	median
DRC	0.08	0.00035553540172285	modelled	median
DRC	0.09	0.000405847226186144	modelled	median
DRC	0.1	0.000460642086546878	modelled	median
DRC	0.11	0.000519676266295356	modelled	median
DRC	0.12	0.000582661857647349	modelled	median
DRC	0.13	0.000649273523199794	modelled	median
DRC	0.14	0.000719155622172588	modelled	median
DRC	0.15	0.000791929448762019	modelled	median
DRC	0.16	0.000867200360088737	modelled	median
DRC	0.17	0.000944564606094468	modelled	median
DRC	0.18	0.00102361571081723	modelled	median
DRC	0.19	0.00110395029149383	modelled	median
DRC	0.2	0.00118517323713129	modelled	median
DRC	0.21	0.00126690220027204	modelled	median
DRC	0.22	0.00134877138381836	modelled	median
DRC	0.23	0.00143043462853463	modelled	median
DRC	0.24	0.00151156782608934	modelled	median
DRC	0.25	0.00159187069735795	modelled	median
DRC	0.26	0.00167106798648818	modelled	median
DRC	0.27	0.00174891012835664	modelled	median
DRC	0.28	0.0018251734510108	modelled	median
DRC	0.29	0.00189965997601144	modelled	median
DRC	0.3	0.00197219687877646	modelled	median
DRC	0.31	0.00204263566855944	modelled	median
DRC	0.32	0.00211085114400964	modelled	median
DRC	0.33	0.00217674017573724	modelled	median
DRC	0.34	0.00224022036227335	modelled	median
DRC	0.35	0.00230122860053661	modelled	median
DRC	0.36	0.00235971960661186	modelled	median
DRC	0.37	0.00241566441747666	modelled	median
DRC	0.38	0.00246904889940026	modelled	median
DRC	0.39	0.0025198722841719	modelled	median
DRC	0.4	0.00256814575014473	modelled	median
DRC	0.41	0.0026138910613365	modelled	median
DRC	0.42	0.00265713927451704	modelled	median
DRC	0.43	0.0026979295213286	modelled	median
DRC	0.44	0.00273630787001023	modelled	median
DRC	0.45	0.00277232626920594	modelled	median
DRC	0.46	0.00280604157459718	modelled	median
DRC	0.47	0.0028375146576802	modelled	median
DRC	0.48	0.00286680959487331	modelled	median
DRC	0.49	0.00289399293425325	modelled	median
DRC	0.5	0.00291913303655182	modelled	median
DRC	0.51	0.00294229948656173	modelled	median
DRC	0.52	0.00296356257077618	modelled	median
DRC	0.53	0.00298299281689387	modelled	median
DRC	0.54	0.00300066059073644	modelled	median
DRC	0.55	0.00301663574612847	modelled	median
DRC	0.56	0.00303098732336313	modelled	median
DRC	0.57	0.00304378329200321	modelled	median
DRC	0.58	0.00305509033393504	modelled	median
DRC	0.59	0.00306497366279001	modelled	median
DRC	0.6	0.00307349687606559	modelled	median
DRC	0.61	0.00308072183650748	modelled	median
DRC	0.62	0.00308670857955007	modelled	median
DRC	0.63	0.00309151524384895	modelled	median
DRC	0.64	0.00309519802217262	modelled	median
DRC	0.65	0.00309781113014797	modelled	median
DRC	0.66	0.00309940679057254	modelled	median
DRC	0.67	0.00310003523121557	modelled	median
DRC	0.68	0.00309974469422667	modelled	median
DRC	0.69	0.0030985814554566	modelled	median
Ghana	0	9.57502316222617e-05	modelled	median
Ghana	0.01	0.000110115493605941	modelled	median
Ghana	0.02	0.000127816647732168	modelled	median
Ghana	0.03	0.000149022800641478	modelled	median
Ghana	0.04	0.000173861767733086	modelled	median
Ghana	0.05	0.000202416352543752	modelled	median
Ghana	0.06	0.000234722094897135	modelled	median
Ghana	0.07	0.000270766496536505	modelled	median
Ghana	0.08	0.000310489660572343	modelled	median
Ghana	0.09	0.000353786221088646	modelled	median
Ghana	0.1	0.000400508393768753	modelled	median
Ghana	0.11	0.000450469948062825	modelled	median
Ghana	0.12	0.000503450885641543	modelled	median
Ghana	0.13	0.000559202607164912	modelled	median
Ghana	0.14	0.000617453357641421	modelled	median
Ghana	0.15	0.000677913757454804	modelled	median
Ghana	0.16	0.00074028224902694	modelled	median
Ghana	0.17	0.000804250315731507	modelled	median
Ghana	0.18	0.000869507358003495	modelled	median
Ghana	0.19	0.000935745139876958	modelled	median
Ghana	0.2	0.00100266174607515	modelled	median
Ghana	0.21	0.001069965014293	modelled	median
Ghana	0.22	0.00113737542881482	modelled	median
Ghana	0.23	0.00120462847976041	modelled	median
Ghana	0.24	0.00127147650695745	modelled	median
Ghana	0.25	0.00133769005879211	modelled	median
Ghana	0.26	0.00140305880462746	modelled	median
Ghana	0.27	0.00146739204482557	modelled	median
Ghana	0.28	0.00153051886543914	modelled	median
Ghana	0.29	0.00159228798564749	modelled	median
Ghana	0.3	0.00165256734539041	modelled	median
Ghana	0.31	0.00171124347876692	modelled	median
Ghana	0.32	0.00176822071594973	modelled	median
Ghana	0.33	0.00182342025290956	modelled	median
Ghana	0.34	0.00187677912439682	modelled	median
Ghana	0.35	0.00192824911159551	modelled	median
Ghana	0.36	0.00197779561180913	modelled	median
Ghana	0.37	0.0020253964935883	modelled	median
Ghana	0.38	0.00207104095695705	modelled	median
Ghana	0.39	0.00211472841490422	modelled	median
Ghana	0.4	0.00215646740911972	modelled	median
Ghana	0.41	0.00219627457009362	modelled	median
Ghana	0.42	0.00223417362916578	modelled	median
Ghana	0.43	0.0022701944879102	modelled	median
Ghana	0.44	0.00230437234834706	modelled	median
Ghana	0.45	0.00233674690587717	modelled	median
Ghana	0.46	0.00236736160550484	modelled	median
Ghana	0.47	0.00239626296082997	modelled	median
Ghana	0.48	0.00242349993442234	modelled	median
Ghana	0.49	0.00244912337751454	modelled	median
Ghana	0.5	0.00247318552643922	modelled	median
Ghana	0.51	0.00249573955286793	modelled	median
Ghana	0.52	0.00251683916466105	modelled	median
Ghana	0.53	0.00253653825399079	modelled	median
Ghana	0.54	0.00255489058933458	modelled	median
Ghana	0.55	0.00257194954793869	modelled	median
Guinea	0	0.000112862231692785	modelled	median
Guinea	0.01	8.3031160045458e-05	modelled	median
Guinea	0.02	5.71321544152622e-05	modelled	median
Guinea	0.03	3.53645433314515e-05	modelled	median
Guinea	0.04	1.78789847188742e-05	modelled	median
Guinea	0.05	4.77308034613772e-06	modelled	median
Guinea	0.06	0	modelled	median
Guinea	0.07	0	modelled	median
Guinea	0.08	0	modelled	median
Guinea	0.09	0	modelled	median
Guinea	0.1	4.44903019243633e-06	modelled	median
Guinea	0.11	1.65758412788937e-05	modelled	median
Guinea	0.12	3.226164465255e-05	modelled	median
Guinea	0.13	5.1213412549045e-05	modelled	median
Guinea	0.14	7.31108232908641e-05	modelled	median
Guinea	0.15	9.76127807913989e-05	modelled	median
Guinea	0.16	0.000124363834618061	modelled	median
Guinea	0.17	0.000153000331603949	modelled	median
Guinea	0.18	0.000183156163391141	modelled	median
Guinea	0.19	0.000214468007631323	modelled	median
Guinea	0.2	0.000246579992267174	modelled	median
Guinea	0.21	0.000279147741215145	modelled	median
Guinea	0.22	0.000311841785115914	modelled	median
Guinea	0.23	0.000344350342213152	modelled	median
Guinea	0.24	0.000376381491753516	modelled	median
Guinea	0.25	0.000407664775684161	modelled	median
Guinea	0.26	0.000437952274134031	modelled	median
Guinea	0.27	0.000467019206584552	modelled	median
Guinea	0.28	0.000494664114206896	modelled	median
Guinea	0.29	0.000520708680032609	modelled	median
Guinea	0.3	0.000544997242891347	modelled	median
Guinea	0.31	0.000567396058826708	modelled	median
Guinea	0.32	0.000587792360380787	modelled	median
Guinea	0.33	0.000606093260064307	modelled	median
Guinea	0.34	0.000622224539794814	modelled	median
Guinea	0.35	0.000636129363331894	modelled	median
Guinea	0.36	0.000647766943959065	modelled	median
Guinea	0.37	0.00065711119500558	modelled	median
Guinea	0.38	0.000664149386378045	modelled	median
Guinea	0.39	0.000668880826157614	modelled	median
Guinea	0.4	0.000671315582562092	modelled	median
Guinea	0.41	0.000671473258199123	modelled	median
Guinea	0.42	0.000669381825554331	modelled	median
Guinea	0.43	0.000665076530060719	modelled	median
Guinea	0.44	0.000658598864866551	modelled	median
Guinea	0.45	0.00064999561953513	modelled	median
Guinea	0.46	0.000639318003343545	modelled	median
Guinea	0.47	0.000626620842568441	modelled	median
Guinea	0.48	0.000611961850123948	modelled	median
Guinea	0.49	0.000595400965119327	modelled	median
Guinea	0.5	0.000576999759302001	modelled	median
Guinea	0.51	0.000556820906917372	modelled	median
Guinea	0.52	0.000534927714224659	modelled	median
Guinea	0.53	0.000511383704734165	modelled	median
Guinea	0.54	0.00048625225615532	modelled	median
Guinea	0.55	0.000459596285047543	modelled	median
Guinea	0.56	0.000431477975231596	modelled	median
Guinea	0.57	0.000401958546133343	modelled	median
Guinea	0.58	0.000371098057382853	modelled	median
Guinea	0.59	0.000338955246169365	modelled	median
Guinea	0.6	0.000305587394048358	modelled	median
Guinea	0.61	0.000271050220103772	modelled	median
Guinea	0.62	0.000235397797580663	modelled	median
Guinea	0.63	0.000198682491316606	modelled	median
Guinea	0.64	0.000160954913510431	modelled	median
Guinea	0.65	0.00012226389557158	modelled	median
Guinea	0.66	8.26564739903923e-05	modelled	median
Guinea	0.67	4.21778883574812e-05	modelled	median
Guinea	0.68	8.71589838066912e-07	modelled	median
Guinea	0.69	0	modelled	median
Guinea	0.7	0	modelled	median
Guinea	0.71	0	modelled	median
Guinea	0.72	0	modelled	median
Guinea	0.73	0	modelled	median
Guinea	0.74	0	modelled	median
Guinea	0.75	0	modelled	median
Guinea	0.76	0	modelled	median
Guinea	0.77	0	modelled	median
Guinea	0.78	0	modelled	median
Guinea	0.79	0	modelled	median
Guinea	0.8	0	modelled	median
Guinea	0.81	0	modelled	median
Guinea	0.82	0	modelled	median
Guinea	0.83	0	modelled	median
Guinea	0.84	0	modelled	median
Guinea	0.85	0	modelled	median
Guinea	0.86	0	modelled	median
Kenya	0	5.00124349751799e-05	modelled	median
Kenya	0.01	4.98558647516751e-05	modelled	median
Kenya	0.02	5.14417037739415e-05	modelled	median
Kenya	0.03	5.48582801297591e-05	modelled	median
Kenya	0.04	6.01723545907075e-05	modelled	median
Kenya	0.05	6.74271772505752e-05	modelled	median
Kenya	0.06	7.66413113346381e-05	modelled	median
Kenya	0.07	8.78082287307285e-05	modelled	median
Kenya	0.08	0.000100896643986671	modelled	median
Kenya	0.09	0.000115851522185751	modelled	median
Kenya	0.1	0.000132595672355142	modelled	median
Kenya	0.11	0.000151031822215638	modelled	median
Kenya	0.12	0.000171045061840097	modelled	median
Kenya	0.13	0.000192505542369506	modelled	median
Kenya	0.14	0.000215271320242873	modelled	median
Kenya	0.15	0.000239191246173181	modelled	median
Kenya	0.16	0.000264107810058243	modelled	median
Kenya	0.17	0.000289859866933173	modelled	median
Kenya	0.18	0.000316285183868763	modelled	median
Kenya	0.19	0.000343222762495165	modelled	median
Kenya	0.2	0.000370514905876393	modelled	median
Kenya	0.21	0.000398009011266365	modelled	median
Kenya	0.22	0.000425559081508527	modelled	median
Kenya	0.23	0.000453026957321594	modelled	median
Kenya	0.24	0.000480283280394327	modelled	median
Kenya	0.25	0.000507208203142831	modelled	median
Kenya	0.26	0.000533691865286617	modelled	median
Kenya	0.27	0.000559634660244279	modelled	median
Kenya	0.28	0.000584947315932271	modelled	median
Kenya	0.29	0.000609550815077444	modelled	median
Kenya	0.3	0.000633376179829164	modelled	median
Kenya	0.31	0.000656364144471853	modelled	median
Kenya	0.32	0.000678464738567473	modelled	median
Kenya	0.33	0.000699636801052239	modelled	median
Kenya	0.34	0.000719847443802578	modelled	median
Kenya	0.35	0.000739071481078892	modelled	median
Kenya	0.36	0.000757290839137862	modelled	median
Kenya	0.37	0.000774493958240637	modelled	median
Kenya	0.38	0.000790675197324141	modelled	median
Kenya	0.39	0.000805834249779637	modelled	median
Kenya	0.4	0.000819975577118124	modelled	median
Kenya	0.41	0.000833107865807391	modelled	median
Kenya	0.42	0.000845243511243998	modelled	median
Kenya	0.43	0.000856398131672417	modelled	median
Kenya	0.44	0.000866590113875793	modelled	median
Kenya	0.45	0.000875840191628013	modelled	median
Kenya	0.46	0.000884171057202674	modelled	median
Liberia	0	5.11696771909676e-05	modelled	median
Liberia	0.01	6.29310242328491e-05	modelled	median
Liberia	0.02	7.64750982842217e-05	modelled	median
Liberia	0.03	9.18922712644059e-05	modelled	median
Liberia	0.04	0.000109250848728459	modelled	median
Liberia	0.05	0.000128595081537966	modelled	median
Liberia	0.06	0.000149943962454337	modelled	median
Liberia	0.07	0.000173290812310832	modelled	median
Liberia	0.08	0.000198603621738393	modelled	median
Liberia	0.09	0.000225826082362434	modelled	median
Liberia	0.1	0.000254879217081289	modelled	median
Liberia	0.11	0.000285663502823765	modelled	median
Liberia	0.12	0.000318061370751617	modelled	median
Liberia	0.13	0.000351939967421442	modelled	median
Liberia	0.14	0.000387154064827469	modelled	median
Liberia	0.15	0.000423549016225778	modelled	median
Liberia	0.16	0.000460963666873811	modelled	median
Liberia	0.17	0.000499233143058895	modelled	median
Liberia	0.18	0.000538191457929531	modelled	median
Liberia	0.19	0.000577673887760158	modelled	median
Liberia	0.2	0.000617519086651256	modelled	median
Liberia	0.21	0.000657570920768121	modelled	median
Liberia	0.22	0.000697680014712907	modelled	median
Liberia	0.23	0.000737705012324335	modelled	median
Liberia	0.24	0.000777513562057609	modelled	median
Liberia	0.25	0.000816983043164845	modelled	median
Liberia	0.26	0.000856001053298679	modelled	median
Liberia	0.27	0.000894465681072088	modelled	median
Liberia	0.28	0.000932285588726783	modelled	median
Liberia	0.29	0.000969379930601849	modelled	median
Liberia	0.3	0.00100567813276198	modelled	median
Liberia	0.31	0.0010411195581369	modelled	median
Liberia	0.32	0.00107565308001812	modelled	median
Liberia	0.33	0.00110923658491232	modelled	median
Liberia	0.34	0.00114183642369467	modelled	median
Liberia	0.35	0.00117342682785051	modelled	median
Liberia	0.36	0.00120398930542653	modelled	median
Liberia	0.37	0.00123351202920206	modelled	median
Liberia	0.38	0.00126198922758495	modelled	median
Liberia	0.39	0.00128942058687183	modelled	median
Liberia	0.4	0.00131581067180899	modelled	median
Liberia	0.41	0.00134116836986118	modelled	median
Liberia	0.42	0.00136550636324316	modelled	median
Liberia	0.43	0.00138884063159134	modelled	median
Liberia	0.44	0.00141118998714231	modelled	median
Liberia	0.45	0.0014325756434306	modelled	median
Liberia	0.46	0.00145302081780836	modelled	median
Liberia	0.47	0.00147255036750936	modelled	median
Liberia	0.48	0.00149119045851617	modelled	median
Liberia	0.49	0.0015089682661276	modelled	median
Liberia	0.5	0.00152591170585084	modelled	median
Liberia	0.51	0.00154204919304555	modelled	median
Liberia	0.52	0.00155740942961493	modelled	median
Liberia	0.53	0.00157202121595984	modelled	median
Liberia	0.54	0.0015859132863777	modelled	median
Madagascar	0	6.84908109478862e-05	modelled	median
Madagascar	0.01	6.86309924359094e-05	modelled	median
Madagascar	0.02	7.11573609253292e-05	modelled	median
Madagascar	0.03	7.61908795798974e-05	modelled	median
Madagascar	0.04	8.3822975649402e-05	modelled	median
Madagascar	0.05	9.41128790833273e-05	modelled	median
Madagascar	0.06	0.000107086011766322	modelled	median
Madagascar	0.07	0.000122733433607855	modelled	median
Madagascar	0.08	0.000141012299943568	modelled	median
Madagascar	0.09	0.000161847241796161	modelled	median
Madagascar	0.1	0.000185132548009412	modelled	median
Madagascar	0.11	0.000210735006567373	modelled	median
Madagascar	0.12	0.000238497251125057	modelled	median
Madagascar	0.13	0.000268241456834325	modelled	median
Madagascar	0.14	0.000299773235447416	modelled	median
Madagascar	0.15	0.000332885591699109	modelled	median
Madagascar	0.16	0.000367362819342815	modelled	median
Madagascar	0.17	0.000402984234276057	modelled	median
Madagascar	0.18	0.000439527662455731	modelled	median
Madagascar	0.19	0.000476772620537691	modelled	median
Madagascar	0.2	0.000514503146411015	modelled	median
Malawi	0	0.000165853628987457	modelled	median
Malawi	0.01	0.00019988090922854	modelled	median
Malawi	0.02	0.00023968645035086	modelled	median
Malawi	0.03	0.000285563170183894	modelled	median
Malawi	0.04	0.000337732463991559	modelled	median
Malawi	0.05	0.000396337759803554	modelled	median
Malawi	0.06	0.000461440617875426	modelled	median
Malawi	0.07	0.000533019389369364	modelled	median
Malawi	0.08	0.000610970323972462	modelled	median
Malawi	0.09	0.000695110912261559	modelled	median
Malawi	0.1	0.000785185169840481	modelled	median
Malawi	0.11	0.000880870517724339	modelled	median
Malawi	0.12	0.000981785886116538	modelled	median
Malawi	0.13	0.00108750066402007	modelled	median
Malawi	0.14	0.00119754413140875	modelled	median
Malawi	0.15	0.00131141503978739	modelled	median
Malawi	0.16	0.00142859104662135	modelled	median
Malawi	0.17	0.0015485377552704	modelled	median
Malawi	0.18	0.00167071716113502	modelled	median
Malawi	0.19	0.00179459535372047	modelled	median
Malawi	0.2	0.00191964937090491	modelled	median
Malawi	0.21	0.00204537314416271	modelled	median
Malawi	0.22	0.00217128251074016	modelled	median
Malawi	0.23	0.00229691930022044	modelled	median
Malawi	0.24	0.00242185452838454	modelled	median
Malawi	0.25	0.00254569075094237	modelled	median
Malawi	0.26	0.0026680636439771	modelled	median
Malawi	0.27	0.00278864288737921	modelled	median
Malawi	0.28	0.00290713243279534	modelled	median
Malawi	0.29	0.00302327023936481	modelled	median
Malawi	0.3	0.00313682755944011	modelled	median
Malawi	0.31	0.00324760785322053	modelled	median
Malawi	0.32	0.00335544540634932	modelled	median
Malawi	0.33	0.00346020371853802	modelled	median
Malawi	0.34	0.00356177372461816	modelled	median
Malawi	0.35	0.00366007190243545	modelled	median
Malawi	0.36	0.00375503831497781	modelled	median
Malawi	0.37	0.00384663462728637	modelled	median
Malawi	0.38	0.00393484213219792	modelled	median
Malawi	0.39	0.00401965981292191	modelled	median
Malawi	0.4	0.00410110246493452	modelled	median
Malawi	0.41	0.0041791988947157	modelled	median
Malawi	0.42	0.0042539902084724	modelled	median
Malawi	0.43	0.00432552820017397	modelled	median
Malawi	0.44	0.00439387384495014	modelled	median
Malawi	0.45	0.00445909590113356	modelled	median
Malawi	0.46	0.00452126962192733	modelled	median
Mali	0	0.000302270107207954	modelled	median
Mali	0.01	0.000324014175192086	modelled	median
Mali	0.02	0.000356289188725676	modelled	median
Mali	0.03	0.000399628993852732	modelled	median
Mali	0.04	0.000454437085935809	modelled	median
Mali	0.05	0.000520974864174783	modelled	median
Mali	0.06	0.00059935452282888	modelled	median
Mali	0.07	0.000689536606647307	modelled	median
Mali	0.08	0.000791332029516025	modelled	median
Mali	0.09	0.000904408165955312	modelled	median
Mali	0.1	0.00102829848151942	modelled	median
Mali	0.11	0.00116241507237447	modelled	median
Mali	0.12	0.00130606343452331	modelled	median
Mali	0.13	0.001458458774573	modelled	median
Mali	0.14	0.00161874319997301	modelled	median
Mali	0.15	0.00178600317969422	modelled	median
Mali	0.16	0.00195928673858291	modelled	median
Mali	0.17	0.00213761993274219	modelled	median
Mali	0.18	0.00232002224272867	modelled	median
Mali	0.19	0.00250552061065109	modelled	median
Mali	0.2	0.00269316193215109	modelled	median
Mali	0.21	0.00288202389163972	modelled	median
Mali	0.22	0.00307122409704419	modelled	median
Mali	0.23	0.00325992752761842	modelled	median
Mali	0.24	0.00344735235479067	modelled	median
Mali	0.25	0.00363277423186494	modelled	median
Mali	0.26	0.00381552917439861	modelled	median
Mali	0.27	0.003995015170271	modelled	median
Mali	0.28	0.004170692668023	modelled	median
Mali	0.29	0.00434208409523411	modelled	median
Mali	0.3	0.00450877255673983	modelled	median
Mali	0.31	0.0046703998565393	modelled	median
Mali	0.32	0.00482666397835055	modelled	median
Mali	0.33	0.00497731614886014	modelled	median
Mali	0.34	0.00512215759556991	modelled	median
Mali	0.35	0.00526103609841275	modelled	median
Mali	0.36	0.00539384242150895	modelled	median
Mali	0.37	0.0055205066989641	modelled	median
Mali	0.38	0.00564099483676254	modelled	median
Mali	0.39	0.00575530498179202	modelled	median
Mali	0.4	0.00586346409897455	modelled	median
Mali	0.41	0.00596552468844436	modelled	median
Mali	0.42	0.00606156166672668	modelled	median
Mali	0.43	0.00615166942891413	modelled	median
Mali	0.44	0.00623595910286752	modelled	median
Mali	0.45	0.0063145560014227	modelled	median
Mali	0.46	0.00638759727439007	modelled	median
Mali	0.47	0.00645522975870763	modelled	median
Mali	0.48	0.0065176080223693	modelled	median
Mali	0.49	0.00657489259561367	modelled	median
Mali	0.5	0.00662724838124673	modelled	median
Mali	0.51	0.00667484323480874	modelled	median
Mali	0.52	0.00671784670451324	modelled	median
Mali	0.53	0.00675642892042043	modelled	median
Mali	0.54	0.00679075962210337	modelled	median
Mali	0.55	0.00682100731407305	modelled	median
Mali	0.56	0.00684733853840371	modelled	median
Mali	0.57	0.00686991725430598	modelled	median
Mali	0.58	0.00688890431479994	modelled	median
Mali	0.59	0.00690445703111559	modelled	median
Mali	0.6	0.00691672881597262	modelled	median
Mali	0.61	0.00692586889744516	modelled	median
Mali	0.62	0.00693202209568548	modelled	median
Mali	0.63	0.00693532865535144	modelled	median
Mali	0.64	0.0069359241271453	modelled	median
Mali	0.65	0.00693393929242011	modelled	median
Mali	0.66	0.00692950012533713	modelled	median
Mali	0.67	0.00692272778756135	modelled	median
Mali	0.68	0.00691373865095758	modelled	median
Mali	0.69	0.00690264434419677	modelled	median
Mali	0.7	0.00688955181959892	modelled	median
Mali	0.71	0.00687456343692618	modelled	median
Mali	0.72	0.00685777706119672	modelled	median
Mali	0.73	0.00683928617191868	modelled	median
Mali	0.74	0.00681917998144388	modelled	median
Mali	0.75	0.00679754356041512	modelled	median
Mali	0.76	0.00677445796852977	modelled	median
Mali	0.77	0.00675000038906768	modelled	median
Mozambique	0	9.4738583941536e-05	modelled	median
Mozambique	0.01	0.000107714006750959	modelled	median
Mozambique	0.02	0.000123990076382977	modelled	median
Mozambique	0.03	0.000143734112784371	modelled	median
Mozambique	0.04	0.000167072580922613	modelled	median
Mozambique	0.05	0.000194087409474899	modelled	median
Mozambique	0.06	0.000224813762769399	modelled	median
Mozambique	0.07	0.00025923927459953	modelled	median
Mozambique	0.08	0.000297304680915491	modelled	median
Mozambique	0.09	0.000338905729043332	modelled	median
Mozambique	0.1	0.000383896196079444	modelled	median
Mozambique	0.11	0.000432091819090153	modelled	median
Mozambique	0.12	0.000483274924135293	modelled	median
Mozambique	0.13	0.000537199538447584	modelled	median
Mozambique	0.14	0.000593596778258928	modelled	median
Mozambique	0.15	0.000652180321389187	modelled	median
Mozambique	0.16	0.000712651796362452	modelled	median
Mozambique	0.17	0.000774705946180332	modelled	median
Mozambique	0.18	0.000838035452913006	modelled	median
Mozambique	0.19	0.00090233533725715	modelled	median
Mozambique	0.2	0.000967306873817479	modelled	median
Mozambique	0.21	0.00103266098712553	modelled	median
Mozambique	0.22	0.00109812111468482	modelled	median
Mozambique	0.23	0.00116342554129046	modelled	median
Mozambique	0.24	0.00122832922342009	modelled	median
Mozambique	0.25	0.00129260513372755	modelled	median
Mozambique	0.26	0.00135604516382121	modelled	median
Mozambique	0.27	0.0014184606288974	modelled	median
Mozambique	0.28	0.00147968242079762	modelled	median
Mozambique	0.29	0.00153956085705654	modelled	median
Mozambique	0.3	0.00159796527289256	modelled	median
Mozambique	0.31	0.00165478340122706	modelled	median
Mozambique	0.32	0.00170992058303091	modelled	median
Mozambique	0.33	0.00176329884687764	modelled	median
Mozambique	0.34	0.00181485589277611	modelled	median
Mozambique	0.35	0.0018645440113655	modelled	median
Mozambique	0.36	0.00191232896554361	modelled	median
Mozambique	0.37	0.00195818885769057	modelled	median
Mozambique	0.38	0.00200211300193739	modelled	median
Mozambique	0.39	0.00204410081747497	modelled	median
Mozambique	0.4	0.00208416075574613	modelled	median
Mozambique	0.41	0.00212230927153173	modelled	median
Mozambique	0.42	0.00215856984543849	modelled	median
Mozambique	0.43	0.00219297206311579	modelled	median
Mozambique	0.44	0.00222555075465736	modelled	median
Mozambique	0.45	0.00225634519606283	modelled	median
Mozambique	0.46	0.00228539837331897	modelled	median
Mozambique	0.47	0.00231275630858688	modelled	median
Mozambique	0.48	0.00233846744712305	modelled	median
Mozambique	0.49	0.00236258210289211	modelled	median
Mozambique	0.5	0.00238515196032447	modelled	median
Mozambique	0.51	0.00240622962930718	modelled	median
Mozambique	0.52	0.002425868250251	modelled	median
Mozambique	0.53	0.00244412114593117	modelled	median
Mozambique	0.54	0.00246104151673506	modelled	median
Mozambique	0.55	0.00247668217595242	modelled	median
Mozambique	0.56	0.00249109532179904	modelled	median
Mozambique	0.57	0.0025043323429603	modelled	median
Mozambique	0.58	0.00251644365456816	modelled	median
Mozambique	0.59	0.00252747856167402	modelled	median
Mozambique	0.6	0.00253748514744413	modelled	median
Mozambique	0.61	0.00254651018347811	modelled	median
Mozambique	0.62	0.00255459905982884	modelled	median
Mozambique	0.63	0.0025617957324813	modelled	median
Mozambique	0.64	0.00256814268622402	modelled	median
Mozambique	0.65	0.00257368091101895	modelled	median
Mozambique	0.66	0.00257844989014071	modelled	median
Mozambique	0.67	0.00258248759851402	modelled	median
Mozambique	0.68	0.00258583050982723	modelled	median
Mozambique	0.69	0.00258851361113978	modelled	median
Mozambique	0.7	0.00259057042383241	modelled	median
Mozambique	0.71	0.00259203302986985	modelled	median
Mozambique	0.72	0.002592932102458	modelled	median
Mozambique	0.73	0.00259329694028045	modelled	median
Mozambique	0.74	0.00259315550459332	modelled	median
Mozambique	0.75	0.00259253445854336	modelled	median
Nigeria	0	9.9903127579388e-05	modelled	median
Nigeria	0.01	0.000114110991274589	modelled	median
Nigeria	0.02	0.000131799432015522	modelled	median
Nigeria	0.03	0.000153144890965805	modelled	median
Nigeria	0.04	0.000178280727156719	modelled	median
Nigeria	0.05	0.000207293335494648	modelled	median
Nigeria	0.06	0.000240219797242758	modelled	median
Nigeria	0.07	0.00027704707206772	modelled	median
Nigeria	0.08	0.000317712665221546	modelled	median
Nigeria	0.09	0.000362106640839113	modelled	median
Nigeria	0.1	0.000410074804876277	modelled	median
Nigeria	0.11	0.000461422849558899	modelled	median
Nigeria	0.12	0.000515921234751267	modelled	median
Nigeria	0.13	0.000573310578818903	modelled	median
Nigeria	0.14	0.000633307340164808	modelled	median
Nigeria	0.15	0.000695609588148889	modelled	median
Nigeria	0.16	0.000759902685984488	modelled	median
Nigeria	0.17	0.000825864736007675	modelled	median
Nigeria	0.18	0.000893171667274249	modelled	median
Nigeria	0.19	0.000961501874953509	modelled	median
Nigeria	0.2	0.001030540349046	modelled	median
Nigeria	0.21	0.00109998225553156	modelled	median
Nigeria	0.22	0.00116953595548952	modelled	median
Nigeria	0.23	0.00123892546667041	modelled	median
Nigeria	0.24	0.00130789238734121	modelled	median
Nigeria	0.25	0.00137619731407214	modelled	median
Nigeria	0.26	0.00144362079372875	modelled	median
Nigeria	0.27	0.00150996385561475	modelled	median
Nigeria	0.28	0.00157504817287289	modelled	median
Nigeria	0.29	0.00163871590330406	modelled	median
Nigeria	0.3	0.00170082925911576	modelled	median
Nigeria	0.31	0.00176126985314393	modelled	median
Nigeria	0.32	0.00181993786615265	modelled	median
Nigeria	0.33	0.00187675107621033	modelled	median
Nigeria	0.34	0.00193164378712747	modelled	median
Nigeria	0.35	0.00198456568873307	modelled	median
Nigeria	0.36	0.00203548067753635	modelled	median
Nigeria	0.37	0.00208436566219882	modelled	median
Nigeria	0.38	0.00213120937432603	modelled	median
Nigeria	0.39	0.00217601120144687	modelled	median
Nigeria	0.4	0.00221878005572295	modelled	median
Nigeria	0.41	0.00225953328894487	modelled	median
Nigeria	0.42	0.00229829566173236	modelled	median
Nigeria	0.43	0.00233509837255577	modelled	median
Nigeria	0.44	0.00236997815022352	modelled	median
Nigeria	0.45	0.00240297641181236	modelled	median
Nigeria	0.46	0.00243413848663099	modelled	median
Nigeria	0.47	0.00246351290567538	modelled	median
Nigeria	0.48	0.00249115075512854	modelled	median
Nigeria	0.49	0.0025171050917517	modelled	median
Nigeria	0.5	0.00254143041748095	modelled	median
Nigeria	0.51	0.00256418221015897	modelled	median
Nigeria	0.52	0.00258541650707296	modelled	median
Nigeria	0.53	0.00260518953781592	modelled	median
Nigeria	0.54	0.00262355740292119	modelled	median
Nigeria	0.55	0.00264057579472241	modelled	median
Nigeria	0.56	0.0026562997569493	modelled	median
Nigeria	0.57	0.00267078347967079	modelled	median
Nigeria	0.58	0.00268408012633043	modelled	median
Nigeria	0.59	0.0026962416897767	modelled	median
Rwanda	0	7.89258242582908e-05	modelled	median
Rwanda	0.01	9.40402855524459e-05	modelled	median
Rwanda	0.02	0.000111904484706515	modelled	median
Rwanda	0.03	0.000132657814396274	modelled	median
Rwanda	0.04	0.000156405631398044	modelled	median
Rwanda	0.05	0.000183216189723118	modelled	median
Rwanda	0.06	0.000213118784442941	modelled	median
Rwanda	0.07	0.000246103113386984	modelled	median
Rwanda	0.08	0.000282119804232116	modelled	median
Rwanda	0.09	0.000321082005055071	modelled	median
Rwanda	0.1	0.000362867898928547	modelled	median
Rwanda	0.11	0.000407323978133562	modelled	median
Rwanda	0.12	0.000454268900555506	modelled	median
Rwanda	0.13	0.000503497748592753	modelled	median
Rwanda	0.14	0.000554786517704133	modelled	median
Rwanda	0.15	0.000607896675571236	modelled	median
Rwanda	0.16	0.000662579651720535	modelled	median
Rwanda	0.17	0.000718581139414414	modelled	median
Rwanda	0.18	0.000775645114972644	modelled	median
Rwanda	0.19	0.000833517503002759	modelled	median
Senegal	0	7.98355537694829e-05	modelled	median
Senegal	0.01	6.24621295610312e-05	modelled	median
Senegal	0.02	4.78701377523066e-05	modelled	median
Senegal	0.03	3.62005777128623e-05	modelled	median
Senegal	0.04	2.75600206018864e-05	modelled	median
Senegal	0.05	2.20175071527469e-05	modelled	median
Senegal	0.06	1.96026701031892e-05	modelled	median
Senegal	0.07	2.03050885358908e-05	modelled	median
Senegal	0.08	2.40748210432685e-05	modelled	median
Senegal	0.09	3.08240146132701e-05	modelled	median
Senegal	0.1	4.04294482096748e-05	modelled	median
Senegal	0.11	5.27358447242864e-05	modelled	median
Senegal	0.12	6.75597718232947e-05	modelled	median
Senegal	0.13	8.46939499457103e-05	modelled	median
Senegal	0.14	0.00010391179258757	modelled	median
Senegal	0.15	0.000124972018014901	modelled	median
Senegal	0.16	0.000147623190634966	modelled	median
Senegal	0.17	0.000171608072472542	modelled	median
Senegal	0.18	0.000196667688819653	modelled	median
Senegal	0.19	0.0002225450357128	modelled	median
Sierra Leone	0	9.82729133507399e-05	modelled	median
Sierra Leone	0.01	8.71821797459068e-05	modelled	median
Sierra Leone	0.02	7.95152273050219e-05	modelled	median
Sierra Leone	0.03	7.54456180336374e-05	modelled	median
Sierra Leone	0.04	7.51045348170479e-05	modelled	median
Sierra Leone	0.05	7.8576962773883e-05	modelled	median
Sierra Leone	0.06	8.58993780771169e-05	modelled	median
Sierra Leone	0.07	9.70589531849252e-05	modelled	median
Sierra Leone	0.08	0.000111994213135485	modelled	median
Sierra Leone	0.09	0.000130597015991611	modelled	median
Sierra Leone	0.1	0.000152715683839844	modelled	median
Sierra Leone	0.11	0.000178159079610562	modelled	median
Sierra Leone	0.12	0.000206701408792485	modelled	median
Sierra Leone	0.13	0.000238087522327646	modelled	median
Sierra Leone	0.14	0.000272038505436615	modelled	median
Sierra Leone	0.15	0.000308257354368349	modelled	median
Sierra Leone	0.16	0.000346434566563506	modelled	median
Sierra Leone	0.17	0.000386253497068103	modelled	median
Sierra Leone	0.18	0.000427395363111364	modelled	median
Sierra Leone	0.19	0.000469543807794097	modelled	median
Sierra Leone	0.2	0.000512388961434225	modelled	median
Sierra Leone	0.21	0.00055563096427786	modelled	median
Sierra Leone	0.22	0.000598982936353601	modelled	median
Sierra Leone	0.23	0.00064217339887652	modelled	median
Sierra Leone	0.24	0.000684948166700107	modelled	median
Sierra Leone	0.25	0.000727071742967761	modelled	median
Sierra Leone	0.26	0.00076832825557027	modelled	median
Sierra Leone	0.27	0.000808521980605193	modelled	median
Sierra Leone	0.28	0.000847477501144016	modelled	median
Sierra Leone	0.29	0.000885039550648703	modelled	median
Sierra Leone	0.3	0.000921072589741058	modelled	median
Sierra Leone	0.31	0.000955460163092834	modelled	median
Sierra Leone	0.32	0.00098810408031338	modelled	median
Sierra Leone	0.33	0.00101892346116448	modelled	median
Sierra Leone	0.34	0.00104785368148377	modelled	median
Sierra Leone	0.35	0.00107484525205907	modelled	median
Sierra Leone	0.36	0.00109986265853459	modelled	median
Sierra Leone	0.37	0.00112288318637511	modelled	median
Sierra Leone	0.38	0.0011438957510633	modelled	median
Sierra Leone	0.39	0.00116289975012231	modelled	median
Sierra Leone	0.4	0.00117990395028555	modelled	median
Sierra Leone	0.41	0.00119492542019796	modelled	median
Sierra Leone	0.42	0.00120798851643673	modelled	median
Sierra Leone	0.43	0.00121912392837714	modelled	median
Sierra Leone	0.44	0.00122836778548874	modelled	median
Sierra Leone	0.45	0.0012357608290065	modelled	median
Sierra Leone	0.46	0.00124134764855774	modelled	median
Sierra Leone	0.47	0.00124517598321206	modelled	median
Sierra Leone	0.48	0.0012472960855307	modelled	median
Sierra Leone	0.49	0.00124776014649733	modelled	median
Sierra Leone	0.5	0.00124662177868817	modelled	median
Sierra Leone	0.51	0.00124393555466124	modelled	median
Sierra Leone	0.52	0.00123975659729009	modelled	median
Sierra Leone	0.53	0.00123414021861606	modelled	median
Sierra Leone	0.54	0.00122714160372679	modelled	median
Sierra Leone	0.55	0.00121881553617121	modelled	median
Sierra Leone	0.56	0.00120921616147822	modelled	median
Sierra Leone	0.57	0.0011983967854459	modelled	median
Sierra Leone	0.58	0.00118640970399943	modelled	median
Sierra Leone	0.59	0.00117330606157056	modelled	median
Sierra Leone	0.6	0.00115913573512215	modelled	median
Sierra Leone	0.61	0.00114394724112094	modelled	median
Sierra Leone	0.62	0.00112778766294676	modelled	median
Sierra Leone	0.63	0.00111070259641204	modelled	median
Sierra Leone	0.64	0.00109273611124814	modelled	median
Sierra Leone	0.65	0.00107393072659362	modelled	median
Tanzania	0	0.000107798260859732	modelled	median
Tanzania	0.01	0.000111564684373177	modelled	median
Tanzania	0.02	0.000119086747588893	modelled	median
Tanzania	0.03	0.000130554835443197	modelled	median
Tanzania	0.04	0.000146112846050096	modelled	median
Tanzania	0.05	0.000165854001923048	modelled	median
Tanzania	0.06	0.000189818314779172	modelled	median
Tanzania	0.07	0.000217991713735121	modelled	median
Tanzania	0.08	0.000250306765214899	modelled	median
Tanzania	0.09	0.000286644845354033	modelled	median
Tanzania	0.1	0.00032683957447857	modelled	median
Tanzania	0.11	0.000370681289081156	modelled	median
Tanzania	0.12	0.000417922308953707	modelled	median
Tanzania	0.13	0.00046828275407872	modelled	median
Tanzania	0.14	0.000521456675165329	modelled	median
Tanzania	0.15	0.000577118280632322	modelled	median
Tanzania	0.16	0.000634928068611979	modelled	median
Tanzania	0.17	0.000694538702547505	modelled	median
Tanzania	0.18	0.000755600500852083	modelled	median
Tanzania	0.19	0.000817766442944138	modelled	median
Togo	0	7.35314015137094e-05	modelled	median
Togo	0.01	8.57596922700527e-05	modelled	median
Togo	0.02	0.000100549781785356	modelled	median
Togo	0.03	0.000118031535523894	modelled	median
Togo	0.04	0.000138303109336361	modelled	median
Togo	0.05	0.000161428092208447	modelled	median
Togo	0.06	0.000187433776951865	modelled	median
Togo	0.07	0.000216310565528904	modelled	median
Togo	0.08	0.000248012460116291	modelled	median
Togo	0.09	0.000282458544946573	modelled	median
Togo	0.1	0.000319535329036578	modelled	median
Togo	0.11	0.000359099796613889	modelled	median
Togo	0.12	0.000400982999935914	modelled	median
Togo	0.13	0.000444994027110582	modelled	median
Togo	0.14	0.000490924183860545	modelled	median
Togo	0.15	0.000538551241075827	modelled	median
Togo	0.16	0.000587643617579227	modelled	median
Togo	0.17	0.000637964387991669	modelled	median
Togo	0.18	0.000689275027341068	modelled	median
Togo	0.19	0.000741338825781518	modelled	median
Togo	0.2	0.000793923927441112	modelled	median
Togo	0.21	0.000846805966243695	modelled	median
Togo	0.22	0.000899770288062873	modelled	median
Togo	0.23	0.000952613762505374	modelled	median
Togo	0.24	0.00100514619891306	modelled	median
Togo	0.25	0.0010571913898924	modelled	median
Togo	0.26	0.00110858781200627	modelled	median
Togo	0.27	0.00115918901744557	modelled	median
Togo	0.28	0.00120886375282455	modelled	median
Togo	0.29	0.00125749584201941	modelled	median
Togo	0.3	0.00130498386949151	modelled	median
Togo	0.31	0.00135124069908902	modelled	median
Togo	0.32	0.00139619286115693	modelled	median
Togo	0.33	0.00143977983813179	modelled	median
Togo	0.34	0.00148195327584285	modelled	median
Togo	0.35	0.00152267614464475	modelled	median
Togo	0.36	0.00156192187139269	modelled	median
Togo	0.37	0.00159967346023755	modelled	median
Togo	0.38	0.00163592261733652	modelled	median
Togo	0.39	0.00167066889189431	modelled	median
Togo	0.4	0.00170391884350269	modelled	median
Togo	0.41	0.00173568524354843	modelled	median
Togo	0.42	0.00176598631651674	modelled	median
Togo	0.43	0.00179484502532487	modelled	median
Togo	0.44	0.00182228840336829	modelled	median
Togo	0.45	0.00184834693473468	modelled	median
Togo	0.46	0.00187305398302016	modelled	median
Togo	0.47	0.00189644526834917	modelled	median
Togo	0.48	0.00191855839153287	modelled	median
Togo	0.49	0.00193943240378126	modelled	median
Togo	0.5	0.00195910741999206	modelled	median
Togo	0.51	0.00197762427335663	modelled	median
Togo	0.52	0.0019950242088326	modelled	median
Togo	0.53	0.00201134861291987	modelled	median
Togo	0.54	0.00202663877712696	modelled	median
Togo	0.55	0.00204093569251635	modelled	median
Togo	0.56	0.00205427987276053	modelled	median
Togo	0.57	0.00206671120321458	modelled	median
Togo	0.58	0.00207826881360954	modelled	median
Togo	0.59	0.00208899097208687	modelled	median
Togo	0.6	0.00209891499842122	modelled	median
Togo	0.61	0.00210807719441411	modelled	median
Togo	0.62	0.00211651278957886	modelled	median
Togo	0.63	0.00212425590037619	modelled	median
Togo	0.64	0.00213133950139698	modelled	median
Togo	0.65	0.00213779540702164	modelled	median
Uganda	0	6.41172450237455e-05	modelled	median
Uganda	0.01	6.99428162640744e-05	modelled	median
Uganda	0.02	7.80022015668099e-05	modelled	median
Uganda	0.03	8.84086398424246e-05	modelled	median
Uganda	0.04	0.000101247720139951	modelled	median
Uganda	0.05	0.000116574890206777	modelled	median
Uganda	0.06	0.000134413948581487	modelled	median
Uganda	0.07	0.000154756526054151	modelled	median
Uganda	0.08	0.000177562513859743	modelled	median
Uganda	0.09	0.000202761355800757	modelled	median
Uganda	0.1	0.000230254091038337	modelled	median
Uganda	0.11	0.000259916013975507	modelled	median
Uganda	0.12	0.000291599807090977	modelled	median
Uganda	0.13	0.00032513900076347	modelled	median
Uganda	0.14	0.000360351619648573	modelled	median
Uganda	0.15	0.00039704388642119	modelled	median
Uganda	0.16	0.000435013869025414	modelled	median
Uganda	0.17	0.000474054975416623	modelled	median
Uganda	0.18	0.000513959218751584	modelled	median
Uganda	0.19	0.000554520194924334	modelled	median
Uganda	0.2	0.000595535732353166	modelled	median
Uganda	0.21	0.000636810190340586	modelled	median
Uganda	0.22	0.000678156396727026	modelled	median
Uganda	0.23	0.000719397227713278	modelled	median
Uganda	0.24	0.000760366842573099	modelled	median
Uganda	0.25	0.000800911593580556	modelled	median
Uganda	0.26	0.000840890636992972	modelled	median
Uganda	0.27	0.000880176274577113	modelled	median
Uganda	0.28	0.000918654057195332	modelled	median
Uganda	0.29	0.000956222682644166	modelled	median
Uganda	0.3	0.000992793719521452	modelled	median
Uganda	0.31	0.00102829118763529	modelled	median
Uganda	0.32	0.00106265102358181	modelled	median
Uganda	0.33	0.00109582045780454	modelled	median
Uganda	0.34	0.00112775732687196	modelled	median
Uganda	0.35	0.00115842934200952	modelled	median
Uganda	0.36	0.00118781333220727	modelled	median
Uganda	0.37	0.00121589447757875	modelled	median
Uganda	0.38	0.00124266554613407	modelled	median
Uganda	0.39	0.00126812614479284	modelled	median
Uganda	0.4	0.00129228199332843	modelled	median
Uganda	0.41	0.00131514422801894	modelled	median
Uganda	0.42	0.00133672874008579	modelled	median
Uganda	0.43	0.00135705555252543	modelled	median
Uganda	0.44	0.00137614823767302	modelled	median
Uganda	0.45	0.00139403337676705	modelled	median
Uganda	0.46	0.00141074006189364	modelled	median
Uganda	0.47	0.00142629943996316	modelled	median
Uganda	0.48	0.00144074429779013	modelled	median
Uganda	0.49	0.00145410868689468	modelled	median
Uganda	0.5	0.00146642758630174	modelled	median
Uganda	0.51	0.0014777366013674	modelled	median
Uganda	0.52	0.001488071696496	modelled	median
Uganda	0.53	0.0014974689595126	modelled	median
Uganda	0.54	0.00150596439541254	modelled	median
Uganda	0.55	0.00151359374721095	modelled	median
Uganda	0.56	0.00152039234165278	modelled	median
Uganda	0.57	0.00152639495760841	modelled	median
