# Supplementary material for: Estimating the burden of severe malarial anaemia and access to hospital care in East Africa
Source: Nat Commun. 2023 Sep 14;14:5691. doi: 10.1038/s41467-023-41275-w (PMC10502125; doi:10.1038/s41467-023-41275-w)
Supplement: Supplementary file 4 — Source Data [file 41467_2023_41275_MOESM4_ESM.zip › source_data/figure_2_source_model_draws.csv]

sample	pfpr	hospital	output	type
6120	0	0.118271806680394	modelled	draw
6120	0.01	0.119559702785394	modelled	draw
6120	0.02	0.123595592907574	modelled	draw
6120	0.03	0.13049854298269	modelled	draw
6120	0.04	0.140364709635992	modelled	draw
6120	0.05	0.153265392759562	modelled	draw
6120	0.06	0.169245653282438	modelled	draw
6120	0.07	0.188323510535703	modelled	draw
6120	0.08	0.210489712704763	modelled	draw
6120	0.09	0.235708055269246	modelled	draw
6120	0.1	0.263916206653902	modelled	draw
6120	0.11	0.29502698790156	modelled	draw
6120	0.12	0.328930044155655	modelled	draw
6120	0.13	0.36549384003581	modelled	draw
6120	0.14	0.404567908381119	modelled	draw
6120	0.15	0.445985281984063	modelled	draw
6120	0.16	0.489565040430943	modelled	draw
6120	0.17	0.535114908551926	modelled	draw
6120	0.18	0.58243384880716	modelled	draw
6120	0.19	0.631314596754493	modelled	draw
6120	0.2	0.681546096154069	modelled	draw
6120	0.21	0.732915797908729	modelled	draw
6120	0.22	0.785211794615463	modelled	draw
6120	0.23	0.838224769768487	modelled	draw
6120	0.24	0.891749747422775	modelled	draw
6120	0.25	0.945587634265129	modelled	draw
6120	0.26	0.999546551463618	modelled	draw
6120	0.27	1.05344295833246	modelled	draw
6120	0.28	1.10710257375006	modelled	draw
6120	0.29	1.16036110442248	modelled	draw
6120	0.3	1.2130647915339	modelled	draw
6120	0.31	1.26507078912565	modelled	draw
6120	0.32	1.31624738876171	modelled	draw
6120	0.33	1.36647410574255	modelled	draw
6120	0.34	1.41564164239388	modelled	draw
6120	0.35	1.46365174385315	modelled	draw
6120	0.36	1.51041696137421	modelled	draw
6120	0.37	1.55586033753131	modelled	draw
6120	0.38	1.59991502688638	modelled	draw
6120	0.39	1.6425238647384	modelled	draw
6120	0.4	1.68363889554551	modelled	draw
6120	0.41	1.72322087153697	modelled	draw
6120	0.42	1.76123873094434	modelled	draw
6120	0.43	1.79766906420551	modelled	draw
6120	0.44	1.83249557545085	modelled	draw
6120	0.45	1.86570854558426	modelled	draw
6120	0.46	1.89730430233336	modelled	draw
6120	0.47	1.92728470177168	modelled	draw
6120	0.48	1.95565662501441	modelled	draw
6120	0.49	1.98243149306228	modelled	draw
6120	0.5	2.00762480211328	modelled	draw
6120	0.51	2.03125568108043	modelled	draw
6120	0.52	2.05334647254029	modelled	draw
6120	0.53	2.07392233789007	modelled	draw
6120	0.54	2.09301088710566	modelled	draw
6120	0.55	2.11064183316404	modelled	draw
6120	0.56	2.12684667091738	modelled	draw
6120	0.57	2.14165837997702	modelled	draw
6120	0.58	2.15511115097901	modelled	draw
6120	0.59	2.16724013445416	modelled	draw
6120	0.6	2.17808121141063	modelled	draw
6120	0.61	2.18767078465095	modelled	draw
6120	0.62	2.19604558978502	modelled	draw
6120	0.63	2.20324252486195	modelled	draw
6120	0.64	2.20929849752344	modelled	draw
6120	0.65	2.21425028857692	modelled	draw
6120	0.66	2.2181344308952	modelled	draw
6120	0.67	2.22098710256841	modelled	draw
6120	0.68	2.22284403326164	modelled	draw
6120	0.69	2.2237404227662	modelled	draw
6120	0.7	2.2237108707717	modelled	draw
4746	0	0.0791134713788564	modelled	draw
4746	0.01	0.086636664627376	modelled	draw
4746	0.02	0.0968150037465521	modelled	draw
4746	0.03	0.109777591327537	modelled	draw
4746	0.04	0.125621082376171	modelled	draw
4746	0.05	0.144406936667168	modelled	draw
4746	0.06	0.166159795625867	modelled	draw
4746	0.07	0.19086698442435	modelled	draw
4746	0.08	0.218479086504736	modelled	draw
4746	0.09	0.248911493696337	modelled	draw
4746	0.1	0.282046801919901	modelled	draw
4746	0.11	0.317737900553171	modelled	draw
4746	0.12	0.355811592373987	modelled	draw
4746	0.13	0.396072579455173	modelled	draw
4746	0.14	0.43830765689218	modelled	draw
4746	0.15	0.4822899690211	modelled	draw
4746	0.16	0.527783200017777	modelled	draw
4746	0.17	0.574545590746006	modelled	draw
4746	0.18	0.622333694927782	modelled	draw
4746	0.19	0.670905808875334	modelled	draw
4746	0.2	0.720025029161049	modelled	draw
4746	0.21	0.769461910986159	modelled	draw
4746	0.22	0.818996716170456	modelled	draw
4746	0.23	0.868421253369485	modelled	draw
4746	0.24	0.917540324257542	modelled	draw
4746	0.25	0.966172798059287	modelled	draw
4746	0.26	1.01415234313617	modelled	draw
4746	0.27	1.0613278485707	modelled	draw
4746	0.28	1.10756357111503	modelled	draw
4746	0.29	1.1527390437696	modelled	draw
4746	0.3	1.19674878191904	modelled	draw
4746	0.31	1.23950182164771	modelled	draw
4746	0.32	1.28092112283294	modelled	draw
4746	0.33	1.32094286708868	modelled	draw
4746	0.34	1.35951567779206	modelled	draw
4746	0.35	1.39659978642502	modelled	draw
4746	0.36	1.43216616642856	modelled	draw
4746	0.37	1.46619565279362	modelled	draw
4746	0.38	1.49867806277486	modelled	draw
4746	0.39	1.5296113304612	modelled	draw
4746	0.4	1.5590006655039	modelled	draw
4746	0.41	1.58685774410864	modelled	draw
4746	0.42	1.61319993844802	modelled	draw
4746	0.43	1.63804958894484	modelled	draw
4746	0.44	1.66143332240431	modelled	draw
4746	0.45	1.6833814177224	modelled	draw
4746	0.46	1.70392721985089	modelled	draw
4746	0.47	1.72310660183877	modelled	draw
4746	0.48	1.74095747407557	modelled	draw
4746	0.49	1.75751933931511	modelled	draw
4746	0.5	1.77283289163998	modelled	draw
4746	0.51	1.78693965721935	modelled	draw
4746	0.52	1.79988167449987	modelled	draw
4746	0.53	1.8117012113352	modelled	draw
4746	0.54	1.82244051649181	modelled	draw
4746	0.55	1.83214160295393	modelled	draw
4746	0.56	1.84084606047901	modelled	draw
4746	0.57	1.84859489491737	modelled	draw
4746	0.58	1.85542839189741	modelled	draw
4746	0.59	1.86138600258517	modelled	draw
4746	0.6	1.86650624934719	modelled	draw
4746	0.61	1.87082664927499	modelled	draw
4746	0.62	1.87438365366325	modelled	draw
4746	0.63	1.87721260166943	modelled	draw
4746	0.64	1.87934768651724	modelled	draw
4746	0.65	1.88082193273842	modelled	draw
4746	0.66	1.88166718307469	modelled	draw
4746	0.67	1.88191409378434	modelled	draw
4746	0.68	1.88159213721365	modelled	draw
4746	0.69	1.88072961060303	modelled	draw
4746	0.7	1.87935365020018	modelled	draw
6101	0	0.101014211785047	modelled	draw
6101	0.01	0.0971342200259705	modelled	draw
6101	0.02	0.0962768936001327	modelled	draw
6101	0.03	0.0986090230339307	modelled	draw
6101	0.04	0.104269847379321	modelled	draw
6101	0.05	0.113367768385997	modelled	draw
6101	0.06	0.125977873762456	modelled	draw
6101	0.07	0.142140316747855	modelled	draw
6101	0.08	0.161859561761226	modelled	draw
6101	0.09	0.185104471753966	modelled	draw
6101	0.1	0.211809183512473	modelled	draw
6101	0.11	0.241874693465628	modelled	draw
6101	0.12	0.275171058979561	modelled	draw
6101	0.13	0.311540108670719	modelled	draw
6101	0.14	0.350798549588899	modelled	draw
6101	0.15	0.39274135860485	modelled	draw
6101	0.16	0.437145349201616	modelled	draw
6101	0.17	0.483772812244264	modelled	draw
6101	0.18	0.532375139298579	modelled	draw
6101	0.19	0.582696348830313	modelled	draw
6101	0.2	0.634476448363276	modelled	draw
6101	0.21	0.687454578729914	modelled	draw
6101	0.22	0.741371899351615	modelled	draw
6101	0.23	0.795974185597953	modelled	draw
6101	0.24	0.851014120371197	modelled	draw
6101	0.25	0.906253271928631	modelled	draw
6101	0.26	0.961463758468425	modelled	draw
6101	0.27	1.01642960712179	modelled	draw
6101	0.28	1.07094782073517	modelled	draw
6101	0.29	1.12482917026003	modelled	draw
6101	0.3	1.17789873379738	modelled	draw
6101	0.31	1.22999620549543	modelled	draw
6101	0.32	1.28097599870979	modelled	draw
6101	0.33	1.33070716824763	modelled	draw
6101	0.34	1.37907317627069	modelled	draw
6101	0.35	1.42597152565755	modelled	draw
6101	0.36	1.47131328344608	modelled	draw
6101	0.37	1.51502251550003	modelled	draw
6101	0.38	1.55703565186532	modelled	draw
6101	0.39	1.59730080048252	modelled	draw
6101	0.4	1.63577702507016	modelled	draw
6101	0.41	1.67243360114408	modelled	draw
6101	0.42	1.70724926233437	modelled	draw
6101	0.43	1.74021144743641	modelled	draw
6101	0.44	1.77131555701065	modelled	draw
6101	0.45	1.80056422684288	modelled	draw
6101	0.46	1.82796662420285	modelled	draw
6101	0.47	1.85353777159878	modelled	draw
6101	0.48	1.87729790161873	modelled	draw
6101	0.49	1.89927184547409	modelled	draw
6101	0.5	1.91948845700991	modelled	draw
6101	0.51	1.93798007321458	modelled	draw
6101	0.52	1.95478201163867	modelled	draw
6101	0.53	1.96993210461054	modelled	draw
6101	0.54	1.98347026970562	modelled	draw
6101	0.55	1.99543811557686	modelled	draw
6101	0.56	2.00587858197717	modelled	draw
6101	0.57	2.0148356125916	modelled	draw
6101	0.58	2.02235385913952	modelled	draw
6101	0.59	2.028478415097	modelled	draw
6101	0.6	2.03325457732016	modelled	draw
6101	0.61	2.03672763381543	modelled	draw
6101	0.62	2.03894267589574	modelled	draw
6101	0.63	2.03994443297845	modelled	draw
6101	0.64	2.0397771283162	modelled	draw
6101	0.65	2.03848435400233	modelled	draw
6101	0.66	2.03610896365407	modelled	draw
6101	0.67	2.03269298124706	modelled	draw
6101	0.68	2.02827752465092	modelled	draw
6101	0.69	2.02290274249556	modelled	draw
6101	0.7	2.0166077630803	modelled	draw
2609	0	0.206310189486433	modelled	draw
2609	0.01	0.203865325261135	modelled	draw
2609	0.02	0.203297038811866	modelled	draw
2609	0.03	0.204663549500091	modelled	draw
2609	0.04	0.208017316193614	modelled	draw
2609	0.05	0.213404606646126	modelled	draw
2609	0.06	0.220865123445623	modelled	draw
2609	0.07	0.230431689640881	modelled	draw
2609	0.08	0.242129996172317	modelled	draw
2609	0.09	0.255978412269908	modelled	draw
2609	0.1	0.271987859054624	modelled	draw
2609	0.11	0.290161745706714	modelled	draw
2609	0.12	0.310495966757278	modelled	draw
2609	0.13	0.332978958328981	modelled	draw
2609	0.14	0.357591810505281	modelled	draw
2609	0.15	0.384308432450096	modelled	draw
2609	0.16	0.413095766433944	modelled	draw
2609	0.17	0.443914046548815	modelled	draw
2609	0.18	0.4767170976106	modelled	draw
2609	0.19	0.511452669551746	modelled	draw
2609	0.2	0.548062802493075	modelled	draw
2609	0.21	0.586484217646777	modelled	draw
2609	0.22	0.626648729235569	modelled	draw
2609	0.23	0.668483672708885	modelled	draw
2609	0.24	0.711912344687813	modelled	draw
2609	0.25	0.756854450268674	modelled	draw
2609	0.26	0.803226553552806	modelled	draw
2609	0.27	0.850942527539568	modelled	draw
2609	0.28	0.899913999813693	modelled	draw
2609	0.29	0.95005079076981	modelled	draw
2609	0.3	1.00126134144001	modelled	draw
2609	0.31	1.05345312831887	modelled	draw
2609	0.32	1.1065330629091	modelled	draw
2609	0.33	1.16040787403553	modelled	draw
2609	0.34	1.21498447129132	modelled	draw
2609	0.35	1.27017028828469	modelled	draw
2609	0.36	1.32587360464497	modelled	draw
2609	0.37	1.38200384601967	modelled	draw
2609	0.38	1.43847186155014	modelled	draw
2609	0.39	1.4951901785486	modelled	draw
2609	0.4	1.55207323431485	modelled	draw
2609	0.41	1.60903758522585	modelled	draw
2609	0.42	1.66600209340536	modelled	draw
2609	0.43	1.72288809143432	modelled	draw
2609	0.44	1.77961952569665	modelled	draw
2609	0.45	1.83612307906935	modelled	draw
2609	0.46	1.89232827376224	modelled	draw
2609	0.47	1.94816755519144	modelled	draw
2609	0.48	2.0035763578333	modelled	draw
2609	0.49	2.05849315405343	modelled	draw
2609	0.5	2.11285948693909	modelled	draw
2609	0.51	2.16661998818476	modelled	draw
2609	0.52	2.2197223820906	modelled	draw
2609	0.53	2.27211747673342	modelled	draw
2609	0.54	2.32375914336084	modelled	draw
2609	0.55	2.37460428504236	modelled	draw
2609	0.56	2.4246127955876	modelled	draw
2609	0.57	2.47374750971272	modelled	draw
2609	0.58	2.52197414540181	modelled	draw
2609	0.59	2.56926123937244	modelled	draw
2609	0.6	2.61558007651344	modelled	draw
2609	0.61	2.66090461411948	modelled	draw
2609	0.62	2.70521140170254	modelled	draw
2609	0.63	2.74847949711377	modelled	draw
2609	0.64	2.79069037966314	modelled	draw
2609	0.65	2.83182786087749	modelled	draw
2609	0.66	2.87187799349106	modelled	draw
2609	0.67	2.9108289792177	modelled	draw
2609	0.68	2.94867107580847	modelled	draw
2609	0.69	2.98539650385589	modelled	draw
2609	0.7	3.02099935376375	modelled	draw
8507	0	0.0621452844909393	modelled	draw
8507	0.01	0.064982779540775	modelled	draw
8507	0.02	0.0696776064746399	modelled	draw
8507	0.03	0.0763355027762581	modelled	draw
8507	0.04	0.0850460167399531	modelled	draw
8507	0.05	0.0958804396596507	modelled	draw
8507	0.06	0.108890205432518	modelled	draw
8507	0.07	0.12410579045851	modelled	draw
8507	0.08	0.141536124897844	modelled	draw
8507	0.09	0.161168506154985	modelled	draw
8507	0.1	0.182968987774234	modelled	draw
8507	0.11	0.206883202354656	modelled	draw
8507	0.12	0.232837565938376	modelled	draw
8507	0.13	0.260740803664554	modelled	draw
8507	0.14	0.290485732171974	modelled	draw
8507	0.15	0.321951232977101	modelled	draw
8507	0.16	0.355004352441864	modelled	draw
8507	0.17	0.389502467502373	modelled	draw
8507	0.18	0.425295461558367	modelled	draw
8507	0.19	0.462227861334543	modelled	draw
8507	0.2	0.500140892664475	modelled	draw
8507	0.21	0.538874420612714	modelled	draw
8507	0.22	0.578268746799474	modelled	draw
8507	0.23	0.618166243950374	modelled	draw
8507	0.24	0.658412814351671	modelled	draw
8507	0.25	0.698859164901876	modelled	draw
8507	0.26	0.739361896721702	modelled	draw
8507	0.27	0.779784411771312	modelled	draw
8507	0.28	0.819997642621718	modelled	draw
8507	0.29	0.859880614461381	modelled	draw
8507	0.3	0.899320850638046	modelled	draw
8507	0.31	0.938214634603895	modelled	draw
8507	0.32	0.976467142123234	modelled	draw
8507	0.33	1.0139924580946	modelled	draw
8507	0.34	1.05071349241262	modelled	draw
8507	0.35	1.08656180902545	modelled	draw
8507	0.36	1.12147738180309	modelled	draw
8507	0.37	1.15540829008537	modelled	draw
8507	0.38	1.18831036588376	modelled	draw
8507	0.39	1.22014680371979	modelled	draw
8507	0.4	1.25088774303586	modelled	draw
8507	0.41	1.28050983204906	modelled	draw
8507	0.42	1.30899578086224	modelled	draw
8507	0.43	1.33633391062263	modelled	draw
8507	0.44	1.36251770454285	modelled	draw
8507	0.45	1.38754536568565	modelled	draw
8507	0.46	1.41141938556812	modelled	draw
8507	0.47	1.43414612687093	modelled	draw
8507	0.48	1.45573542284242	modelled	draw
8507	0.49	1.4762001953684	modelled	draw
8507	0.5	1.49555609313201	modelled	draw
8507	0.51	1.51382115081267	modelled	draw
8507	0.52	1.53101546986335	modelled	draw
8507	0.53	1.54716092105722	modelled	draw
8507	0.54	1.56228086870248	modelled	draw
8507	0.55	1.57639991618312	modelled	draw
8507	0.56	1.58954367228782	modelled	draw
8507	0.57	1.601738537634	modelled	draw
8507	0.58	1.61301151037485	modelled	draw
8507	0.59	1.62339001028869	modelled	draw
8507	0.6	1.63290172028826	modelled	draw
8507	0.61	1.64157444434898	modelled	draw
8507	0.62	1.64943598083526	modelled	draw
8507	0.63	1.65651401020076	modelled	draw
8507	0.64	1.66283599604766	modelled	draw
8507	0.65	1.6684290985509	modelled	draw
8507	0.66	1.67332009928127	modelled	draw
8507	0.67	1.67753533649718	modelled	draw
8507	0.68	1.68110065001467	modelled	draw
8507	0.69	1.68404133480871	modelled	draw
8507	0.7	1.68638210254497	modelled	draw
1435	0	0.0786799642674549	modelled	draw
1435	0.01	0.0830754638740933	modelled	draw
1435	0.02	0.0904335667039816	modelled	draw
1435	0.03	0.100889637620614	modelled	draw
1435	0.04	0.114535354860022	modelled	draw
1435	0.05	0.131415739720776	modelled	draw
1435	0.06	0.1515278980794	modelled	draw
1435	0.07	0.174821417752527	modelled	draw
1435	0.08	0.201200281515192	modelled	draw
1435	0.09	0.230526091753479	modelled	draw
1435	0.1	0.262622360601221	modelled	draw
1435	0.11	0.297279598224474	modelled	draw
1435	0.12	0.334260929371526	modelled	draw
1435	0.13	0.373307981120071	modelled	draw
1435	0.14	0.41414680918561	modelled	draw
1435	0.15	0.456493662431289	modelled	draw
1435	0.16	0.500060421847448	modelled	draw
1435	0.17	0.54455958824696	modelled	draw
1435	0.18	0.589708729844648	modelled	draw
1435	0.19	0.635234334974394	modelled	draw
1435	0.2	0.68087504525723	modelled	draw
1435	0.21	0.726384269901148	modelled	draw
1435	0.22	0.771532202253737	modelled	draw
1435	0.23	0.8161072753409	modelled	draw
1435	0.24	0.859917104247755	modelled	draw
1435	0.25	0.902788970325748	modelled	draw
1435	0.26	0.944569905921879	modelled	draw
1435	0.27	0.985126439229552	modelled	draw
1435	0.28	1.02434405754973	modelled	draw
1435	0.29	1.06212644427793	modelled	draw
1435	0.3	1.098394540788	modelled	draw
1435	0.31	1.13308547948994	modelled	draw
1435	0.32	1.16615142904486	modelled	draw
1435	0.33	1.19755838730593	modelled	draw
1435	0.34	1.227284952234	modelled	draw
1435	0.35	1.25532109596942	modelled	draw
1435	0.36	1.28166696253463	modelled	draw
1435	0.37	1.30633170536565	modelled	draw
1435	0.38	1.3293323770581	modelled	draw
1435	0.39	1.35069288037619	modelled	draw
1435	0.4	1.37044298670149	modelled	draw
1435	0.41	1.38861742566998	modelled	draw
1435	0.42	1.40525504772824	modelled	draw
1435	0.43	1.42039805969605	modelled	draw
1435	0.44	1.43409133211273	modelled	draw
1435	0.45	1.44638177612725	modelled	draw
1435	0.46	1.45731778692867	modelled	draw
1435	0.47	1.46694875016556	modelled	draw
1435	0.48	1.47532460743669	modelled	draw
1435	0.49	1.48249547671861	modelled	draw
1435	0.5	1.48851132350107	modelled	draw
1435	0.51	1.49342167840393	modelled	draw
1435	0.52	1.49727539712768	modelled	draw
1435	0.53	1.50012045872635	modelled	draw
1435	0.54	1.50200379837024	modelled	draw
1435	0.55	1.5029711709745	modelled	draw
1435	0.56	1.50306704229729	modelled	draw
1435	0.57	1.50233450434905	modelled	draw
1435	0.58	1.50081521219683	modelled	draw
1435	0.59	1.49854933948737	modelled	draw
1435	0.6	1.49557555024786	modelled	draw
1435	0.61	1.4919309847487	modelled	draw
1435	0.62	1.48765125742827	modelled	draw
1435	0.63	1.48277046508218	modelled	draw
1435	0.64	1.47732120370926	modelled	draw
1435	0.65	1.47133459258256	modelled	draw
1435	0.66	1.46484030427594	modelled	draw
1435	0.67	1.45786659952599	modelled	draw
1435	0.68	1.45044036594424	modelled	draw
1435	0.69	1.44258715971868	modelled	draw
1435	0.7	1.43433124955441	modelled	draw
5594	0	0.0963545326302358	modelled	draw
5594	0.01	0.101145393920578	modelled	draw
5594	0.02	0.107762214647681	modelled	draw
5594	0.03	0.116264983745325	modelled	draw
5594	0.04	0.126699050794898	modelled	draw
5594	0.05	0.139094306039865	modelled	draw
5594	0.06	0.153464678697457	modelled	draw
5594	0.07	0.169807951494263	modelled	draw
5594	0.08	0.188105879667207	modelled	draw
5594	0.09	0.208324594381149	modelled	draw
5594	0.1	0.230415263805199	modelled	draw
5594	0.11	0.254314980042452	modelled	draw
5594	0.12	0.27994783671074	modelled	draw
5594	0.13	0.307226160137975	modelled	draw
5594	0.14	0.336051856719748	modelled	draw
5594	0.15	0.366317839804361	modelled	draw
5594	0.16	0.397909501313009	modelled	draw
5594	0.17	0.430706195953487	modelled	draw
5594	0.18	0.464582709130659	modelled	draw
5594	0.19	0.499410683294643	modelled	draw
5594	0.2	0.535059981316419	modelled	draw
5594	0.21	0.571399969381943	modelled	draw
5594	0.22	0.608300705717764	modelled	draw
5594	0.23	0.645634025097621	modelled	draw
5594	0.24	0.68327451245054	modelled	draw
5594	0.25	0.721100361940008	modelled	draw
5594	0.26	0.75899412057589	modelled	draw
5594	0.27	0.796843317738935	modelled	draw
5594	0.28	0.834540983940493	modelled	draw
5594	0.29	0.871986063718107	modelled	draw
5594	0.3	0.909083728800925	modelled	draw
5594	0.31	0.945745598594136	modelled	draw
5594	0.32	0.981889875660073	modelled	draw
5594	0.33	1.01744140424878	modelled	draw
5594	0.34	1.05233166008722	modelled	draw
5594	0.35	1.086498679608	modelled	draw
5594	0.36	1.11988693661776	modelled	draw
5594	0.37	1.15244717410326	modelled	draw
5594	0.38	1.18413619847681	modelled	draw
5594	0.39	1.2149166430974	modelled	draw
5594	0.4	1.24475670739157	modelled	draw
5594	0.41	1.27362987735713	modelled	draw
5594	0.42	1.30151463267986	modelled	draw
5594	0.43	1.32839414514092	modelled	draw
5594	0.44	1.35425597245176	modelled	draw
5594	0.45	1.37909175113219	modelled	draw
5594	0.46	1.40289689155229	modelled	draw
5594	0.47	1.42567027779425	modelled	draw
5594	0.48	1.44741397455944	modelled	draw
5594	0.49	1.46813294295082	modelled	draw
5594	0.5	1.48783476660103	modelled	draw
5594	0.51	1.50652938929335	modelled	draw
5594	0.52	1.5242288649343	modelled	draw
5594	0.53	1.54094712048161	modelled	draw
5594	0.54	1.55669973220889	modelled	draw
5594	0.55	1.57150371549522	modelled	draw
5594	0.56	1.58537732816269	modelled	draw
5594	0.57	1.59833988724543	modelled	draw
5594	0.58	1.61041159895711	modelled	draw
5594	0.59	1.62161340152814	modelled	draw
5594	0.6	1.63196682050715	modelled	draw
5594	0.61	1.64149383606082	modelled	draw
5594	0.62	1.6502167617606	modelled	draw
5594	0.63	1.65815813431179	modelled	draw
5594	0.64	1.66534061365864	modelled	draw
5594	0.65	1.67178689288669	modelled	draw
5594	0.66	1.67751961733914	modelled	draw
5594	0.67	1.68256131236636	modelled	draw
5594	0.68	1.68693431913572	modelled	draw
5594	0.69	1.69066073794119	modelled	draw
5594	0.7	1.69376237846864	modelled	draw
7208	0	0.0343445183204164	modelled	draw
7208	0.01	0.0366307253994456	modelled	draw
7208	0.02	0.042137304137341	modelled	draw
7208	0.03	0.0512128607730213	modelled	draw
7208	0.04	0.0641428583191906	modelled	draw
7208	0.05	0.0811340641056802	modelled	draw
7208	0.06	0.102303679832078	modelled	draw
7208	0.07	0.12767368400533	modelled	draw
7208	0.08	0.157170400851271	modelled	draw
7208	0.09	0.190628868906097	modelled	draw
7208	0.1	0.227801254332112	modelled	draw
7208	0.11	0.268368352944134	modelled	draw
7208	0.12	0.311953145927897	modelled	draw
7208	0.13	0.35813539873592	modelled	draw
7208	0.14	0.406466394845281	modelled	draw
7208	0.15	0.456483048244945	modelled	draw
7208	0.16	0.507720815036891	modelled	draw
7208	0.17	0.559725004208332	modelled	draw
7208	0.18	0.612060254812712	modelled	draw
7208	0.19	0.664318091382134	modelled	draw
7208	0.2	0.716122586175983	modelled	draw
7208	0.21	0.767134244539622	modelled	draw
7208	0.22	0.817052289695727	modelled	draw
7208	0.23	0.865615558991607	modelled	draw
7208	0.24	0.912602239172087	modelled	draw
7208	0.25	0.957828668097618	modelled	draw
7208	0.26	1.00114741874701	modelled	draw
7208	0.27	1.0424448621249	modelled	draw
7208	0.28	1.08163838200985	modelled	draw
7208	0.29	1.11867338884575	modelled	draw
7208	0.3	1.15352025438505	modelled	draw
7208	0.31	1.18617126426396	modelled	draw
7208	0.32	1.21663766338575	modelled	draw
7208	0.33	1.24494684929013	modelled	draw
7208	0.34	1.27113975179031	modelled	draw
7208	0.35	1.29526842305458	modelled	draw
7208	0.36	1.31739385084416	modelled	draw
7208	0.37	1.337583998557	modelled	draw
7208	0.38	1.35591206878401	modelled	draw
7208	0.39	1.37245498196011	modelled	draw
7208	0.4	1.3872920580939	modelled	draw
7208	0.41	1.40050388720953	modelled	draw
7208	0.42	1.41217137278421	modelled	draw
7208	0.43	1.42237493189521	modelled	draw
7208	0.44	1.43119383581397	modelled	draw
7208	0.45	1.43870567524455	modelled	draw
7208	0.46	1.44498593517061	modelled	draw
7208	0.47	1.45010766524485	modelled	draw
7208	0.48	1.45414123274543	modelled	draw
7208	0.49	1.45715414627253	modelled	draw
7208	0.5	1.4592109395164	modelled	draw
7208	0.51	1.46037310556186	modelled	draw
7208	0.52	1.46069907327832	modelled	draw
7208	0.53	1.46024421836276	modelled	draw
7208	0.54	1.45906090254669	modelled	draw
7208	0.55	1.45719853534053	modelled	draw
7208	0.56	1.45470365347043	modelled	draw
7208	0.57	1.45162001386368	modelled	draw
7208	0.58	1.44798869666286	modelled	draw
7208	0.59	1.44384821530106	modelled	draw
7208	0.6	1.4392346311546	modelled	draw
7208	0.61	1.43418167071309	modelled	draw
7208	0.62	1.42872084357332	modelled	draw
7208	0.63	1.42288155988054	modelled	draw
7208	0.64	1.41669124611225	modelled	draw
7208	0.65	1.41017545833199	modelled	draw
7208	0.66	1.40335799223725	modelled	draw
7208	0.67	1.3962609894924	modelled	draw
7208	0.68	1.38890503997631	modelled	draw
7208	0.69	1.38130927969133	modelled	draw
7208	0.7	1.37349148417586	modelled	draw
4436	0	0.0754778605726177	modelled	draw
4436	0.01	0.0759237066352704	modelled	draw
4436	0.02	0.0800334254746129	modelled	draw
4436	0.03	0.0880418541742644	modelled	draw
4436	0.04	0.100127684292082	modelled	draw
4436	0.05	0.116406845742906	modelled	draw
4436	0.06	0.136928477971326	modelled	draw
4436	0.07	0.161673536076	modelled	draw
4436	0.08	0.190555914987581	modelled	draw
4436	0.09	0.223425840564856	modelled	draw
4436	0.1	0.260075178550198	modelled	draw
4436	0.11	0.300244252134463	modelled	draw
4436	0.12	0.343629734164685	modelled	draw
4436	0.13	0.389893185937399	modelled	draw
4436	0.14	0.438669844708517	modelled	draw
4436	0.15	0.489577309628719	modelled	draw
4436	0.16	0.542223834106652	modelled	draw
4436	0.17	0.596215995675838	modelled	draw
4436	0.18	0.651165577407974	modelled	draw
4436	0.19	0.706695554059685	modelled	draw
4436	0.2	0.762445128901242	modelled	draw
4436	0.21	0.818073812035683	modelled	draw
4436	0.22	0.873264567331274	modelled	draw
4436	0.23	0.927726082899175	modelled	draw
4436	0.24	0.981194239886804	modelled	draw
4436	0.25	1.03343286708506	modelled	draw
4436	0.26	1.08423387550285	modelled	draw
4436	0.27	1.13341686874863	modelled	draw
4436	0.28	1.18082832285835	modelled	draw
4436	0.29	1.22634042412605	modelled	draw
4436	0.3	1.26984964641598	modelled	draw
4436	0.31	1.31127514111969	modelled	draw
4436	0.32	1.35055700398746	modelled	draw
4436	0.33	1.38765447399881	modelled	draw
4436	0.34	1.4225441106094	modelled	draw
4436	0.35	1.45521798738526	modelled	draw
4436	0.36	1.48568193238409	modelled	draw
4436	0.37	1.51395383876966	modelled	draw
4436	0.38	1.54006206309558	modelled	draw
4436	0.39	1.5640439234695	modelled	draw
4436	0.4	1.58594430538073	modelled	draw
4436	0.41	1.6058143792912	modelled	draw
4436	0.42	1.62371043108807	modelled	draw
4436	0.43	1.6396928041047	modelled	draw
4436	0.44	1.65382494956078	modelled	draw
4436	0.45	1.66617258087945	modelled	draw
4436	0.46	1.67680292634006	modelled	draw
4436	0.47	1.68578407385533	modelled	draw
4436	0.48	1.6931844012622	modelled	draw
4436	0.49	1.69907208533605	modelled	draw
4436	0.5	1.70351468273133	modelled	draw
4436	0.51	1.70657877617975	modelled	draw
4436	0.52	1.70832967950647	modelled	draw
4436	0.53	1.70883119532723	modelled	draw
4436	0.54	1.70814541964223	modelled	draw
4436	0.55	1.70633258792668	modelled	draw
4436	0.56	1.70345095771861	modelled	draw
4436	0.57	1.69955672310978	modelled	draw
4436	0.58	1.69470395694563	modelled	draw
4436	0.59	1.68894457692976	modelled	draw
4436	0.6	1.68232833220024	modelled	draw
4436	0.61	1.67490280729813	modelled	draw
4436	0.62	1.66671344077832	modelled	draw
4436	0.63	1.65780355602014	modelled	draw
4436	0.64	1.64821440207793	modelled	draw
4436	0.65	1.63798520267104	modelled	draw
4436	0.66	1.62715321164914	modelled	draw
4436	0.67	1.61575377348233	modelled	draw
4436	0.68	1.6038203875186	modelled	draw
4436	0.69	1.59138477492424	modelled	draw
4436	0.7	1.57847694737729	modelled	draw
6514	0	0.0509813803528693	modelled	draw
6514	0.01	0.0578372069478582	modelled	draw
6514	0.02	0.067464158198097	modelled	draw
6514	0.03	0.0800334808666465	modelled	draw
6514	0.04	0.0956654573481918	modelled	draw
6514	0.05	0.114424336269496	modelled	draw
6514	0.06	0.136315900874129	modelled	draw
6514	0.07	0.161287628869929	modelled	draw
6514	0.08	0.189231224560768	modelled	draw
6514	0.09	0.219987174608147	modelled	draw
6514	0.1	0.253350896693425	modelled	draw
6514	0.11	0.289080013864892	modelled	draw
6514	0.12	0.326902290468094	modelled	draw
6514	0.13	0.366523799845488	modelled	draw
6514	0.14	0.407636950128382	modelled	draw
6514	0.15	0.449928063414023	modelled	draw
6514	0.16	0.493084277531529	modelled	draw
6514	0.17	0.536799612133908	modelled	draw
6514	0.18	0.5807801074131	modelled	draw
6514	0.19	0.624748001371656	modelled	draw
6514	0.2	0.668444958782729	modelled	draw
6514	0.21	0.711634401362747	modelled	draw
6514	0.22	0.754103014747632	modelled	draw
6514	0.23	0.795661524646407	modelled	draw
6514	0.24	0.836144843407809	modelled	draw
6514	0.25	0.875411690665792	modelled	draw
6514	0.26	0.913343789202664	modelled	draw
6514	0.27	0.949844731046896	modelled	draw
6514	0.28	0.984838600300732	modelled	draw
6514	0.29	1.01826842926971	modelled	draw
6514	0.3	1.05009455394203	modelled	draw
6514	0.31	1.0802929243516	modelled	draw
6514	0.32	1.10885341529812	modelled	draw
6514	0.33	1.13577817358916	modelled	draw
6514	0.34	1.161080029596	modelled	draw
6514	0.35	1.18478099356483	modelled	draw
6514	0.36	1.20691085081802	modelled	draw
6514	0.37	1.22750586468435	modelled	draw
6514	0.38	1.24660759164815	modelled	draw
6514	0.39	1.2642618097178	modelled	draw
6514	0.4	1.28051755828792	modelled	draw
6514	0.41	1.29542628570544	modelled	draw
6514	0.42	1.30904109924994	modelled	draw
6514	0.43	1.32141611121001	modelled	draw
6514	0.44	1.33260587409498	modelled	draw
6514	0.45	1.34266489769005	modelled	draw
6514	0.46	1.35164724057595	modelled	draw
6514	0.47	1.35960616883477	modelled	draw
6514	0.48	1.36659387490425	modelled	draw
6514	0.49	1.37266124988278	modelled	draw
6514	0.5	1.37785770299519	modelled	draw
6514	0.51	1.38223102237768	modelled	draw
6514	0.52	1.3858272718094	modelled	draw
6514	0.53	1.38869071849184	modelled	draw
6514	0.54	1.39086378744287	modelled	draw
6514	0.55	1.39238703852229	modelled	draw
6514	0.56	1.39329916253255	modelled	draw
6514	0.57	1.39363699323926	modelled	draw
6514	0.58	1.39343553252758	modelled	draw
6514	0.59	1.3927279862525	modelled	draw
6514	0.6	1.39154580865275	modelled	draw
6514	0.61	1.38991875347996	modelled	draw
6514	0.62	1.38787493024917	modelled	draw
6514	0.63	1.38544086424352	modelled	draw
6514	0.64	1.38264155910818	modelled	draw
6514	0.65	1.37950056104764	modelled	draw
6514	0.66	1.37604002379796	modelled	draw
6514	0.67	1.3722807736838	modelled	draw
6514	0.68	1.36824237419097	modelled	draw
6514	0.69	1.36394318958983	modelled	draw
6514	0.7	1.35940044723599	modelled	draw
9495	0	0.0712795346521371	modelled	draw
9495	0.01	0.0737664377754178	modelled	draw
9495	0.02	0.0807215958386773	modelled	draw
9495	0.03	0.0924382789961514	modelled	draw
9495	0.04	0.109116475226534	modelled	draw
9495	0.05	0.130853415822921	modelled	draw
9495	0.06	0.157639527530364	modelled	draw
9495	0.07	0.189359658925167	modelled	draw
9495	0.08	0.22579904275872	modelled	draw
9495	0.09	0.266653179630165	modelled	draw
9495	0.1	0.311540668496598	modelled	draw
9495	0.11	0.360017958062142	modelled	draw
9495	0.12	0.411595031801925	modelled	draw
9495	0.13	0.465751144944286	modelled	draw
9495	0.14	0.521949879877327	modelled	draw
9495	0.15	0.579652954965204	modelled	draw
9495	0.16	0.638332392363352	modelled	draw
9495	0.17	0.697480809509191	modelled	draw
9495	0.18	0.756619737618112	modelled	draw
9495	0.19	0.815305983971456	modelled	draw
9495	0.2	0.87313614163344	modelled	draw
9495	0.21	0.929749411530497	modelled	draw
9495	0.22	0.984828940241941	modelled	draw
9495	0.23	1.03810189595561	modelled	draw
9495	0.24	1.08933850873811	modelled	draw
9495	0.25	1.13835029338068	modelled	draw
9495	0.26	1.18498765709033	modelled	draw
9495	0.27	1.22913707319096	modelled	draw
9495	0.28	1.27071797822068	modelled	draw
9495	0.29	1.30967952525118	modelled	draw
9495	0.3	1.3459973023052	modelled	draw
9495	0.31	1.37967010236239	modelled	draw
9495	0.32	1.41071681122043	modelled	draw
9495	0.33	1.43917346172777	modelled	draw
9495	0.34	1.46509048772587	modelled	draw
9495	0.35	1.48853019837645	modelled	draw
9495	0.36	1.50956448324454	modelled	draw
9495	0.37	1.52827275034	modelled	draw
9495	0.38	1.54474009303415	modelled	draw
9495	0.39	1.55905567710239	modelled	draw
9495	0.4	1.57131133584046	modelled	draw
9495	0.41	1.58160035902188	modelled	draw
9495	0.42	1.59001646018901	modelled	draw
9495	0.43	1.59665290620992	modelled	draw
9495	0.44	1.60160179302064	modelled	draw
9495	0.45	1.60495345187018	modelled	draw
9495	0.46	1.60679597107641	modelled	draw
9495	0.47	1.60721481919123	modelled	draw
9495	0.48	1.60629255648842	modelled	draw
9495	0.49	1.60410862276736	modelled	draw
9495	0.5	1.60073919056605	modelled	draw
9495	0.51	1.59625707396357	modelled	draw
9495	0.52	1.59073168420073	modelled	draw
9495	0.53	1.58422902434216	modelled	draw
9495	0.54	1.57681171613142	modelled	draw
9495	0.55	1.56853905304833	modelled	draw
9495	0.56	1.55946707436069	modelled	draw
9495	0.57	1.5496486556715	modelled	draw
9495	0.58	1.53913361210007	modelled	draw
9495	0.59	1.52796881080343	modelled	draw
9495	0.6	1.51619829004839	modelled	draw
9495	0.61	1.50386338248818	modelled	draw
9495	0.62	1.49100284068694	modelled	draw
9495	0.63	1.4776529632739	modelled	draw
9495	0.64	1.46384772040366	modelled	draw
9495	0.65	1.44961887745224	modelled	draw
9495	0.66	1.4349961160966	modelled	draw
9495	0.67	1.42000715211159	modelled	draw
9495	0.68	1.40467784937584	modelled	draw
9495	0.69	1.38903232971235	modelled	draw
9495	0.7	1.37309307830094	modelled	draw
5947	0	0.147105371258773	modelled	draw
5947	0.01	0.154348372513395	modelled	draw
5947	0.02	0.16335554103938	modelled	draw
5947	0.03	0.174159656332035	modelled	draw
5947	0.04	0.186782401817309	modelled	draw
5947	0.05	0.2012340925911	modelled	draw
5947	0.06	0.217513574950556	modelled	draw
5947	0.07	0.235608291756061	modelled	draw
5947	0.08	0.255494504205038	modelled	draw
5947	0.09	0.27713765771933	modelled	draw
5947	0.1	0.300492877375865	modelled	draw
5947	0.11	0.325505576648026	modelled	draw
5947	0.12	0.352112162152374	modelled	draw
5947	0.13	0.380240816573551	modelled	draw
5947	0.14	0.40981234191683	modelled	draw
5947	0.15	0.440741045650801	modelled	draw
5947	0.16	0.472935653084477	modelled	draw
5947	0.17	0.506300230403787	modelled	draw
5947	0.18	0.540735104103044	modelled	draw
5947	0.19	0.576137764021764	modelled	draw
5947	0.2	0.61240373877529	modelled	draw
5947	0.21	0.649427433994663	modelled	draw
5947	0.22	0.6871029254194	modelled	draw
5947	0.23	0.72532470047647	modelled	draw
5947	0.24	0.763988343496958	modelled	draw
5947	0.25	0.80299116114341	modelled	draw
5947	0.26	0.842232745926809	modelled	draw
5947	0.27	0.881615476869979	modelled	draw
5947	0.28	0.921044957416677	modelled	draw
5947	0.29	0.960430391590099	modelled	draw
5947	0.3	0.999684900172281	modelled	draw
5947	0.31	1.03872577931133	modelled	draw
5947	0.32	1.07747470447342	modelled	draw
5947	0.33	1.11585788304974	modelled	draw
5947	0.34	1.15380615921496	modelled	draw
5947	0.35	1.19125507482409	modelled	draw
5947	0.36	1.22814489023963	modelled	draw
5947	0.37	1.26442056901221	modelled	draw
5947	0.38	1.30003173030532	modelled	draw
5947	0.39	1.33493257286991	modelled	draw
5947	0.4	1.36908177424553	modelled	draw
5947	0.41	1.40244236870185	modelled	draw
5947	0.42	1.43498160724451	modelled	draw
5947	0.43	1.46667080280065	modelled	draw
5947	0.44	1.49748516347746	modelled	draw
5947	0.45	1.52740361655819	modelled	draw
5947	0.46	1.55640862566838	modelled	draw
5947	0.47	1.58448600331434	modelled	draw
5947	0.48	1.6116247207707	modelled	draw
5947	0.49	1.6378167170747	modelled	draw
5947	0.5	1.66305670867617	modelled	draw
5947	0.51	1.68734200109327	modelled	draw
5947	0.52	1.71067230373819	modelled	draw
5947	0.53	1.73304954890278	modelled	draw
5947	0.54	1.75447771573382	modelled	draw
5947	0.55	1.77496265988004	modelled	draw
5947	0.56	1.79451194935882	modelled	draw
5947	0.57	1.81313470706897	modelled	draw
5947	0.58	1.83084146026708	modelled	draw
5947	0.59	1.8476439972276	modelled	draw
5947	0.6	1.86355523122092	modelled	draw
5947	0.61	1.87858907186845	modelled	draw
5947	0.62	1.89276030386794	modelled	draw
5947	0.63	1.90608447302602	modelled	draw
5947	0.64	1.9185777794868	modelled	draw
5947	0.65	1.93025697800499	modelled	draw
5947	0.66	1.94113928507842	modelled	draw
5947	0.67	1.95124229272775	modelled	draw
5947	0.68	1.96058388868944	modelled	draw
5947	0.69	1.96918218277146	modelled	draw
5947	0.7	1.97705543910901	modelled	draw
3603	0	0.0480190889130449	modelled	draw
3603	0.01	0.0534718393705456	modelled	draw
3603	0.02	0.0632291066059089	modelled	draw
3603	0.03	0.0776453431339083	modelled	draw
3603	0.04	0.0969601516509673	modelled	draw
3603	0.05	0.121283592053324	modelled	draw
3603	0.06	0.150590268148128	modelled	draw
3603	0.07	0.184721933088253	modelled	draw
3603	0.08	0.223397562371547	modelled	draw
3603	0.09	0.26622931213869	modelled	draw
3603	0.1	0.312742519948387	modelled	draw
3603	0.11	0.362397884800413	modelled	draw
3603	0.12	0.414614127722557	modelled	draw
3603	0.13	0.468789719579965	modelled	draw
3603	0.14	0.524322607828548	modelled	draw
3603	0.15	0.580627228193109	modelled	draw
3603	0.16	0.637148414028393	modelled	draw
3603	0.17	0.693372092724282	modelled	draw
3603	0.18	0.74883287438094	modelled	draw
3603	0.19	0.803118791862504	modelled	draw
3603	0.2	0.855873548326996	modelled	draw
3603	0.21	0.906796677159816	modelled	draw
3603	0.22	0.955642030152275	modelled	draw
3603	0.23	1.00221499298962	modelled	draw
3603	0.24	1.04636879188509	modelled	draw
3603	0.25	1.08800020926447	modelled	draw
3603	0.26	1.12704497585467	modelled	draw
3603	0.27	1.16347305583607	modelled	draw
3603	0.28	1.19728399393806	modelled	draw
3603	0.29	1.22850245037108	modelled	draw
3603	0.3	1.25717401226255	modelled	draw
3603	0.31	1.28336133909344	modelled	draw
3603	0.32	1.30714067434633	modelled	draw
3603	0.33	1.3285987357121	modelled	draw
3603	0.34	1.34782998113474	modelled	draw
3603	0.35	1.36493423700845	modelled	draw
3603	0.36	1.38001466728297	modelled	draw
3603	0.37	1.39317605742881	modelled	draw
3603	0.38	1.40452338457447	modelled	draw
3603	0.39	1.41416064414226	modelled	draw
3603	0.4	1.42218990354676	modelled	draw
3603	0.41	1.42871055462459	modelled	draw
3603	0.42	1.4338187381516	modelled	draw
3603	0.43	1.43760691585006	modelled	draw
3603	0.44	1.44016356752199	modelled	draw
3603	0.45	1.44157299323885	modelled	draw
3603	0.46	1.44191520277968	modelled	draw
3603	0.47	1.44126587667601	modelled	draw
3603	0.48	1.43969638525119	modelled	draw
3603	0.49	1.43727385391002	modelled	draw
3603	0.5	1.43406126462928	modelled	draw
3603	0.51	1.43011758511935	modelled	draw
3603	0.52	1.42549791847531	modelled	draw
3603	0.53	1.42025366732108	modelled	draw
3603	0.54	1.41443270748333	modelled	draw
3603	0.55	1.40807956712648	modelled	draw
3603	0.56	1.40123560804851	modelled	draw
3603	0.57	1.3939392064932	modelled	draw
3603	0.58	1.38622593139112	modelled	draw
3603	0.59	1.37812871841015	modelled	draw
3603	0.6	1.36967803858905	modelled	draw
3603	0.61	1.36090206065381	modelled	draw
3603	0.62	1.35182680638583	modelled	draw
3603	0.63	1.34247629863167	modelled	draw
3603	0.64	1.33287270172306	modelled	draw
3603	0.65	1.32303645421962	modelled	draw
3603	0.66	1.31298639400144	modelled	draw
3603	0.67	1.30273987582727	modelled	draw
3603	0.68	1.29231288154355	modelled	draw
3603	0.69	1.28172012318048	modelled	draw
3603	0.7	1.27097513920882	modelled	draw
5535	0	0.11603363685242	modelled	draw
5535	0.01	0.114623300129961	modelled	draw
5535	0.02	0.116038178027056	modelled	draw
5535	0.03	0.120389031706369	modelled	draw
5535	0.04	0.127759346492462	modelled	draw
5535	0.05	0.138203485648165	modelled	draw
5535	0.06	0.151745572546062	modelled	draw
5535	0.07	0.168379098988414	modelled	draw
5535	0.08	0.18806723036061	modelled	draw
5535	0.09	0.210743755462425	modelled	draw
5535	0.1	0.236314610863317	modelled	draw
5535	0.11	0.26465989670299	modelled	draw
5535	0.12	0.295636292907884	modelled	draw
5535	0.13	0.329079781458066	modelled	draw
5535	0.14	0.364808581069341	modelled	draw
5535	0.15	0.402626204786212	modelled	draw
5535	0.16	0.442324557791612	modelled	draw
5535	0.17	0.483687001505958	modelled	draw
5535	0.18	0.526491320086764	modelled	draw
5535	0.19	0.570512536134839	modelled	draw
5535	0.2	0.615525533234966	modelled	draw
5535	0.21	0.661307453474798	modelled	draw
5535	0.22	0.707639847959876	modelled	draw
5535	0.23	0.754310567332605	modelled	draw
5535	0.24	0.80111538725063	modelled	draw
5535	0.25	0.847859370600814	modelled	draw
5535	0.26	0.894357973895748	modelled	draw
5535	0.27	0.940437909845891	modelled	draw
5535	0.28	0.985937781584607	modelled	draw
5535	0.29	1.03070850653401	modelled	draw
5535	0.3	1.07461354954167	modelled	draw
5535	0.31	1.11752898580573	modelled	draw
5535	0.32	1.15934341435461	modelled	draw
5535	0.33	1.19995774257032	modelled	draw
5535	0.34	1.2392848615485	modelled	draw
5535	0.35	1.27724923107105	modelled	draw
5535	0.36	1.31378639171632	modelled	draw
5535	0.37	1.34884242022388	modelled	draw
5535	0.38	1.38237334272995	modelled	draw
5535	0.39	1.41434451895139	modelled	draw
5535	0.4	1.44473000886293	modelled	draw
5535	0.41	1.47351193192037	modelled	draw
5535	0.42	1.50067982745673	modelled	draw
5535	0.43	1.52623002353893	modelled	draw
5535	0.44	1.5501650203318	modelled	draw
5535	0.45	1.57249289288214	modelled	draw
5535	0.46	1.59322671721117	modelled	draw
5535	0.47	1.61238402268989	modelled	draw
5535	0.48	1.62998627286531	modelled	draw
5535	0.49	1.64605837620198	modelled	draw
5535	0.5	1.66062822759703	modelled	draw
5535	0.51	1.67372628101085	modelled	draw
5535	0.52	1.685385153122	modelled	draw
5535	0.53	1.69563925755697	modelled	draw
5535	0.54	1.70452446895412	modelled	draw
5535	0.55	1.71207781589058	modelled	draw
5535	0.56	1.7183372015219	modelled	draw
5535	0.57	1.72334115065219	modelled	draw
5535	0.58	1.72712858185903	modelled	draw
5535	0.59	1.72973860323834	modelled	draw
5535	0.6	1.73121033030347	modelled	draw
5535	0.61	1.73158272456567	modelled	draw
5535	0.62	1.73089445133547	modelled	draw
5535	0.63	1.72918375531259	modelled	draw
5535	0.64	1.72648835257278	modelled	draw
5535	0.65	1.72284533761024	modelled	draw
5535	0.66	1.7182911041518	modelled	draw
5535	0.67	1.71286127852187	modelled	draw
5535	0.68	1.7065906644031	modelled	draw
5535	0.69	1.69951319790575	modelled	draw
5535	0.7	1.69166191192742	modelled	draw
4491	0	0.115174685199263	modelled	draw
4491	0.01	0.127764246957171	modelled	draw
4491	0.02	0.143966425555824	modelled	draw
4491	0.03	0.163860893997004	modelled	draw
4491	0.04	0.187468822730342	modelled	draw
4491	0.05	0.214752489341434	modelled	draw
4491	0.06	0.245616976735916	modelled	draw
4491	0.07	0.279913712370332	modelled	draw
4491	0.08	0.317445529701544	modelled	draw
4491	0.09	0.357972893036112	modelled	draw
4491	0.1	0.401220915592424	modelled	draw
4491	0.11	0.446886813245319	modelled	draw
4491	0.12	0.494647467554805	modelled	draw
4491	0.13	0.544166815522282	modelled	draw
4491	0.14	0.595102834650782	modelled	draw
4491	0.15	0.647113945611144	modelled	draw
4491	0.16	0.699864707354771	modelled	draw
4491	0.17	0.753030728068091	modelled	draw
4491	0.18	0.806302758074458	modelled	draw
4491	0.19	0.859389966623654	modelled	draw
4491	0.2	0.912022433115593	modelled	draw
4491	0.21	0.963952904852772	modelled	draw
4491	0.22	1.01495788844386	modelled	draw
4491	0.23	1.06483815125968	modelled	draw
4491	0.24	1.11341871376418	modelled	draw
4491	0.25	1.16054841403008	modelled	draw
4491	0.26	1.20609912319369	modelled	draw
4491	0.27	1.24996468582155	modelled	draw
4491	0.28	1.29205965287035	modelled	draw
4491	0.29	1.33231786772385	modelled	draw
4491	0.3	1.37069095817834	modelled	draw
4491	0.31	1.40714677960478	modelled	draw
4491	0.32	1.44166784712814	modelled	draw
4491	0.33	1.47424978773491	modelled	draw
4491	0.34	1.50489983688082	modelled	draw
4491	0.35	1.53363539849687	modelled	draw
4491	0.36	1.56048268231272	modelled	draw
4491	0.37	1.58547542812845	modelled	draw
4491	0.38	1.60865372304042	modelled	draw
4491	0.39	1.63006291461925	modelled	draw
4491	0.4	1.64975262059299	modelled	draw
4491	0.41	1.66777583364547	modelled	draw
4491	0.42	1.68418811843803	modelled	draw
4491	0.43	1.69904689683955	modelled	draw
4491	0.44	1.71241081655041	modelled	draw
4491	0.45	1.72433919777452	modelled	draw
4491	0.46	1.73489155228486	modelled	draw
4491	0.47	1.74412716909682	modelled	draw
4491	0.48	1.75210476097471	modelled	draw
4491	0.49	1.75888216611686	modelled	draw
4491	0.5	1.7645160995672	modelled	draw
4491	0.51	1.7690619491624	modelled	draw
4491	0.52	1.77257361112601	modelled	draw
4491	0.53	1.77510336074753	modelled	draw
4491	0.54	1.77670175392457	modelled	draw
4491	0.55	1.7774175556883	modelled	draw
4491	0.56	1.77729769217116	modelled	draw
4491	0.57	1.77638722280365	modelled	draw
4491	0.58	1.77472932984104	modelled	draw
4491	0.59	1.77236532261801	modelled	draw
4491	0.6	1.76933465420725	modelled	draw
4491	0.61	1.76567494841696	modelled	draw
4491	0.62	1.76142203530023	modelled	draw
4491	0.63	1.75660999356809	modelled	draw
4491	0.64	1.75127119849714	modelled	draw
4491	0.65	1.74543637410272	modelled	draw
4491	0.66	1.73913464851171	modelled	draw
4491	0.67	1.73239361161503	modelled	draw
4491	0.68	1.72523937421015	modelled	draw
4491	0.69	1.71769662796072	modelled	draw
4491	0.7	1.70978870560321	modelled	draw
8992	0	0.143826298486067	modelled	draw
8992	0.01	0.147317975036329	modelled	draw
8992	0.02	0.152587906975938	modelled	draw
8992	0.03	0.159691782531819	modelled	draw
8992	0.04	0.168676784933197	modelled	draw
8992	0.05	0.179581039746888	modelled	draw
8992	0.06	0.192433181807887	modelled	draw
8992	0.07	0.20725204506495	modelled	draw
8992	0.08	0.224046475993423	modelled	draw
8992	0.09	0.242815268740873	modelled	draw
8992	0.1	0.263547217919139	modelled	draw
8992	0.11	0.286221282979149	modelled	draw
8992	0.12	0.310806856429198	modelled	draw
8992	0.13	0.337264126797133	modelled	draw
8992	0.14	0.365544526194936	modelled	draw
8992	0.15	0.395591251613214	modelled	draw
8992	0.16	0.427339848637499	modelled	draw
8992	0.17	0.460718846116095	modelled	draw
8992	0.18	0.495650430393334	modelled	draw
8992	0.19	0.532051148022299	modelled	draw
8992	0.2	0.569832626355123	modelled	draw
8992	0.21	0.608902302044067	modelled	draw
8992	0.22	0.649164148240549	modelled	draw
8992	0.23	0.690519392121045	modelled	draw
8992	0.24	0.732867215269673	modelled	draw
8992	0.25	0.776105430380903	modelled	draw
8992	0.26	0.820131128688899	modelled	draw
8992	0.27	0.864841293462268	modelled	draw
8992	0.28	0.910133375807319	modelled	draw
8992	0.29	0.955905829885405	modelled	draw
8992	0.3	1.00205860545939	modelled	draw
8992	0.31	1.04849359643272	modelled	draw
8992	0.32	1.09511504472611	modelled	draw
8992	0.33	1.14182989944807	modelled	draw
8992	0.34	1.18854813185514	modelled	draw
8992	0.35	1.23518300706568	modelled	draw
8992	0.36	1.2816513138893	modelled	draw
8992	0.37	1.3278735544654	modelled	draw
8992	0.38	1.3737740956717	modelled	draw
8992	0.39	1.41928128447271	modelled	draw
8992	0.4	1.46432752953258	modelled	draw
8992	0.41	1.50884935152167	modelled	draw
8992	0.42	1.5527874046079	modelled	draw
8992	0.43	1.59608647164577	modelled	draw
8992	0.44	1.63869543556502	modelled	draw
8992	0.45	1.68056722942009	modelled	draw
8992	0.46	1.72165876749712	modelled	draw
8992	0.47	1.76193085979038	modelled	draw
8992	0.48	1.80134811205949	modelled	draw
8992	0.49	1.83987881356549	modelled	draw
8992	0.5	1.87749481446157	modelled	draw
8992	0.51	1.91417139468598	modelled	draw
8992	0.52	1.94988712607196	modelled	draw
8992	0.53	1.98462372925647	modelled	draw
8992	0.54	2.0183659268356	modelled	draw
8992	0.55	2.05110129408365	modelled	draw
8992	0.56	2.08282010842474	modelled	draw
8992	0.57	2.1135151987223	modelled	draw
8992	0.58	2.1431817953334	modelled	draw
8992	0.59	2.17181738176242	modelled	draw
8992	0.6	2.19942154864255	modelled	draw
8992	0.61	2.22599585067384	modelled	draw
8992	0.62	2.2515436670542	modelled	draw
8992	0.63	2.27607006585379	modelled	draw
8992	0.64	2.29958167270408	modelled	draw
8992	0.65	2.32208654410109	modelled	draw
8992	0.66	2.34359404555611	modelled	draw
8992	0.67	2.36411473476819	modelled	draw
8992	0.68	2.38366024993895	modelled	draw
8992	0.69	2.40224320330291	modelled	draw
8992	0.7	2.41987707990404	modelled	draw
4146	0	0.0853870873692212	modelled	draw
4146	0.01	0.0882458646523745	modelled	draw
4146	0.02	0.0942788706486212	modelled	draw
4146	0.03	0.103655456621984	modelled	draw
4146	0.04	0.116504167371451	modelled	draw
4146	0.05	0.132908827575103	modelled	draw
4146	0.06	0.152906152779379	modelled	draw
4146	0.07	0.176484899200617	modelled	draw
4146	0.08	0.203586487446575	modelled	draw
4146	0.09	0.234106969818924	modelled	draw
4146	0.1	0.267900161451359	modelled	draw
4146	0.11	0.304781722896692	modelled	draw
4146	0.12	0.344533965216985	modelled	draw
4146	0.13	0.386911146424096	modelled	draw
4146	0.14	0.431645037861521	modelled	draw
4146	0.15	0.478450558078813	modelled	draw
4146	0.16	0.527031297149288	modelled	draw
4146	0.17	0.577084783615212	modelled	draw
4146	0.18	0.628307377027589	modelled	draw
4146	0.19	0.680398699499104	modelled	draw
4146	0.2	0.733065548361996	modelled	draw
4146	0.21	0.786025257894228	modelled	draw
4146	0.22	0.839008500508732	modelled	draw
4146	0.23	0.891761536482107	modelled	draw
4146	0.24	0.944047936186782	modelled	draw
4146	0.25	0.995649810041817	modelled	draw
4146	0.26	1.04636858931103	modelled	draw
4146	0.27	1.09602540584147	modelled	draw
4146	0.28	1.14446112128397	modelled	draw
4146	0.29	1.19153605671633	modelled	draw
4146	0.3	1.23712947232854	modelled	draw
4146	0.31	1.28113884432862	modelled	draw
4146	0.32	1.32347898284164	modelled	draw
4146	0.33	1.36408103061181	modelled	draw
4146	0.34	1.40289137803433	modelled	draw
4146	0.35	1.43987052564834	modelled	draw
4146	0.36	1.47499192087886	modelled	draw
4146	0.37	1.50824079164408	modelled	draw
4146	0.38	1.53961299553491	modelled	draw
4146	0.39	1.5691138996814	modelled	draw
4146	0.4	1.59675730317961	modelled	draw
4146	0.41	1.62256441107726	modelled	draw
4146	0.42	1.64656286640364	modelled	draw
4146	0.43	1.66878584456949	modelled	draw
4146	0.44	1.68927121263249	modelled	draw
4146	0.45	1.70806075440119	modelled	draw
4146	0.46	1.72519946110402	modelled	draw
4146	0.47	1.74073488635259	modelled	draw
4146	0.48	1.75471656334896	modelled	draw
4146	0.49	1.7671954816969	modelled	draw
4146	0.5	1.77822362075005	modelled	draw
4146	0.51	1.78785353614038	modelled	draw
4146	0.52	1.79613799595529	modelled	draw
4146	0.53	1.80312966295107	modelled	draw
4146	0.54	1.80888081918596	modelled	draw
4146	0.55	1.81344312951181	modelled	draw
4146	0.56	1.81686744046585	modelled	draw
4146	0.57	1.8192036112419	modelled	draw
4146	0.58	1.82050037358325	modelled	draw
4146	0.59	1.82080521761952	modelled	draw
4146	0.6	1.82016430086048	modelled	draw
4146	0.61	1.81862237775508	modelled	draw
4146	0.62	1.81622274742035	modelled	draw
4146	0.63	1.81300721733782	modelled	draw
4146	0.64	1.80901608100312	modelled	draw
4146	0.65	1.80428810769478	modelled	draw
4146	0.66	1.79886054270016	modelled	draw
4146	0.67	1.79276911649806	modelled	draw
4146	0.68	1.78604806154978	modelled	draw
4146	0.69	1.77873013549124	modelled	draw
4146	0.7	1.77084664964967	modelled	draw
6497	0	0.109525790567721	modelled	draw
6497	0.01	0.10803994341939	modelled	draw
6497	0.02	0.10970229095803	modelled	draw
6497	0.03	0.114620425814254	modelled	draw
6497	0.04	0.122861785786079	modelled	draw
6497	0.05	0.134451867991092	modelled	draw
6497	0.06	0.14937373106651	modelled	draw
6497	0.07	0.167568721609277	modelled	draw
6497	0.08	0.188938310836993	modelled	draw
6497	0.09	0.213346889901544	modelled	draw
6497	0.1	0.240625347780338	modelled	draw
6497	0.11	0.270575243576536	modelled	draw
6497	0.12	0.302973384006786	modelled	draw
6497	0.13	0.337576624993828	modelled	draw
6497	0.14	0.374126731531544	modelled	draw
6497	0.15	0.412355150243979	modelled	draw
6497	0.16	0.451987572338854	modelled	draw
6497	0.17	0.492748189216689	modelled	draw
6497	0.18	0.534363567392491	modelled	draw
6497	0.19	0.576566092492283	modelled	draw
6497	0.2	0.619096953090996	modelled	draw
6497	0.21	0.661708653539912	modelled	draw
6497	0.22	0.704167060419114	modelled	draw
6497	0.23	0.746252999776514	modelled	draw
6497	0.24	0.787763431971132	modelled	draw
6497	0.25	0.828512237929878	modelled	draw
6497	0.26	0.868330655234747	modelled	draw
6497	0.27	0.907067405003365	modelled	draw
6497	0.28	0.944588551347855	modelled	draw
6497	0.29	0.980777134627516	modelled	draw
6497	0.3	1.0155326180626	modelled	draw
6497	0.31	1.04877018483296	modelled	draw
6497	0.32	1.08041991979533	modelled	draw
6497	0.33	1.1104259066283	modelled	draw
6497	0.34	1.13874526772921	modelled	draw
6497	0.35	1.16534717068303	modelled	draw
6497	0.36	1.19021182170681	modelled	draw
6497	0.37	1.21332946322622	modelled	draw
6497	0.38	1.2346993897169	modelled	draw
6497	0.39	1.25432899318034	modelled	draw
6497	0.4	1.2722328471392	modelled	draw
6497	0.41	1.28843183583773	modelled	draw
6497	0.42	1.302952333414	modelled	draw
6497	0.43	1.31582543616179	modelled	draw
6497	0.44	1.32708624960334	modelled	draw
6497	0.45	1.33677323093104	modelled	draw
6497	0.46	1.34492758642365	modelled	draw
6497	0.47	1.35159272267881	modelled	draw
6497	0.48	1.3568137499064	modelled	draw
6497	0.49	1.36063703507363	modelled	draw
6497	0.5	1.36310980236453	modelled	draw
6497	0.51	1.36427977819229	modelled	draw
6497	0.52	1.36419487786811	modelled	draw
6497	0.53	1.36290293096709	modelled	draw
6497	0.54	1.36045144242816	modelled	draw
6497	0.55	1.35688738646891	modelled	draw
6497	0.56	1.35225703047579	modelled	draw
6497	0.57	1.34660578613881	modelled	draw
6497	0.58	1.33997808522777	modelled	draw
6497	0.59	1.33241727754985	modelled	draw
6497	0.6	1.3239655487791	modelled	draw
6497	0.61	1.31466385600436	modelled	draw
6497	0.62	1.30455187899862	modelled	draw
6497	0.63	1.29366798536792	modelled	draw
6497	0.64	1.28204920788905	modelled	draw
6497	0.65	1.26973123249129	modelled	draw
6497	0.66	1.25674839547651	modelled	draw
6497	0.67	1.24313368870407	modelled	draw
6497	0.68	1.22891877159101	modelled	draw
6497	0.69	1.21413398889386	modelled	draw
6497	0.7	1.19880839334642	modelled	draw
1870	0	0.354442981813538	modelled	draw
1870	0.01	0.354752549493351	modelled	draw
1870	0.02	0.358279412719146	modelled	draw
1870	0.03	0.365049006074828	modelled	draw
1870	0.04	0.375068279986814	modelled	draw
1870	0.05	0.388325685653793	modelled	draw
1870	0.06	0.404791396969739	modelled	draw
1870	0.07	0.424417754150009	modelled	draw
1870	0.08	0.447139910302589	modelled	draw
1870	0.09	0.472876659497823	modelled	draw
1870	0.1	0.501531422970981	modelled	draw
1870	0.11	0.532993368909192	modelled	draw
1870	0.12	0.567138640774551	modelled	draw
1870	0.13	0.603831669230991	modelled	draw
1870	0.14	0.642926543396367	modelled	draw
1870	0.15	0.684268418250089	modelled	draw
1870	0.16	0.727694936505587	modelled	draw
1870	0.17	0.773037645022385	modelled	draw
1870	0.18	0.820123387804836	modelled	draw
1870	0.19	0.868775659739782	modelled	draw
1870	0.2	0.918815907396881	modelled	draw
1870	0.21	0.970064765394713	modelled	draw
1870	0.22	1.02234321897298	modelled	draw
1870	0.23	1.075473685465	modelled	draw
1870	0.24	1.12928100930244	modelled	draw
1870	0.25	1.18359336698056	modelled	draw
1870	0.26	1.23824308005035	modelled	draw
1870	0.27	1.29306733567161	modelled	draw
1870	0.28	1.34790881555389	modelled	draw
1870	0.29	1.40261623522937	modelled	draw
1870	0.3	1.45704479654654	modelled	draw
1870	0.31	1.5110565570534	modelled	draw
1870	0.32	1.5645207205626	modelled	draw
1870	0.33	1.6173138536698	modelled	draw
1870	0.34	1.66932003334336	modelled	draw
1870	0.35	1.72043093093081	modelled	draw
1870	0.36	1.77054583804948	modelled	draw
1870	0.37	1.81957163985806	modelled	draw
1870	0.38	1.86742274115619	modelled	draw
1870	0.39	1.91402095064245	modelled	draw
1870	0.4	1.95929532848964	modelled	draw
1870	0.41	2.00318200217995	modelled	draw
1870	0.42	2.04562395529227	modelled	draw
1870	0.43	2.08657079365788	modelled	draw
1870	0.44	2.12597849300678	modelled	draw
1870	0.45	2.16380913192275	modelled	draw
1870	0.46	2.20003061361551	modelled	draw
1870	0.47	2.23461637970956	modelled	draw
1870	0.48	2.26754511894454	modelled	draw
1870	0.49	2.29880047338542	modelled	draw
1870	0.5	2.32837074445511	modelled	draw
1870	0.51	2.35624860082916	modelled	draw
1870	0.52	2.38243078997394	modelled	draw
1870	0.53	2.40691785486717	modelled	draw
1870	0.54	2.4297138572137	modelled	draw
1870	0.55	2.45082610825968	modelled	draw
1870	0.56	2.47026490811624	modelled	draw
1870	0.57	2.48804329432763	modelled	draw
1870	0.58	2.50417680025941	modelled	draw
1870	0.59	2.51868322373832	modelled	draw
1870	0.6	2.53158240624671	modelled	draw
1870	0.61	2.54289602286	modelled	draw
1870	0.62	2.55264738301443	modelled	draw
1870	0.63	2.56086124210406	modelled	draw
1870	0.64	2.56756362382915	modelled	draw
1870	0.65	2.57278165315201	modelled	draw
1870	0.66	2.57654339966049	modelled	draw
1870	0.67	2.57887773109217	modelled	draw
1870	0.68	2.57981417673362	modelled	draw
1870	0.69	2.5793828003775	modelled	draw
1870	0.7	2.57761408249573	modelled	draw
4704	0	0.0270378367070757	modelled	draw
4704	0.01	0.0274622806661709	modelled	draw
4704	0.02	0.0321917844290641	modelled	draw
4704	0.03	0.0418733392590608	modelled	draw
4704	0.04	0.0570473397436382	modelled	draw
4704	0.05	0.078106944926318	modelled	draw
4704	0.06	0.105269340061637	modelled	draw
4704	0.07	0.138561096802126	modelled	draw
4704	0.08	0.177817871326983	modelled	draw
4704	0.09	0.222697016005897	modelled	draw
4704	0.1	0.272700510814288	modelled	draw
4704	0.11	0.327205007587965	modelled	draw
4704	0.12	0.385495675636897	modelled	draw
4704	0.13	0.446800826518923	modelled	draw
4704	0.14	0.510324838425364	modelled	draw
4704	0.15	0.575277562076317	modelled	draw
4704	0.16	0.640899060852258	modelled	draw
4704	0.17	0.706479141752641	modelled	draw
4704	0.18	0.771371626929092	modelled	draw
4704	0.19	0.835003681444541	modelled	draw
4704	0.2	0.896880754765538	modelled	draw
4704	0.21	0.956587826815539	modelled	draw
4704	0.22	1.01378769574238	modelled	draw
4704	0.23	1.06821702679958	modelled	draw
4704	0.24	1.11968082117641	modelled	draw
4704	0.25	1.16804587820598	modelled	draw
4704	0.26	1.21323372818176	modelled	draw
4704	0.27	1.25521341620851	modelled	draw
4704	0.28	1.29399442687998	modelled	draw
4704	0.29	1.3296199591122	modelled	draw
4704	0.3	1.36216069205314	modelled	draw
4704	0.31	1.39170912701624	modelled	draw
4704	0.32	1.41837454624043	modelled	draw
4704	0.33	1.4422785957676	modelled	draw
4704	0.34	1.46355147537492	modelled	draw
4704	0.35	1.4823287017496	modelled	draw
4704	0.36	1.49874840045802	modelled	draw
4704	0.37	1.51294907638561	modelled	draw
4704	0.38	1.52506781003727	modelled	draw
4704	0.39	1.53523882740728	modelled	draw
4704	0.4	1.54359239325333	modelled	draw
4704	0.41	1.55025398091146	modelled	draw
4704	0.42	1.55534367578001	modelled	draw
4704	0.43	1.5589757739194	modelled	draw
4704	0.44	1.56125854159719	modelled	draw
4704	0.45	1.56229410587233	modelled	draw
4704	0.46	1.56217845033815	modelled	draw
4704	0.47	1.5610014938582	modelled	draw
4704	0.48	1.5588472334939	modelled	draw
4704	0.49	1.55579393582721	modelled	draw
4704	0.5	1.55191436352911	modelled	draw
4704	0.51	1.54727602633298	modelled	draw
4704	0.52	1.54194144756568	modelled	draw
4704	0.53	1.53596843909502	modelled	draw
4704	0.54	1.52941037900122	modelled	draw
4704	0.55	1.5223164875	modelled	draw
4704	0.56	1.51473209766579	modelled	draw
4704	0.57	1.50669891835007	modelled	draw
4704	0.58	1.49825528738748	modelled	draw
4704	0.59	1.48943641375192	modelled	draw
4704	0.6	1.48027460778642	modelled	draw
4704	0.61	1.47079949900013	modelled	draw
4704	0.62	1.46103824121971	modelled	draw
4704	0.63	1.45101570511143	modelled	draw
4704	0.64	1.44075465826755	modelled	draw
4704	0.65	1.43027593318368	modelled	draw
4704	0.66	1.4195985835517	modelled	draw
4704	0.67	1.40874002936199	modelled	draw
4704	0.68	1.39771619135436	modelled	draw
4704	0.69	1.38654161538473	modelled	draw
4704	0.7	1.37522958728703	modelled	draw
7111	0	0.046240461841943	modelled	draw
7111	0.01	0.0487450196760222	modelled	draw
7111	0.02	0.0546376572460115	modelled	draw
7111	0.03	0.0642599720839668	modelled	draw
7111	0.04	0.077904359061153	modelled	draw
7111	0.05	0.0958014009618178	modelled	draw
7111	0.06	0.118110147630555	modelled	draw
7111	0.07	0.144911731215305	modelled	draw
7111	0.08	0.17620648640404	modelled	draw
7111	0.09	0.2119144869634	modelled	draw
7111	0.1	0.251879194812898	modelled	draw
7111	0.11	0.295873757906181	modelled	draw
7111	0.12	0.343609392569751	modelled	draw
7111	0.13	0.39474524202585	modelled	draw
7111	0.14	0.448899108061575	modelled	draw
7111	0.15	0.505658496807707	modelled	draw
7111	0.16	0.564591490921561	modelled	draw
7111	0.17	0.625257048062825	modelled	draw
7111	0.18	0.68721441968236	modelled	draw
7111	0.19	0.750031476963282	modelled	draw
7111	0.2	0.813291816480914	modelled	draw
7111	0.21	0.876600592998713	modelled	draw
7111	0.22	0.939589088759436	modelled	draw
7111	0.23	1.0019180770563	modelled	draw
7111	0.24	1.06328007323587	modelled	draw
7111	0.25	1.12340058977811	modelled	draw
7111	0.26	1.18203852533649	modelled	draw
7111	0.27	1.23898582241264	modelled	draw
7111	0.28	1.29406652650888	modelled	draw
7111	0.29	1.34713537286062	modelled	draw
7111	0.3	1.39807601672137	modelled	draw
7111	0.31	1.44679901095095	modelled	draw
7111	0.32	1.49323962139564	modelled	draw
7111	0.33	1.53735555706926	modelled	draw
7111	0.34	1.57912467905755	modelled	draw
7111	0.35	1.61854273980092	modelled	draw
7111	0.36	1.65562119323792	modelled	draw
7111	0.37	1.69038510636417	modelled	draw
7111	0.38	1.72287119413547	modelled	draw
7111	0.39	1.7531259923066	modelled	draw
7111	0.4	1.78120417668435	modelled	draw
7111	0.41	1.80716703229141	modelled	draw
7111	0.42	1.83108107197113	modelled	draw
7111	0.43	1.85301680089185	modelled	draw
7111	0.44	1.87304762110934	modelled	draw
7111	0.45	1.89124886869987	modelled	draw
7111	0.46	1.9076969748744	modelled	draw
7111	0.47	1.92246874182692	modelled	draw
7111	0.48	1.93564072376855	modelled	draw
7111	0.49	1.94728870357728	modelled	draw
7111	0.5	1.95748725568408	modelled	draw
7111	0.51	1.96630938616624	modelled	draw
7111	0.52	1.97382624147946	modelled	draw
7111	0.53	1.98010687779635	modelled	draw
7111	0.54	1.98521808349884	modelled	draw
7111	0.55	1.98922424797243	modelled	draw
7111	0.56	1.99218727045263	modelled	draw
7111	0.57	1.99416650326453	modelled	draw
7111	0.58	1.99521872436524	modelled	draw
7111	0.59	1.99539813463844	modelled	draw
7111	0.6	1.99475637589636	modelled	draw
7111	0.61	1.9933425660143	modelled	draw
7111	0.62	1.99120334805479	modelled	draw
7111	0.63	1.98838295063335	modelled	draw
7111	0.64	1.98492325713568	modelled	draw
7111	0.65	1.98086388171871	modelled	draw
7111	0.66	1.97624225031729	modelled	draw
7111	0.67	1.97109368513629	modelled	draw
7111	0.68	1.96545149133662	modelled	draw
7111	0.69	1.95934704482615	modelled	draw
7111	0.7	1.95280988024435	modelled	draw
5239	0	0.0613748871701607	modelled	draw
5239	0.01	0.0613548353887151	modelled	draw
5239	0.02	0.0651859199556754	modelled	draw
5239	0.03	0.0731931365008495	modelled	draw
5239	0.04	0.0856413736190469	modelled	draw
5239	0.05	0.102724400911542	modelled	draw
5239	0.06	0.124557113140787	modelled	draw
5239	0.07	0.151171294508387	modelled	draw
5239	0.08	0.182514902212289	modelled	draw
5239	0.09	0.218454638660232	modelled	draw
5239	0.1	0.258781402281189	modelled	draw
5239	0.11	0.303218084748311	modelled	draw
5239	0.12	0.351429117390908	modelled	draw
5239	0.13	0.403031155980683	modelled	draw
5239	0.14	0.457604321788242	modelled	draw
5239	0.15	0.514703477008763	modelled	draw
5239	0.16	0.573869093372069	modelled	draw
5239	0.17	0.634637363929678	modelled	draw
5239	0.18	0.69654930120562	modelled	draw
5239	0.19	0.759158653591095	modelled	draw
5239	0.2	0.822038551499236	modelled	draw
5239	0.21	0.884786862618723	modelled	draw
5239	0.22	0.947030290377399	modelled	draw
5239	0.23	1.00842729140343	modelled	draw
5239	0.24	1.06866991716408	modelled	draw
5239	0.25	1.12748470343868	modelled	draw
5239	0.26	1.18463274051176	modelled	draw
5239	0.27	1.23990905872535	modelled	draw
5239	0.28	1.29314146003122	modelled	draw
5239	0.29	1.34418891801867	modelled	draw
5239	0.3	1.39293965794525	modelled	draw
5239	0.31	1.43930901572464	modelled	draw
5239	0.32	1.4832371615603	modelled	draw
5239	0.33	1.52468676066964	modelled	draw
5239	0.34	1.56364063084612	modelled	draw
5239	0.35	1.60009944481401	modelled	draw
5239	0.36	1.63407951466524	modelled	draw
5239	0.37	1.66561068624419	modelled	draw
5239	0.38	1.69473436319605	modelled	draw
5239	0.39	1.72150167348828	modelled	draw
5239	0.4	1.74597178548238	modelled	draw
5239	0.41	1.76821037597628	modelled	draw
5239	0.42	1.78828824894386	modelled	draw
5239	0.43	1.80628010084953	modelled	draw
5239	0.44	1.82226342629369	modelled	draw
5239	0.45	1.83631755623827	modelled	draw
5239	0.46	1.84852282006523	modelled	draw
5239	0.47	1.85895982214205	modelled	draw
5239	0.48	1.86770882332253	modelled	draw
5239	0.49	1.87484921782726	modelled	draw
5239	0.5	1.88045909616332	modelled	draw
5239	0.51	1.8846148851058	modelled	draw
5239	0.52	1.88739105623024	modelled	draw
5239	0.53	1.88885989502112	modelled	draw
5239	0.54	1.88909132315742	modelled	draw
5239	0.55	1.8881527671708	modelled	draw
5239	0.56	1.88610906726661	modelled	draw
5239	0.57	1.88302242068078	modelled	draw
5239	0.58	1.87895235450626	modelled	draw
5239	0.59	1.87395572345475	modelled	draw
5239	0.6	1.86808672851874	modelled	draw
5239	0.61	1.86139695296236	modelled	draw
5239	0.62	1.85393541249678	modelled	draw
5239	0.63	1.84574861688589	modelled	draw
5239	0.64	1.83688064058294	modelled	draw
5239	0.65	1.82737320031839	modelled	draw
5239	0.66	1.81726573784672	modelled	draw
5239	0.67	1.80659550631665	modelled	draw
5239	0.68	1.79539765895702	modelled	draw
5239	0.69	1.78370533897288	modelled	draw
5239	0.7	1.77154976972399	modelled	draw
4836	0	0.102627785271179	modelled	draw
4836	0.01	0.107561888887518	modelled	draw
4836	0.02	0.114658416377852	modelled	draw
4836	0.03	0.1239927783217	modelled	draw
4836	0.04	0.135621416050007	modelled	draw
4836	0.05	0.149580684915106	modelled	draw
4836	0.06	0.165886189379233	modelled	draw
4836	0.07	0.184532566321234	modelled	draw
4836	0.08	0.205493698048714	modelled	draw
4836	0.09	0.228723323880941	modelled	draw
4836	0.1	0.254156009133703	modelled	draw
4836	0.11	0.281708423004253	modelled	draw
4836	0.12	0.311280872176625	modelled	draw
4836	0.13	0.342759034771786	modelled	draw
4836	0.14	0.376015839285879	modelled	draw
4836	0.15	0.41091343506409	modelled	draw
4836	0.16	0.447305204286317	modelled	draw
4836	0.17	0.48503777002565	modelled	draw
4836	0.18	0.523952960327297	modelled	draw
4836	0.19	0.563889694117931	modelled	draw
4836	0.2	0.604685760806439	modelled	draw
4836	0.21	0.646179471434468	modelled	draw
4836	0.22	0.688211164983459	modelled	draw
4836	0.23	0.730624558794925	modelled	draw
4836	0.24	0.773267936906619	modelled	draw
4836	0.25	0.815995174381843	modelled	draw
4836	0.26	0.858666599379039	modelled	draw
4836	0.27	0.90114969776839	modelled	draw
4836	0.28	0.943319667568046	modelled	draw
4836	0.29	0.985059832378419	modelled	draw
4836	0.3	1.02626192438419	modelled	draw
4836	0.31	1.06682624842348	modelled	draw
4836	0.32	1.10666173914969	modelled	draw
4836	0.33	1.1456859234917	modelled	draw
4836	0.34	1.18382480051095	modelled	draw
4836	0.35	1.22101265041243	modelled	draw
4836	0.36	1.25719178394311	modelled	draw
4836	0.37	1.29231224274954	modelled	draw
4836	0.38	1.32633146050809	modelled	draw
4836	0.39	1.3592138938209	modelled	draw
4836	0.4	1.39093063101765	modelled	draw
4836	0.41	1.4214589861422	modelled	draw
4836	0.42	1.45078208455487	modelled	draw
4836	0.43	1.47888844575937	modelled	draw
4836	0.44	1.50577156828226	modelled	draw
4836	0.45	1.53142952069865	modelled	draw
4836	0.46	1.55586454221844	modelled	draw
4836	0.47	1.57908265562407	modelled	draw
4836	0.48	1.60109329478714	modelled	draw
4836	0.49	1.62190894848465	modelled	draw
4836	0.5	1.64154482178754	modelled	draw
4836	0.51	1.66001851589941	modelled	draw
4836	0.52	1.6773497269813	modelled	draw
4836	0.53	1.69355996420402	modelled	draw
4836	0.54	1.70867228702007	modelled	draw
4836	0.55	1.72271106143813	modelled	draw
4836	0.56	1.73570173491082	modelled	draw
4836	0.57	1.74767062930748	modelled	draw
4836	0.58	1.75864475133334	modelled	draw
4836	0.59	1.7686516196724	modelled	draw
4836	0.6	1.77771910806942	modelled	draw
4836	0.61	1.7858753035239	modelled	draw
4836	0.62	1.79314837874317	modelled	draw
4836	0.63	1.79956647798986	modelled	draw
4836	0.64	1.80515761545883	modelled	draw
4836	0.65	1.8099495853286	modelled	draw
4836	0.66	1.81396988264949	modelled	draw
4836	0.67	1.81724563425495	modelled	draw
4836	0.68	1.81980353891094	modelled	draw
4836	0.69	1.82166981595104	modelled	draw
4836	0.7	1.82287016167985	modelled	draw
8273	0	0.143268779985743	modelled	draw
8273	0.01	0.130695613282329	modelled	draw
8273	0.02	0.121921071277788	modelled	draw
8273	0.03	0.117091031786953	modelled	draw
8273	0.04	0.116310073379016	modelled	draw
8273	0.05	0.119638945102767	modelled	draw
8273	0.06	0.127093240663373	modelled	draw
8273	0.07	0.138643255189381	modelled	draw
8273	0.08	0.154214955975127	modelled	draw
8273	0.09	0.173691960589165	modelled	draw
8273	0.1	0.196918387399216	modelled	draw
8273	0.11	0.223702424998445	modelled	draw
8273	0.12	0.253820457713993	modelled	draw
8273	0.13	0.287021583353258	modelled	draw
8273	0.14	0.323032365305446	modelled	draw
8273	0.15	0.361561672615937	modelled	draw
8273	0.16	0.402305477207754	modelled	draw
8273	0.17	0.44495149562423	modelled	draw
8273	0.18	0.489183582235254	modelled	draw
8273	0.19	0.534685800695379	modelled	draw
8273	0.2	0.581146119680715	modelled	draw
8273	0.21	0.628259696887551	modelled	draw
8273	0.22	0.675731731472386	modelled	draw
8273	0.23	0.723279879253355	modelled	draw
8273	0.24	0.770636236932783	modelled	draw
8273	0.25	0.81754891132153	modelled	draw
8273	0.26	0.863783197126618	modelled	draw
8273	0.27	0.909122392454474	modelled	draw
8273	0.28	0.953368284980079	modelled	draw
8273	0.29	0.996341343962509	modelled	draw
8273	0.3	1.03788065418537	modelled	draw
8273	0.31	1.07784362770095	modelled	draw
8273	0.32	1.11610552818221	modelled	draw
8273	0.33	1.15255884094315	modelled	draw
8273	0.34	1.18711251945804	modelled	draw
8273	0.35	1.21969113665512	modelled	draw
8273	0.36	1.2502339665148	modelled	draw
8273	0.37	1.27869401867934	modelled	draw
8273	0.38	1.30503704597024	modelled	draw
8273	0.39	1.32924054198069	modelled	draw
8273	0.4	1.35129274331701	modelled	draw
8273	0.41	1.37119164864021	modelled	draw
8273	0.42	1.38894406443242	modelled	draw
8273	0.43	1.40456468539508	modelled	draw
8273	0.44	1.41807521558179	modelled	draw
8273	0.45	1.42950353477638	modelled	draw
8273	0.46	1.43888291323928	modelled	draw
8273	0.47	1.4462512767515	modelled	draw
8273	0.48	1.45165052287254	modelled	draw
8273	0.49	1.45512588848138	modelled	draw
8273	0.5	1.4567253679729	modelled	draw
8273	0.51	1.45649918091917	modelled	draw
8273	0.52	1.45449928756212	modelled	draw
8273	0.53	1.45077895016413	modelled	draw
8273	0.54	1.44539233799408	modelled	draw
8273	0.55	1.43839417355415	modelled	draw
8273	0.56	1.42983941754555	modelled	draw
8273	0.57	1.41978299001925	modelled	draw
8273	0.58	1.40827952515018	modelled	draw
8273	0.59	1.3953831571023	modelled	draw
8273	0.6	1.38114733451028	modelled	draw
8273	0.61	1.36562466118397	modelled	draw
8273	0.62	1.34886676073964	modelled	draw
8273	0.63	1.33092416297212	modelled	draw
8273	0.64	1.31184620990026	modelled	draw
8273	0.65	1.29168097954164	modelled	draw
8273	0.66	1.27047522559834	modelled	draw
8273	0.67	1.2482743313614	modelled	draw
8273	0.68	1.22512227626564	modelled	draw
8273	0.69	1.20106161364807	modelled	draw
8273	0.7	1.17613345837947	modelled	draw
8511	0	0.0900709330237593	modelled	draw
8511	0.01	0.092764982006629	modelled	draw
8511	0.02	0.0975514407676496	modelled	draw
8511	0.03	0.104506085762268	modelled	draw
8511	0.04	0.113684532228181	modelled	draw
8511	0.05	0.125121033936381	modelled	draw
8511	0.06	0.138827807006471	modelled	draw
8511	0.07	0.154794871170297	modelled	draw
8511	0.08	0.172990383329661	modelled	draw
8511	0.09	0.193361422832895	modelled	draw
8511	0.1	0.215835175956173	modelled	draw
8511	0.11	0.240320458722038	modelled	draw
8511	0.12	0.266709512303849	modelled	draw
8511	0.13	0.294880003563696	modelled	draw
8511	0.14	0.324697164345558	modelled	draw
8511	0.15	0.356016006515493	modelled	draw
8511	0.16	0.388683554896742	modelled	draw
8511	0.17	0.422541046685413	modelled	draw
8511	0.18	0.457426053179233	modelled	draw
8511	0.19	0.493174487286148	modelled	draw
8511	0.2	0.5296224679419	modelled	draw
8511	0.21	0.566608019964616	modelled	draw
8511	0.22	0.603972594785894	modelled	draw
8511	0.23	0.641562403762308	modelled	draw
8511	0.24	0.679229561286649	modelled	draw
8511	0.25	0.716833039632923	modelled	draw
8511	0.26	0.754239441372554	modelled	draw
8511	0.27	0.791323598313887	modelled	draw
8511	0.28	0.827969008289806	modelled	draw
8511	0.29	0.864068122813384	modelled	draw
8511	0.3	0.899522499713656	modelled	draw
8511	0.31	0.934242835433427	modelled	draw
8511	0.32	0.968148891799466	modelled	draw
8511	0.33	1.00116933184187	modelled	draw
8511	0.34	1.03324147871787	modelled	draw
8511	0.35	1.06431101105391	modelled	draw
8511	0.36	1.09433160711936	modelled	draw
8511	0.37	1.12326454923786	modelled	draw
8511	0.38	1.15107829877394	modelled	draw
8511	0.39	1.17774805093976	modelled	draw
8511	0.4	1.20325527758056	modelled	draw
8511	0.41	1.22758726504093	modelled	draw
8511	0.42	1.25073665320614	modelled	draw
8511	0.43	1.27270098086603	modelled	draw
8511	0.44	1.29348224167221	modelled	draw
8511	0.45	1.31308645415857	modelled	draw
8511	0.46	1.33152324857121	modelled	draw
8511	0.47	1.34880547260847	modelled	draw
8511	0.48	1.36494881760171	modelled	draw
8511	0.49	1.37997146617028	modelled	draw
8511	0.5	1.39389376195517	modelled	draw
8511	0.51	1.4067379016707	modelled	draw
8511	0.52	1.41852764940662	modelled	draw
8511	0.53	1.42928807285914	modelled	draw
8511	0.54	1.43904530096289	modelled	draw
8511	0.55	1.44782630223173	modelled	draw
8511	0.56	1.45565868298934	modelled	draw
8511	0.57	1.462570504576	modelled	draw
8511	0.58	1.46859011855133	modelled	draw
8511	0.59	1.47374601887024	modelled	draw
8511	0.6	1.47806670998675	modelled	draw
8511	0.61	1.48158058983471	modelled	draw
8511	0.62	1.48431584664289	modelled	draw
8511	0.63	1.48630036856122	modelled	draw
8511	0.64	1.48756166510358	modelled	draw
8511	0.65	1.48812679944768	modelled	draw
8511	0.66	1.48802233067356	modelled	draw
8511	0.67	1.48727426506599	modelled	draw
8511	0.68	1.48590801565334	modelled	draw
8511	0.69	1.48394836920327	modelled	draw
8511	0.7	1.48141945994451	modelled	draw
4187	0	0.178232996046939	modelled	draw
4187	0.01	0.179395779495937	modelled	draw
4187	0.02	0.183322627551339	modelled	draw
4187	0.03	0.190034548537647	modelled	draw
4187	0.04	0.199525789160682	modelled	draw
4187	0.05	0.211764096998363	modelled	draw
4187	0.06	0.226691530805887	modelled	draw
4187	0.07	0.244225760098104	modelled	draw
4187	0.08	0.264261784713485	modelled	draw
4187	0.09	0.286673998358649	modelled	draw
4187	0.1	0.311318517197969	modelled	draw
4187	0.11	0.33803569495581	modelled	draw
4187	0.12	0.366652749209644	modelled	draw
4187	0.13	0.396986428994098	modelled	draw
4187	0.14	0.428845660927346	modelled	draw
4187	0.15	0.462034119258592	modelled	draw
4187	0.16	0.496352674016954	modelled	draw
4187	0.17	0.531601680383424	modelled	draw
4187	0.18	0.567583081149582	modelled	draw
4187	0.19	0.604102302387495	modelled	draw
4187	0.2	0.640969930027313	modelled	draw
4187	0.21	0.678003161783235	modelled	draw
4187	0.22	0.715027034705854	modelled	draw
4187	0.23	0.751875433540519	modelled	draw
4187	0.24	0.788391889049871	modelled	draw
4187	0.25	0.824430178557526	modelled	draw
4187	0.26	0.85985474325547	modelled	draw
4187	0.27	0.894540938371443	modelled	draw
4187	0.28	0.928375133204171	modelled	draw
4187	0.29	0.961254678396827	modelled	draw
4187	0.3	0.993087757724322	modelled	draw
4187	0.31	1.02379314120557	modelled	draw
4187	0.32	1.053299855599	modelled	draw
4187	0.33	1.08154678737127	modelled	draw
4187	0.34	1.10848223211063	modelled	draw
4187	0.35	1.13406340314214	modelled	draw
4187	0.36	1.15825591084077	modelled	draw
4187	0.37	1.18103322286665	modelled	draw
4187	0.38	1.20237611429759	modelled	draw
4187	0.39	1.22227211542937	modelled	draw
4187	0.4	1.24071496387394	modelled	draw
4187	0.41	1.25770406652047	modelled	draw
4187	0.42	1.27324397594378	modelled	draw
4187	0.43	1.28734388495214	modelled	draw
4187	0.44	1.30001714216434	modelled	draw
4187	0.45	1.3112807907921	modelled	draw
4187	0.46	1.32115513217674	modelled	draw
4187	0.47	1.3296633150832	modelled	draw
4187	0.48	1.33683095128575	modelled	draw
4187	0.49	1.34268575758176	modelled	draw
4187	0.5	1.34725722403703	modelled	draw
4187	0.51	1.35057630799167	modelled	draw
4187	0.52	1.35267515313405	modelled	draw
4187	0.53	1.35358683277497	modelled	draw
4187	0.54	1.3533451163202	modelled	draw
4187	0.55	1.35198425784061	modelled	draw
4187	0.56	1.34953880557163	modelled	draw
4187	0.57	1.34604343113146	modelled	draw
4187	0.58	1.341532777228	modelled	draw
4187	0.59	1.33604132262306	modelled	draw
4187	0.6	1.3296032631357	modelled	draw
4187	0.61	1.32225240749293	modelled	draw
4187	0.62	1.31402208687082	modelled	draw
4187	0.63	1.30494507701252	modelled	draw
4187	0.64	1.29505353185772	modelled	draw
4187	0.65	1.28437892767042	modelled	draw
4187	0.66	1.27295201670699	modelled	draw
4187	0.67	1.26080278952243	modelled	draw
4187	0.68	1.24796044506945	modelled	draw
4187	0.69	1.23445336780163	modelled	draw
4187	0.7	1.22030911104667	modelled	draw
5645	0	0.0891359899804039	modelled	draw
5645	0.01	0.09069897759038	modelled	draw
5645	0.02	0.0946670425521273	modelled	draw
5645	0.03	0.101158350684059	modelled	draw
5645	0.04	0.110269402314768	modelled	draw
5645	0.05	0.122072868195277	modelled	draw
5645	0.06	0.136616023017316	modelled	draw
5645	0.07	0.153919799054203	modelled	draw
5645	0.08	0.173978457344607	modelled	draw
5645	0.09	0.196759851404556	modelled	draw
5645	0.1	0.222206239509804	modelled	draw
5645	0.11	0.250235586633313	modelled	draw
5645	0.12	0.280743286336217	modelled	draw
5645	0.13	0.31360422621586	modelled	draw
5645	0.14	0.348675117621393	modelled	draw
5645	0.15	0.385797010814112	modelled	draw
5645	0.16	0.424797920037597	modelled	draw
5645	0.17	0.465495488487338	modelled	draw
5645	0.18	0.507699630342596	modelled	draw
5645	0.19	0.551215095285991	modelled	draw
5645	0.2	0.595843909783134	modelled	draw
5645	0.21	0.641387658388989	modelled	draw
5645	0.22	0.687649577129344	modelled	draw
5645	0.23	0.734436439292879	modelled	draw
5645	0.24	0.781560221555408	modelled	draw
5645	0.25	0.82883954510502	modelled	draw
5645	0.26	0.876100892267698	modelled	draw
5645	0.27	0.923179604020936	modelled	draw
5645	0.28	0.96992066774183	modelled	draw
5645	0.29	1.01617930761175	modelled	draw
5645	0.3	1.06182139235969	modelled	draw
5645	0.31	1.10672367655371	modelled	draw
5645	0.32	1.15077389253513	modelled	draw
5645	0.33	1.19387071042765	modelled	draw
5645	0.34	1.23592358353515	modelled	draw
5645	0.35	1.27685249595671	modelled	draw
5645	0.36	1.31658762847526	modelled	draw
5645	0.37	1.35506895779257	modelled	draw
5645	0.38	1.39224580305071	modelled	draw
5645	0.39	1.42807633235569	modelled	draw
5645	0.4	1.46252704074893	modelled	draw
5645	0.41	1.49557220979465	modelled	draw
5645	0.42	1.52719335769772	modelled	draw
5645	0.43	1.55737868765989	modelled	draw
5645	0.44	1.58612254104066	modelled	draw
5645	0.45	1.6134248608249	modelled	draw
5645	0.46	1.63929066991992	modelled	draw
5645	0.47	1.66372956791501	modelled	draw
5645	0.48	1.68675524913698	modelled	draw
5645	0.49	1.70838504412549	modelled	draw
5645	0.5	1.72863948602819	modelled	draw
5645	0.51	1.74754190287416	modelled	draw
5645	0.52	1.76511803621964	modelled	draw
5645	0.53	1.78139568626614	modelled	draw
5645	0.54	1.79640438322215	modelled	draw
5645	0.55	1.81017508440943	modelled	draw
5645	0.56	1.82273989639682	modelled	draw
5645	0.57	1.83413182127298	modelled	draw
5645	0.58	1.84438452603847	modelled	draw
5645	0.59	1.85353213400226	modelled	draw
5645	0.6	1.86160903700238	modelled	draw
5645	0.61	1.86864972723136	modelled	draw
5645	0.62	1.87468864742928	modelled	draw
5645	0.63	1.8797600582085	modelled	draw
5645	0.64	1.88389792128869	modelled	draw
5645	0.65	1.88713579744916	modelled	draw
5645	0.66	1.88950675804141	modelled	draw
5645	0.67	1.89104330894947	modelled	draw
5645	0.68	1.89177732593466	modelled	draw
5645	0.69	1.89174000035473	modelled	draw
5645	0.7	1.89096179430269	modelled	draw
4673	0	0.0572520231876585	modelled	draw
4673	0.01	0.0646250027187866	modelled	draw
4673	0.02	0.0745322996992086	modelled	draw
4673	0.03	0.087078370378917	modelled	draw
4673	0.04	0.102320184197741	modelled	draw
4673	0.05	0.12026508475677	modelled	draw
4673	0.06	0.140870824258629	modelled	draw
4673	0.07	0.164047595368148	modelled	draw
4673	0.08	0.189661775786369	modelled	draw
4673	0.09	0.217541030909556	modelled	draw
4673	0.1	0.247480387525591	modelled	draw
4673	0.11	0.279248891897595	modelled	draw
4673	0.12	0.312596492054208	modelled	draw
4673	0.13	0.34726082909457	modelled	draw
4673	0.14	0.382973678449675	modelled	draw
4673	0.15	0.419466842805061	modelled	draw
4673	0.16	0.456477358512465	modelled	draw
4673	0.17	0.493751932913588	modelled	draw
4673	0.18	0.531050578522946	modelled	draw
4673	0.19	0.568149450104103	modelled	draw
4673	0.2	0.604842921916722	modelled	draw
4673	0.21	0.640944965117758	modelled	draw
4673	0.22	0.676289900260772	modelled	draw
4673	0.23	0.710732608129672	modelled	draw
4673	0.24	0.74414828496873	modelled	draw
4673	0.25	0.776431826734784	modelled	draw
4673	0.26	0.807496922426881	modelled	draw
4673	0.27	0.837274929840687	modelled	draw
4673	0.28	0.865713599092145	modelled	draw
4673	0.29	0.892775700638917	modelled	draw
4673	0.3	0.918437605825934	modelled	draw
4673	0.31	0.942687859580821	modelled	draw
4673	0.32	0.965525777053319	modelled	draw
4673	0.33	0.986960088897882	modelled	draw
4673	0.34	1.00700765362921	modelled	draw
4673	0.35	1.02569225006432	modelled	draw
4673	0.36	1.04304345828586	modelled	draw
4673	0.37	1.05909563377254	modelled	draw
4673	0.38	1.07388697627784	modelled	draw
4673	0.39	1.08745869262012	modelled	draw
4673	0.4	1.09985425069477	modelled	draw
4673	0.41	1.11111872065135	modelled	draw
4673	0.42	1.12129819821894	modelled	draw
4673	0.43	1.13043930453989	modelled	draw
4673	0.44	1.13858875652281	modelled	draw
4673	0.45	1.14579300159217	modelled	draw
4673	0.46	1.1520979107478	modelled	draw
4673	0.47	1.15754852400943	modelled	draw
4673	0.48	1.16218884257607	modelled	draw
4673	0.49	1.16606166234862	modelled	draw
4673	0.5	1.16920844382328	modelled	draw
4673	0.51	1.17166921374537	modelled	draw
4673	0.52	1.17348249430317	modelled	draw
4673	0.53	1.17468525602875	modelled	draw
4673	0.54	1.17531289094971	modelled	draw
4673	0.55	1.17539920289529	modelled	draw
4673	0.56	1.17497641220032	modelled	draw
4673	0.57	1.17407517236663	modelled	draw
4673	0.58	1.17272459653426	modelled	draw
4673	0.59	1.17095229188194	modelled	draw
4673	0.6	1.16878440032017	modelled	draw
4673	0.61	1.16624564405937	modelled	draw
4673	0.62	1.16335937483326	modelled	draw
4673	0.63	1.16014762573323	modelled	draw
4673	0.64	1.15663116476603	modelled	draw
4673	0.65	1.15282954938536	modelled	draw
4673	0.66	1.14876118136919	modelled	draw
4673	0.67	1.14444336152154	modelled	draw
4673	0.68	1.13989234377001	modelled	draw
4673	0.69	1.13512338831105	modelled	draw
4673	0.7	1.13015081352472	modelled	draw
5703	0	0.160928892886737	modelled	draw
5703	0.01	0.157535997292474	modelled	draw
5703	0.02	0.156340309310432	modelled	draw
5703	0.03	0.157405053011642	modelled	draw
5703	0.04	0.160780617898414	modelled	draw
5703	0.05	0.166503880714417	modelled	draw
5703	0.06	0.174597734113778	modelled	draw
5703	0.07	0.185070823182025	modelled	draw
5703	0.08	0.197917485891643	modelled	draw
5703	0.09	0.213117889184676	modelled	draw
5703	0.1	0.23063834859318	modelled	draw
[truncated: 5,101 more rows]
