# Supplementary material for: Estimating the burden of severe malarial anaemia and access to hospital care in East Africa
Source: Nat Commun. 2023 Sep 14;14:5691. doi: 10.1038/s41467-023-41275-w (PMC10502125; doi:10.1038/s41467-023-41275-w)
Supplement: Supplementary file 4 — Source Data [file 41467_2023_41275_MOESM4_ESM.zip › source_data/figure_2_source_model_median.csv]

pfpr	hospital	output	type
0	0.0893716378978839	modelled	median
0.01	0.0925025011686007	modelled	median
0.02	0.098477710412583	modelled	median
0.03	0.107432306356024	modelled	median
0.04	0.119468201372924	modelled	median
0.05	0.134651409998979	modelled	median
0.06	0.153010376051937	modelled	median
0.07	0.174535399495308	modelled	median
0.08	0.199179115901008	modelled	median
0.09	0.226857939547823	modelled	median
0.1	0.257454349202287	modelled	median
0.11	0.290819873895664	modelled	median
0.12	0.326778624182249	modelled	median
0.13	0.365131211492844	modelled	median
0.14	0.405658902937699	modelled	median
0.15	0.448127869704556	modelled	median
0.16	0.492293402420004	modelled	median
0.17	0.537903984941328	modelled	median
0.18	0.58470513761921	modelled	median
0.19	0.632442960925554	modelled	median
0.2	0.68086732951627	modelled	median
0.21	0.72973470457588	modelled	median
0.22	0.778810548173884	modelled	median
0.23	0.827871337056866	modelled	median
0.24	0.876706184679605	modelled	median
0.25	0.925118089352408	modelled	median
0.26	0.972924833262789	modelled	median
0.27	1.01995956200137	modelled	median
0.28	1.06607107731387	modelled	median
0.29	1.11112387736608	modelled	median
0.3	1.15499797910419	modelled	median
0.31	1.19758855657009	modelled	median
0.32	1.2388054275228	modelled	median
0.33	1.278572418633	modelled	median
0.34	1.31682663704279	modelled	median
0.35	1.35351767337113	modelled	median
0.36	1.38860675842852	modelled	median
0.37	1.42206589308304	modelled	median
0.38	1.45387696797601	modelled	median
0.39	1.48403088717739	modelled	median
0.4	1.5125267074404	modelled	median
0.41	1.53937080248887	modelled	median
0.42	1.56457605976341	modelled	median
0.43	1.5881611152685	modelled	median
0.44	1.61014963059968	modelled	median
0.45	1.63056961487921	modelled	median
0.46	1.64945279317764	modelled	median
0.47	1.66683402203342	modelled	median
0.48	1.68275075188506	modelled	median
0.49	1.69724253558484	modelled	median
0.5	1.71035058165138	modelled	median
0.51	1.72211735052424	modelled	median
0.52	1.73258619179141	modelled	median
0.53	1.74180102015499	modelled	median
0.54	1.74980602776849	modelled	median
0.55	1.7566454305082	modelled	median
0.56	1.7623632457207	modelled	median
0.57	1.76700309900859	modelled	median
0.58	1.77060805766877	modelled	median
0.59	1.77322048847496	modelled	median
0.6	1.77488193759206	modelled	median
0.61	1.77563303051917	modelled	median
0.62	1.77551339007666	modelled	median
0.63	1.77456157057624	modelled	median
0.64	1.77281500643918	modelled	median
0.65	1.77030997365362	modelled	median
0.66	1.7670815625865	modelled	median
0.67	1.76316366078563	modelled	median
0.68	1.75858894452423	modelled	median
0.69	1.7533888779507	modelled	median
0.7	1.74759371881128	modelled	median
