# Supplementary material for: Estimating the burden of severe malarial anaemia and access to hospital care in East Africa
Source: Nat Commun. 2023 Sep 14;14:5691. doi: 10.1038/s41467-023-41275-w (PMC10502125; doi:10.1038/s41467-023-41275-w)
Supplement: Supplementary file 4 — Source Data [file 41467_2023_41275_MOESM4_ESM.zip › source_data/figure_3_source_model_incidence.csv]

pfpr	inc	location
0.1	1.22326643689317	Community
0.1	0.248065977257315	Hospital
0.2	4.17079179743981	Community
0.2	0.84579410663505	Hospital
0.3	7.23202174175068	Community
0.3	1.46658036778148	Hospital
0.4	9.12193329586898	Community
0.4	1.84983518657056	Hospital
0.5	9.79966554416258	Community
0.5	1.98727238538617	Hospital
0.1	0.497557658733762	Community
0.1	0.266048073237037	Hospital
0.2	1.46191802943421	Community
0.2	0.781699302853212	Hospital
0.3	2.09422918925837	Community
0.3	1.11980115457752	Hospital
0.4	2.23565297358118	Community
0.4	1.19542158704101	Hospital
0.5	2.07596718959289	Community
0.5	1.11003631679606	Hospital
0.1	1.60637398227349	Community
0.1	0.369510585804953	Hospital
0.2	4.16100260552026	Community
0.2	0.957146048970279	Hospital
0.3	5.51171577168342	Community
0.3	1.26784755359564	Hospital
0.4	5.73660177761997	Community
0.4	1.31957757456831	Hospital
0.5	5.42745382512159	Community
0.5	1.24846496798438	Hospital
0.1	1.63761705347697	Community
0.1	0.234583899626381	Hospital
0.2	3.89558314476015	Community
0.2	0.558031002105395	Hospital
0.3	6.67005802185079	Community
0.3	0.955466492106843	Hospital
0.4	8.97314510499452	Community
0.4	1.28537704597896	Hospital
0.5	10.3701072409058	Community
0.5	1.4854878257102	Hospital
0.1	1.04147200917875	Community
0.1	0.312811986357458	Hospital
0.2	2.2818862748037	Community
0.2	0.685377400421961	Hospital
0.3	4.20272316704588	Community
0.3	1.26231158438027	Hospital
0.4	6.54321085806747	Community
0.4	1.9652902503657	Hospital
0.5	8.98283440367182	Community
0.5	2.69804492887761	Hospital
0.1	2.00524337392316	Community
0.1	0.242454606899578	Hospital
0.2	4.40516420442376	Community
0.2	0.53262978918218	Hospital
0.3	7.68511484092028	Community
0.3	0.929209652037402	Hospital
0.4	11.1544668638544	Community
0.4	1.34869009608498	Hospital
0.5	14.2537700162398	Community
0.5	1.72342781483084	Hospital
0.1	0.488780301522	Community
0.1	0.219792125709585	Hospital
0.2	1.0314203443337	Community
0.2	0.463803613352066	Hospital
0.3	1.87416435560088	Community
0.3	0.842764256996377	Hospital
0.4	2.88846438314072	Community
0.4	1.29886929737153	Hospital
0.5	3.92741250022018	Community
0.5	1.76605795952466	Hospital
0.1	0.649800184123754	Community
0.1	0.232099432541025	Hospital
0.2	1.41986781951891	Community
0.2	0.507156697159136	Hospital
0.3	2.50931057881534	Community
0.3	0.896290237586807	Hospital
0.4	3.6773770346542	Community
0.4	1.31350705006893	Hospital
0.5	4.72408528308212	Community
0.5	1.68737642781269	Hospital
0.1	1.55759472849892	Community
0.1	0.226389583044987	Hospital
0.2	4.42473320664521	Community
0.2	0.643115623987174	Hospital
0.3	7.03936865587606	Community
0.3	1.02314145377183	Hospital
0.4	8.48573861267545	Community
0.4	1.23336500259199	Hospital
0.5	8.91475587001299	Community
0.5	1.29572078502414	Hospital
0.1	0.976405016080171	Community
0.1	0.298980458012926	Hospital
0.2	2.25384496818125	Community
0.2	0.690139429621312	Hospital
0.3	3.72917117587727	Community
0.3	1.1418922350977	Hospital
0.4	4.98153570262465	Community
0.4	1.52537297683871	Hospital
0.5	5.84229273188156	Community
0.5	1.78894140039948	Hospital
0.1	0.911659428486374	Community
0.1	0.19729251643	Hospital
0.2	2.55781651172414	Community
0.2	0.553537911632319	Hospital
0.3	4.2516139547959	Community
0.3	0.920093172757798	Hospital
0.4	5.33834010401313	Community
0.4	1.15527193573656	Hospital
0.5	5.75782427478136	Community
0.5	1.24605264294739	Hospital
0.1	1.32321164113391	Community
0.1	0.299125726235864	Hospital
0.2	2.7421908254058	Community
0.2	0.619900699652192	Hospital
0.3	4.52810501331965	Community
0.3	1.0236251393774	Hospital
0.4	6.22737728503097	Community
0.4	1.40776327461368	Hospital
0.5	7.56137454040471	Community
0.5	1.70932720090167	Hospital
0.1	1.07820315220268	Community
0.1	0.19700701052926	Hospital
0.2	2.87432008063663	Community
0.2	0.52518971516047	Hospital
0.3	5.11293978076151	Community
0.3	0.934225594839116	Hospital
0.4	7.09469361271397	Community
0.4	1.29632748374592	Hospital
0.5	8.4986636789564	Community
0.5	1.55285793912247	Hospital
0.1	0.706248157174156	Community
0.1	0.195003739067869	Hospital
0.2	1.90498819809557	Community
0.2	0.52599050027283	Hospital
0.3	3.36045463321018	Community
0.3	0.92786255339189	Hospital
0.4	4.57065040600707	Community
0.4	1.26201238203538	Hospital
0.5	5.33986870016251	Community
0.5	1.47440294475189	Hospital
0.1	0.4606150165624	Community
0.1	0.329826768401757	Hospital
0.2	1.14495117604122	Community
0.2	0.819850705671268	Hospital
0.3	1.90124786363007	Community
0.3	1.36140250804632	Hospital
0.4	2.42679123579823	Community
0.4	1.73772170274132	Hospital
0.5	2.64304837895308	Community
0.5	1.892574219715	Hospital
0.1	3.06350360056135	Community
0.1	0.194373772151495	Hospital
0.2	8.8491061330383	Community
0.2	0.561459806651576	Hospital
0.3	14.9192106647666	Community
0.3	0.946596979322018	Hospital
0.4	18.9088039511269	Community
0.4	1.19972946993767	Hospital
0.5	20.5541569160219	Community
0.5	1.3041241447958	Hospital
0.1	3.2952495692964	Community
0.1	0.237486670094349	Hospital
0.2	9.93822197096743	Community
0.2	0.716241727040876	Hospital
0.3	16.8485258106934	Community
0.3	1.21426320120409	Hospital
0.4	21.1507920893967	Community
0.4	1.52432496463121	Hospital
0.5	22.5787841568418	Community
0.5	1.62723950081035	Hospital
0.1	0.974210797811956	Community
0.1	0.192315197277114	Hospital
0.2	2.84335870514889	Community
0.2	0.561296478686593	Hospital
0.3	5.09886981936202	Community
0.3	1.00654823104332	Hospital
0.4	6.95114361567556	Community
0.4	1.37219845925813	Hospital
0.5	8.13009255410035	Community
0.5	1.60493022345334	Hospital
0.1	1.02985803188009	Community
0.1	0.457425776558144	Hospital
0.2	1.92563646649123	Community
0.2	0.85529823411232	Hospital
0.3	3.02985687144652	Community
0.3	1.34575309351262	Hospital
0.4	4.01561480224354	Community
0.4	1.78359119646939	Hospital
0.5	4.70093770404717	Community
0.5	2.08798690038823	Hospital
0.1	1.39651947757913	Community
0.1	0.306363357732399	Hospital
0.2	3.07131731509196	Community
0.2	0.673774408749634	Hospital
0.3	5.25050994541214	Community
0.3	1.15183775271954	Hospital
0.4	7.38511491243434	Community
0.4	1.62011961747579	Hospital
0.5	9.11499199835816	Community
0.5	1.99961375344492	Hospital
0.1	0.442458008526572	Community
0.1	0.229335906666382	Hospital
0.2	1.24782648965972	Community
0.2	0.646776448507328	Hospital
0.3	2.06393328654104	Community
0.3	1.06978290017636	Hospital
0.4	2.58355620593584	Community
0.4	1.33911511034673	Hospital
0.5	2.78946951829992	Community
0.5	1.44584459715826	Hospital
0.1	1.37613837106237	Community
0.1	0.226089763646283	Hospital
0.2	3.05819244894306	Community
0.2	0.502439305890878	Hospital
0.3	5.43424534508676	Community
0.3	0.892807926515473	Hospital
0.4	8.06140694773231	Community
0.4	1.32443192472154	Hospital
0.5	10.531587902648	Community
0.5	1.73026511708379	Hospital
0.1	0.834801344188553	Community
0.1	0.242296989734683	Hospital
0.2	1.81005448575675	Community
0.2	0.525359423781143	Hospital
0.3	2.95398474303901	Community
0.3	0.85737956214751	Hospital
0.4	3.95094468593962	Community
0.4	1.14674228866022	Hospital
0.5	4.65519191000139	Community
0.5	1.35114658628991	Hospital
0.1	0.867871076275955	Community
0.1	0.21991403957065	Hospital
0.2	2.30697999071732	Community
0.2	0.584576791226063	Hospital
0.3	3.93265787255904	Community
0.3	0.996515153742473	Hospital
0.4	5.18517819328989	Community
0.4	1.31389732133146	Hospital
0.5	5.91318110358183	Community
0.5	1.49836949144741	Hospital
0.1	1.28884198652309	Community
0.1	0.244566160283428	Hospital
0.2	4.24487440054541	Community
0.2	0.805492561448466	Hospital
0.3	6.57864029743734	Community
0.3	1.24833983859453	Hospital
0.4	7.60472525091452	Community
0.4	1.44304614070181	Hospital
0.5	7.78856428806335	Community
0.5	1.4779307952179	Hospital
0.1	1.12077450989673	Community
0.1	0.21598729270472	Hospital
0.2	2.79432987753735	Community
0.2	0.538502383703224	Hospital
0.3	5.29655973724267	Community
0.3	1.02071343360697	Hospital
0.4	7.87719706656502	Community
0.4	1.51803458544547	Hospital
0.5	9.98397818094205	Community
0.5	1.92403770667782	Hospital
0.1	1.28583510282262	Community
0.1	0.304869876471448	Hospital
0.2	2.7422646139061	Community
0.2	0.650187471362651	Hospital
0.3	4.33169508258472	Community
0.3	1.02703942507141	Hospital
0.4	5.58519523410146	Community
0.4	1.32424272548758	Hospital
0.5	6.34875536663948	Community
0.5	1.50528186711187	Hospital
0.1	0.979936883609251	Community
0.1	0.283585761527018	Hospital
0.2	2.42547850002793	Community
0.2	0.701913744653071	Hospital
0.3	4.29161326459093	Community
0.3	1.2419579629822	Hospital
0.4	6.02329376653999	Community
0.4	1.74309221160645	Hospital
0.5	7.31237287742535	Community
0.5	2.11614121858185	Hospital
0.1	0.87332040732505	Community
0.1	0.286922659010006	Hospital
0.2	1.83736125023515	Community
0.2	0.603650814818531	Hospital
0.3	3.04518522620894	Community
0.3	1.00047203174614	Hospital
0.4	4.13871641041714	Community
0.4	1.35974323673768	Hospital
0.5	4.92093226533465	Community
0.5	1.61673420034078	Hospital
0.1	2.24171990646193	Community
0.1	0.366734832664375	Hospital
0.2	4.8265278374734	Community
0.2	0.789597252414734	Hospital
0.3	7.82877825022904	Community
0.3	1.28075129871851	Hospital
0.4	10.4812432290457	Community
0.4	1.71468209326176	Hospital
0.5	12.4257321883967	Community
0.5	2.03279134101822	Hospital
0.1	1.07167604888498	Community
0.1	0.284209383618096	Hospital
0.2	2.76166150810259	Community
0.2	0.732394939493412	Hospital
0.3	4.63122731910589	Community
0.3	1.22820535471315	Hospital
0.4	5.87781690051196	Community
0.4	1.55880195330727	Hospital
0.5	6.30346684349693	Community
0.5	1.6716846738446	Hospital
0.1	2.14600348097949	Community
0.1	0.283719926404551	Hospital
0.2	5.05595503591127	Community
0.2	0.668440290711335	Hospital
0.3	8.3482742574504	Community
0.3	1.10371291515695	Hospital
0.4	10.94109028017	Community
0.4	1.44650526273078	Hospital
0.5	12.4745996139198	Community
0.5	1.64924824948194	Hospital
0.1	1.52199553503814	Community
0.1	0.379490988529637	Hospital
0.2	3.4869495510248	Community
0.2	0.869428261521288	Hospital
0.3	5.57160719822282	Community
0.3	1.3892121722285	Hospital
0.4	7.13862282956876	Community
0.4	1.77992837164624	Hospital
0.5	8.03757751269587	Community
0.5	2.00407173704363	Hospital
0.1	0.761292987308795	Community
0.1	0.235303026661629	Hospital
0.2	1.87023476221681	Community
0.2	0.578058523398568	Hospital
0.3	3.34550812992278	Community
0.3	1.03404103520608	Hospital
0.4	4.7721298249885	Community
0.4	1.47498612250654	Hospital
0.5	5.8913297869695	Community
0.5	1.82091225460539	Hospital
0.1	0.669641769174544	Community
0.1	0.214391099182785	Hospital
0.2	1.64317813205191	Community
0.2	0.526076451769095	Hospital
0.3	2.82332240797054	Community
0.3	0.903908958872633	Hospital
0.4	3.77857973905778	Community
0.4	1.20974213511948	Hospital
0.5	4.3333370414516	Community
0.5	1.38735206525645	Hospital
0.1	1.45813104506986	Community
0.1	0.245522548853254	Hospital
0.2	3.71297388850651	Community
0.2	0.625196765416937	Hospital
0.3	6.55721148810551	Community
0.3	1.10411425871011	Hospital
0.4	9.08053528987059	Community
0.4	1.52899574894802	Hospital
0.5	10.8386918103887	Community
0.5	1.82503709012932	Hospital
0.1	0.976029375396995	Community
0.1	0.209766756535606	Hospital
0.2	3.4994116249395	Community
0.2	0.752088251491383	Hospital
0.3	6.1574603252369	Community
0.3	1.32335205628033	Hospital
0.4	7.84340539218864	Community
0.4	1.68569281907533	Hospital
0.5	8.53837009076525	Community
0.5	1.83505358054613	Hospital
0.1	0.551260928144904	Community
0.1	0.262114613101523	Hospital
0.2	1.35053564983857	Community
0.2	0.642155304800054	Hospital
0.3	2.29882630890163	Community
0.3	1.09305038282518	Hospital
0.4	3.06779969057291	Community
0.4	1.45868333472043	Hospital
0.5	3.53059614682054	Community
0.5	1.67873468949778	Hospital
0.1	0.558380828868021	Community
0.1	0.241421074333132	Hospital
0.2	1.65043958095439	Community
0.2	0.713582695100212	Hospital
0.3	2.64148343434293	Community
0.3	1.14206959763472	Hospital
0.4	3.17077902470381	Community
0.4	1.37091540225119	Hospital
0.5	3.30336101922535	Community
0.5	1.42823844398152	Hospital
0.1	1.67940566594116	Community
0.1	0.236542220868264	Hospital
0.2	4.89075845755398	Community
0.2	0.688857308714472	Hospital
0.3	7.63555929174835	Community
0.3	1.07545912763685	Hospital
0.4	8.98216525851649	Community
0.4	1.26512692051957	Hospital
0.5	9.22665838976584	Community
0.5	1.29956347710957	Hospital
0.1	0.951253351268551	Community
0.1	0.190521222024161	Hospital
0.2	2.70934139228664	Community
0.2	0.542638858775874	Hospital
0.3	4.24898499531318	Community
0.3	0.851005478813658	Hospital
0.4	4.98049748868043	Community
0.4	0.997516031419242	Hospital
0.5	5.01805751804801	Community
0.5	1.00503871996991	Hospital
0.1	1.36315066692649	Community
0.1	0.23567249629874	Hospital
0.2	3.56625356095123	Community
0.2	0.616562717193002	Hospital
0.3	5.7172152062271	Community
0.3	0.988438337903349	Hospital
0.4	6.98705152728767	Community
0.4	1.20797789646873	Hospital
0.5	7.34330026254856	Community
0.5	1.26956905493657	Hospital
0.1	0.715654470411744	Community
0.1	0.257751491827153	Hospital
0.2	1.7943811354128	Community
0.2	0.646267764236911	Hospital
0.3	2.95286102553993	Community
0.3	1.06350811174739	Hospital
0.4	3.79638974556884	Community
0.4	1.36731503949761	Hospital
0.5	4.24216331483975	Community
0.5	1.52786570640057	Hospital
0.1	0.580769789153304	Community
0.1	0.224943383615926	Hospital
0.2	2.0631505591963	Community
0.2	0.799098156209707	Hospital
0.3	3.50763828776137	Community
0.3	1.35857622019237	Hospital
0.4	4.31828309807462	Community
0.4	1.67255465011104	Hospital
0.5	4.55816860967434	Community
0.5	1.7654669531741	Hospital
0.1	0.418393505445942	Community
0.1	0.252324087225224	Hospital
0.2	1.10993394178468	Community
0.2	0.669377189405967	Hospital
0.3	1.65346829201434	Community
0.3	0.997171017493897	Hospital
0.4	1.85765809421726	Community
0.4	1.12031347738136	Hospital
0.5	1.79740147023615	Community
0.5	1.08397400880117	Hospital
0.1	0.899825678128135	Community
0.1	0.352069361841556	Hospital
0.2	2.33094370044766	Community
0.2	0.912014272378145	Hospital
0.3	3.90841485892802	Community
0.3	1.52922189113044	Hospital
0.4	5.08943118653095	Community
0.4	1.99131102115904	Hospital
0.5	5.74392533802685	Community
0.5	2.24739099736681	Hospital
0.1	0.539369549127634	Community
0.1	0.247860674363688	Hospital
0.2	1.65483144734331	Community
0.2	0.760457536322078	Hospital
0.3	2.95373770473801	Community
0.3	1.35735400816365	Hospital
0.4	3.92240350243997	Community
0.4	1.80249251893011	Hospital
0.5	4.42682935224846	Community
0.5	2.0342952439861	Hospital
0.1	0.594821832223958	Community
0.1	0.227676128544252	Hospital
0.2	1.67034892756964	Community
0.2	0.639348720145685	Hospital
0.3	2.94233559539683	Community
0.3	1.12621887924529	Hospital
0.4	3.82631042231198	Community
0.4	1.46457224057054	Hospital
0.5	4.14312472333753	Community
0.5	1.5858372137395	Hospital
0.1	1.71300900650306	Community
0.1	0.3311746031145	Hospital
0.2	4.57277306376865	Community
0.2	0.884050404158549	Hospital
0.3	7.16159738809241	Community
0.3	1.38454565251179	Hospital
0.4	8.56732373782509	Community
0.4	1.65631355577032	Hospital
0.5	8.9118560447701	Community
0.5	1.72292169944002	Hospital
0.1	2.12349008112189	Community
0.1	0.29628117232254	Hospital
0.2	4.92887815593654	Community
0.2	0.687704553582992	Hospital
0.3	7.65349670040349	Community
0.3	1.06785851976489	Hospital
0.4	9.43718249663236	Community
0.4	1.31672830421076	Hospital
0.5	10.2286693702269	Community
0.5	1.42716096451431	Hospital
0.1	1.14648080914418	Community
0.1	0.313721959801958	Hospital
0.2	2.6494085997214	Community
0.2	0.724981745521946	Hospital
0.3	4.10845324761087	Community
0.3	1.1242333882216	Hospital
0.4	5.11034718960374	Community
0.4	1.3983907299658	Hospital
0.5	5.63784103413808	Community
0.5	1.54273366302747	Hospital
0.1	0.846740407085797	Community
0.1	0.365955231545114	Hospital
0.2	1.78232551818353	Community
0.2	0.770308517507099	Hospital
0.3	3.02281634052985	Community
0.3	1.30643990124929	Hospital
0.4	4.26933714001743	Community
0.4	1.84517739858011	Hospital
0.5	5.31048463629038	Community
0.5	2.29515400284127	Hospital
0.1	1.56249004846698	Community
0.1	0.192867411490325	Hospital
0.2	4.16269694565745	Community
0.2	0.513826366776121	Hospital
0.3	7.84571899571067	Community
0.3	0.968443616948365	Hospital
0.4	11.6788010152152	Community
0.4	1.44158365893281	Hospital
0.5	14.956882874447	Community
0.5	1.84621674025307	Hospital
0.1	2.28095757367871	Community
0.1	0.328001556695443	Hospital
0.2	5.1612387986243	Community
0.2	0.742185817027451	Hospital
0.3	8.04707062371745	Community
0.3	1.15716825331416	Hospital
0.4	9.9382963450862	Community
0.4	1.42912639397828	Hospital
0.5	10.6917605139231	Community
0.5	1.53747449441847	Hospital
0.1	0.7415119934419	Community
0.1	0.25268295025588	Hospital
0.2	2.39455125350793	Community
0.2	0.815984475809706	Hospital
0.3	3.73212574683207	Community
0.3	1.27178596270318	Hospital
0.4	4.32502192385159	Community
0.4	1.4738255204308	Hospital
0.5	4.40327959935022	Community
0.5	1.50049316775147	Hospital
0.1	1.33335847508533	Community
0.1	0.331827442334587	Hospital
0.2	3.06844697170845	Community
0.2	0.763631783640299	Hospital
0.3	4.9990652585058	Community
0.3	1.24409682001497	Hospital
0.4	6.56194519578776	Community
0.4	1.63304432509692	Hospital
0.5	7.57231622248231	Community
0.5	1.88449120893329	Hospital
0.1	1.06131005598751	Community
0.1	0.27482015265093	Hospital
0.2	2.54643721332036	Community
0.2	0.659385313210439	Hospital
0.3	4.24340973319274	Community
0.3	1.09880661551953	Hospital
0.4	5.62743615534941	Community
0.4	1.45719232049253	Hospital
0.5	6.5150068857731	Community
0.5	1.68702367114017	Hospital
0.1	0.911860009783466	Community
0.1	0.202751767195189	Hospital
0.2	2.65155234317849	Community
0.2	0.589571773761246	Hospital
0.3	4.88870971363088	Community
0.3	1.08700296438959	Hospital
0.4	6.76032407285854	Community
0.4	1.5031557891323	Hospital
0.5	7.89184897075775	Community
0.5	1.75474997049013	Hospital
0.1	2.06350042762083	Community
0.1	0.225446740190471	Hospital
0.2	6.65675092042165	Community
0.2	0.727280098991452	Hospital
0.3	11.7858079405885	Community
0.3	1.28765274053284	Hospital
0.4	15.4329030766122	Community
0.4	1.68611435390361	Hospital
0.5	17.2765510429795	Community
0.5	1.88754121987985	Hospital
0.1	3.60974591752854	Community
0.1	0.257476980050634	Hospital
0.2	10.0555977418805	Community
0.2	0.717248526166634	Hospital
0.3	16.0429732550712	Community
0.3	1.14431774399705	Hospital
0.4	19.3722321124948	Community
0.4	1.38178806351559	Hospital
0.5	20.2571264540188	Community
0.5	1.44490605794648	Hospital
0.1	1.39884919079312	Community
0.1	0.317716615328121	Hospital
0.2	3.63337937828057	Community
0.2	0.825239064988685	Hospital
0.3	5.56635487237804	Community
0.3	1.26427025973002	Hospital
0.4	6.61147678395453	Community
0.4	1.50164580995861	Hospital
0.5	6.92865440977124	Community
0.5	1.57368545683088	Hospital
0.1	0.829975404287483	Community
0.1	0.164739127573396	Hospital
0.2	2.29339598085861	Community
0.2	0.455208734036312	Hospital
0.3	4.11175245779503	Community
0.3	0.816128416813058	Hospital
0.4	5.66444745951896	Community
0.4	1.12431781453523	Hospital
0.5	6.68997707671319	Community
0.5	1.32787186392575	Hospital
0.1	0.592493935459328	Community
0.1	0.225229560290723	Hospital
0.2	1.51426911564315	Community
0.2	0.57563149032694	Hospital
0.3	2.5957347542256	Community
0.3	0.986737858966171	Hospital
0.4	3.47619258442742	Community
0.4	1.32143348719593	Hospital
0.5	4.02642922486044	Community
0.5	1.53059943669125	Hospital
0.1	0.643668205236668	Community
0.1	0.145311725400983	Hospital
0.2	2.58588754358268	Community
0.2	0.583778688451368	Hospital
0.3	4.35821779133839	Community
0.3	0.983892231712432	Hospital
0.4	5.15853877384084	Community
0.4	1.16456920456257	Hospital
0.5	5.14763247737105	Community
0.5	1.16210704666061	Hospital
0.1	0.962935973366906	Community
0.1	0.170452963504521	Hospital
0.2	3.3085495145637	Community
0.2	0.585658948524862	Hospital
0.3	6.29275447112465	Community
0.3	1.11390443173403	Hospital
0.4	8.70184159142262	Community
0.4	1.54034611669837	Hospital
0.5	10.0933401988378	Community
0.5	1.7866605840217	Hospital
0.1	2.01240161134714	Community
0.1	0.264163676413315	Hospital
0.2	5.75854447889857	Community
0.2	0.755911877508945	Hospital
0.3	8.3836717681045	Community
0.3	1.10050674955605	Hospital
0.4	9.25518807896897	Community
0.4	1.21490884078575	Hospital
0.5	9.03040584199429	Community
0.5	1.18540215495484	Hospital
0.1	2.11960253719403	Community
0.1	0.28681794578533	Hospital
0.2	4.92602330083503	Community
0.2	0.666573972829152	Hospital
0.3	8.83677703132156	Community
0.3	1.19576486204905	Hospital
0.4	12.8846554472099	Community
0.4	1.74351103222057	Hospital
0.5	16.3409945818848	Community
0.5	2.21121196819759	Hospital
0.1	3.68681033862204	Community
0.1	0.299215524100373	Hospital
0.2	11.397684331359	Community
0.2	0.925017502259917	Hospital
0.3	17.8148659875114	Community
0.3	1.44582551681338	Hospital
0.4	20.6576393033946	Community
0.4	1.67654037043627	Hospital
0.5	20.7828952476865	Community
0.5	1.68670593892928	Hospital
0.1	0.963034104323411	Community
0.1	0.271871249232014	Hospital
0.2	2.13563076137829	Community
0.2	0.602903469760452	Hospital
0.3	3.387695572911	Community
0.3	0.956370104952976	Hospital
0.4	4.33423292742649	Community
0.4	1.22358420657369	Hospital
0.5	4.87301648590946	Community
0.5	1.37568656562083	Hospital
0.1	0.497061219590518	Community
0.1	0.192925515198418	Hospital
0.2	1.43216755713033	Community
0.2	0.555870490233472	Hospital
0.3	2.41364614480523	Community
0.3	0.936814033444077	Hospital
0.4	3.06831779621355	Community
0.4	1.19091324830095	Hospital
0.5	3.3560264112555	Community
0.5	1.30258225524886	Hospital
0.1	0.960551198711909	Community
0.1	0.246443586500771	Hospital
0.2	2.42884056872595	Community
0.2	0.62315489439613	Hospital
0.3	3.9072255885074	Community
0.3	1.00245639023782	Hospital
0.4	4.85343614002443	Community
0.4	1.24522067205167	Hospital
0.5	5.21359039329302	Community
0.5	1.3376235611304	Hospital
0.1	0.824249828457073	Community
0.1	0.323245204351788	Hospital
0.2	2.13615858204134	Community
0.2	0.837735105959736	Hospital
0.3	3.33759639825788	Community
0.3	1.30890173409948	Hospital
0.4	4.0361625079236	Community
0.4	1.58285768419634	Hospital
0.5	4.28006711388617	Community
0.5	1.67850950173362	Hospital
0.1	0.398065950355761	Community
0.1	0.273524564643213	Hospital
0.2	1.25398132929956	Community
0.2	0.861652941832469	Hospital
0.3	2.0725956621609	Community
0.3	1.42415050990248	Hospital
0.4	2.55325304242703	Community
0.4	1.75442643669888	Hospital
0.5	2.73536723361771	Community
0.5	1.8795632508782	Hospital
0.1	0.553314682096887	Community
0.1	0.188315325975973	Hospital
0.2	1.75958481338704	Community
0.2	0.598857753890817	Hospital
0.3	2.98209662677026	Community
0.3	1.01492788196746	Hospital
0.4	3.66985994416193	Community
0.4	1.24900150679538	Hospital
0.5	3.7941860928649	Community
0.5	1.29131471477246	Hospital
0.1	1.10775472550661	Community
0.1	0.329530745087511	Hospital
0.2	2.08644006989493	Community
0.2	0.620666411960895	Hospital
0.3	3.19426611447911	Community
0.3	0.95021837278166	Hospital
0.4	4.06912340798907	Community
0.4	1.21046765823944	Hospital
0.5	4.55959045512164	Community
0.5	1.35636996654018	Hospital
0.1	0.917040190713754	Community
0.1	0.373424146062115	Hospital
0.2	2.24639589065015	Community
0.2	0.914745586592638	Hospital
0.3	3.84789711037946	Community
0.3	1.56688627949878	Hospital
0.4	5.14188593000621	Community
0.4	2.09380611886477	Hospital
0.5	5.89610212216999	Community
0.5	2.40092737740609	Hospital
0.1	1.68476673211836	Community
0.1	0.427069116639638	Hospital
0.2	4.16569417589771	Community
0.2	1.05595587684393	Hospital
0.3	6.11762280160491	Community
0.3	1.55074748094703	Hospital
0.4	6.94698079422777	Community
0.4	1.76098025592718	Hospital
0.5	6.90936167864512	Community
0.5	1.75144423995869	Hospital
0.1	0.931216542562481	Community
0.1	0.254958244532348	Hospital
0.2	2.87074983934676	Community
0.2	0.785984039241076	Hospital
0.3	5.0704053288686	Community
0.3	1.38822881964542	Hospital
0.4	6.6709205999679	Community
0.4	1.82643469896087	Hospital
0.5	7.49046079385893	Community
0.5	2.05081701994411	Hospital
0.1	0.668723391820851	Community
0.1	0.257963988291269	Hospital
0.2	1.67109386465899	Community
0.2	0.644634303822868	Hospital
0.3	2.55786257921008	Community
0.3	0.986710560008033	Hospital
0.4	3.01270942271705	Community
0.4	1.16217040969755	Hospital
0.5	3.0764905749687	Community
0.5	1.18677436495602	Hospital
0.1	1.14932630997317	Community
0.1	0.189040719499876	Hospital
0.2	3.95894697219442	Community
0.2	0.651165972266794	Hospital
0.3	6.91728399981702	Community
0.3	1.13775203174537	Hospital
0.4	8.78382365823948	Community
0.4	1.44475970827848	Hospital
0.5	9.49922118922788	Community
0.5	1.5624280004014	Hospital
0.1	1.91192163897174	Community
0.1	0.248755107797984	Hospital
0.2	5.25573377696595	Community
0.2	0.683809731318176	Hospital
0.3	8.27233930677278	Community
0.3	1.07629236159724	Hospital
0.4	9.81500677125403	Community
0.4	1.27700477763008	Hospital
0.5	10.0282693459495	Community
0.5	1.30475181164879	Hospital
0.1	1.57245771130248	Community
0.1	0.231092688984421	Hospital
0.2	4.56437056637646	Community
0.2	0.670792390869187	Hospital
0.3	7.41662128214752	Community
0.3	1.0899669625143	Hospital
0.4	9.02576816777757	Community
0.4	1.32645159297418	Hospital
0.5	9.45335521056928	Community
0.5	1.38929095506538	Hospital
0.1	1.86917255374161	Community
0.1	0.267228535932673	Hospital
0.2	4.34470775577479	Community
0.2	0.621146448093806	Hospital
0.3	7.08941707443178	Community
0.3	1.01354716643159	Hospital
0.4	9.31947381314326	Community
0.4	1.33236995041681	Hospital
0.5	10.7856432323859	Community
0.5	1.54198265126093	Hospital
0.1	0.316471112384558	Community
0.1	0.166233735459941	Hospital
0.2	0.852581863164432	Community
0.2	0.447838246060829	Hospital
0.3	1.63953697820903	Community
0.3	0.861204532251928	Hospital
0.4	2.48193239884267	Community
0.4	1.30369211492935	Hospital
0.5	3.22054573095407	Community
0.5	1.69166576703379	Hospital
0.1	0.752470950810245	Community
0.1	0.190702368591376	Hospital
0.2	2.50698077777439	Community
0.2	0.635356317502799	Hospital
0.3	4.12432002754614	Community
0.3	1.04524646065737	Hospital
0.4	4.93316575247438	Community
0.4	1.2502361621239	Hospital
0.5	5.03545479399482	Community
0.5	1.2761597708398	Hospital
0.1	2.07431139749666	Community
0.1	0.30302659114913	Hospital
0.2	4.65395738202427	Community
0.2	0.679875182930635	Hospital
0.3	7.08465029418269	Community
0.3	1.03496390692387	Hospital
0.4	8.70533715510131	Community
0.4	1.27172258036945	Hospital
0.5	9.52162425557109	Community
0.5	1.39097020044852	Hospital
0.1	1.11873358579114	Community
0.1	0.264783109939241	Hospital
0.2	3.45889117307276	Community
0.2	0.81865421167268	Hospital
0.3	5.55248493650754	Community
0.3	1.31416831321781	Hospital
0.4	6.61217071876479	Community
0.4	1.56497592331209	Hospital
0.5	6.80733256680252	Community
0.5	1.61116704666911	Hospital
0.1	2.07047843787224	Community
0.1	0.423518064273658	Hospital
0.2	4.8250337226216	Community
0.2	0.98696460918465	Hospital
0.3	6.44690680953781	Community
0.3	1.31872008062737	Hospital
0.4	6.82278257505079	Community
0.4	1.39560577704691	Hospital
0.5	6.49862359088952	Community
0.5	1.32929879071094	Hospital
0.1	1.01761514096101	Community
0.1	0.220835451013824	Hospital
0.2	3.67828503437478	Community
0.2	0.7982347174556	Hospital
0.3	5.59103084877454	Community
0.3	1.21332492945743	Hospital
0.4	6.17198741360249	Community
0.4	1.33939990598742	Hospital
0.5	5.94028951599567	Community
0.5	1.28911851014593	Hospital
0.1	1.30832074947299	Community
0.1	0.332329815364906	Hospital
0.2	2.75514257926532	Community
0.2	0.699840635440552	Hospital
0.3	4.25693459030525	Community
0.3	1.08131456830177	Hospital
0.4	5.31167250544609	Community
0.4	1.34923117570734	Hospital
0.5	5.79957130909369	Community
0.5	1.47316356720864	Hospital
0.1	0.826250521852731	Community
0.1	0.255252157462155	Hospital
0.2	2.24364860228548	Community
0.2	0.693126516926296	Hospital
0.3	4.05301660032207	Community
0.3	1.25209147117069	Hospital
0.4	5.59272316640748	Community
0.4	1.72775038146182	Hospital
0.5	6.5632031752854	Community
0.5	2.02755910713078	Hospital
0.1	0.557159356946817	Community
0.1	0.251734685346248	Hospital
0.2	1.50090854929043	Community
0.2	0.678137657885885	Hospital
0.3	2.68431001580897	Community
0.3	1.21281986702048	Hospital
0.4	3.63214914862186	Community
0.4	1.64107074871623	Hospital
0.5	4.14981928756192	Community
0.5	1.87496349037876	Hospital
0.1	1.51885072927199	Community
0.1	0.357533598917172	Hospital
0.2	3.498884914112	Community
0.2	0.823628610389559	Hospital
0.3	5.34503885733944	Community
0.3	1.25820855347166	Hospital
0.4	6.5426558118003	Community
0.4	1.54012453876263	Hospital
0.5	7.11616821309647	Community
0.5	1.67512789946637	Hospital
0.1	0.747482618622181	Community
0.1	0.250076182671618	Hospital
0.2	2.06383753360852	Community
0.2	0.690473061447999	Hospital
0.3	3.20568409943197	Community
0.3	1.07248680098374	Hospital
0.4	3.8152129964209	Community
0.4	1.27640948224689	Hospital
0.5	3.99924690013435	Community
0.5	1.33797947060012	Hospital
0.1	1.68105892057293	Community
0.1	0.298709132134605	Hospital
0.2	3.38907907552051	Community
0.2	0.602209034433641	Hospital
0.3	5.36384072641708	Community
0.3	0.953106514404761	Hospital
0.4	7.05384609445305	Community
0.4	1.25340535022237	Hospital
0.5	8.20509065006112	Community
0.5	1.45797120920081	Hospital
0.1	1.04021946051783	Community
0.1	0.441421514534968	Hospital
0.2	2.81035984706312	Community
0.2	1.19258805200713	Hospital
0.3	4.66969266425014	Community
0.3	1.98160377353447	Hospital
0.4	5.94088539385088	Community
0.4	2.52103976878768	Hospital
0.5	6.53175789339956	Community
0.5	2.77177900560027	Hospital
0.1	0.783589514354592	Community
0.1	0.313348968247172	Hospital
0.2	1.52566685780203	Community
0.2	0.610097668515806	Hospital
0.3	2.45861110164907	Community
0.3	0.983171977048881	Hospital
0.4	3.25441420925312	Community
0.4	1.3014050290838	Hospital
0.5	3.74286141652692	Community
0.5	1.49672978220856	Hospital
0.1	0.576035472106216	Community
0.1	0.277101004409179	Hospital
0.2	1.18414052455129	Community
0.2	0.569629032592407	Hospital
0.3	1.98212521742952	Community
0.3	0.953498378504726	Hospital
0.4	2.68118397775627	Community
0.4	1.2897795521611	Hospital
0.5	3.12385384596313	Community
0.5	1.50272523179657	Hospital
0.1	1.68373192586151	Community
0.1	0.299134969508831	Hospital
0.2	3.93798943342195	Community
0.2	0.699630583110808	Hospital
0.3	5.85199982915259	Community
0.3	1.03967725715217	Hospital
0.4	6.92211682857232	Community
0.4	1.2297962488251	Hospital
0.5	7.29731556715463	Community
0.5	1.29645475989903	Hospital
0.1	1.02078976232082	Community
0.1	0.202485700533693	Hospital
0.2	3.44255143786852	Community
0.2	0.68287071956449	Hospital
0.3	5.72480209718312	Community
0.3	1.13558208149483	Hospital
0.4	6.94583819798441	Community
0.4	1.3777890073221	Hospital
0.5	7.23486280969693	Community
0.5	1.43512045120437	Hospital
0.1	2.8148492558852	Community
0.1	0.247708410087072	Hospital
0.2	8.9782207023944	Community
0.2	0.790088766192763	Hospital
0.3	14.1978087605815	Community
0.3	1.24941562232894	Hospital
0.4	16.5047472614573	Community
0.4	1.45242758363586	Hospital
0.5	16.537868702503	Community
0.5	1.45534229016378	Hospital
0.1	0.406598381192519	Community
0.1	0.218225459188676	Hospital
0.2	1.4944243044032	Community
0.2	0.802072622853584	Hospital
0.3	2.71232134590122	Community
0.3	1.45573026985635	Hospital
0.4	3.4974140324377	Community
0.4	1.87709744678068	Hospital
0.5	3.76131880039466	Community
0.5	2.0187378020634	Hospital
0.1	1.36591361112119	Community
0.1	0.318653418245298	Hospital
0.2	4.40126784066401	Community
0.2	1.02676994402997	Hospital
0.3	6.35978079474956	Community
0.3	1.48367061652915	Hospital
0.4	6.64411456359484	Community
0.4	1.55000272320664	Hospital
0.5	5.88777939556135	Community
0.5	1.37355760642127	Hospital
0.1	0.519150807274817	Community
0.1	0.143515788438409	Hospital
0.2	1.92324196932064	Community
0.2	0.531667453304718	Hospital
0.3	3.53663364128105	Community
0.3	0.977678852336967	Hospital
0.4	4.39599273269316	Community
0.4	1.21524295861878	Hospital
0.5	4.29034750980593	Community
0.5	1.18603803926789	Hospital
0.1	0.417397868818447	Community
0.1	0.100491697238889	Hospital
0.2	2.04885835150517	Community
0.2	0.49327816102095	Hospital
0.3	3.55193614507858	Community
0.3	0.85515552035164	Hospital
0.4	4.09262185062767	Community
0.4	0.985329697755184	Hospital
0.5	3.76964682176468	Community
0.5	0.907571014156495	Hospital
0.1	0.521275389142306	Community
0.1	0.204834109825725	Hospital
0.2	1.81430378773516	Community
0.2	0.712927003758312	Hospital
0.3	3.05517975995142	Community
0.3	1.20052670723033	Hospital
0.4	3.54259921547575	Community
0.4	1.39205719641828	Hospital
0.5	3.26588512027156	Community
0.5	1.28332295239299	Hospital
0.1	1.10639914128476	Community
0.1	0.33593075733939	Hospital
0.2	3.64996123038605	Community
0.2	1.10822052786412	Hospital
0.3	4.86621570920737	Community
0.3	1.47750614364418	Hospital
0.4	4.86450390341756	Community
0.4	1.47698639611914	Hospital
0.5	4.33848813047717	Community
0.5	1.31727470584148	Hospital
0.1	0.90492242350061	Community
0.1	0.246175627055628	Hospital
0.2	3.35852572287907	Community
0.2	0.913655308279199	Hospital
0.3	4.78097758761602	Community
0.3	1.30061994819104	Hospital
0.4	4.80262944351292	Community
0.4	1.30651013177354	Hospital
0.5	4.0422491581102	Community
0.5	1.09965583277669	Hospital
0.1	0.223631587216136	Community
0.1	0.0917094175191526	Hospital
0.2	1.15676297400977	Community
0.2	0.474378686279359	Hospital
0.3	2.11784587678647	Community
0.3	0.868510634715074	Hospital
0.4	2.51595823120568	Community
0.4	1.03177313526549	Hospital
0.5	2.31707292878449	Community
0.5	0.950211959291992	Hospital
0.1	0.31170257602967	Community
0.1	0.0826460333956513	Hospital
0.2	2.24687970820118	Community
0.2	0.595746425215074	Hospital
0.3	3.78824726037228	Community
0.3	1.00443061324559	Hospital
0.4	3.96647642601911	Community
0.4	1.05168698745895	Hospital
0.5	3.06173097684951	Community
0.5	0.811799260000719	Hospital
0.1	0.756514537469841	Community
0.1	0.204587899415994	Hospital
0.2	1.83019591398666	Community
0.2	0.494948767031713	Hospital
0.3	3.10413000683109	Community
0.3	0.839464948995833	Hospital
0.4	4.07393702992738	Community
0.4	1.10173457088272	Hospital
0.5	4.55445661023148	Community
0.5	1.23168381401487	Hospital
0.1	0.197184177142005	Community
0.1	0.163321241207856	Hospital
0.2	0.857978502422233	Community
0.2	0.710635690836097	Hospital
0.3	1.40881091058884	Community
0.3	1.16687226064208	Hospital
0.4	1.57886211910621	Community
0.4	1.30772014634211	Hospital
0.5	1.449496452412	Community
0.5	1.20057077178065	Hospital
0.1	0.559013312392087	Community
0.1	0.240166436019324	Hospital
0.2	1.65579590827649	Community
0.2	0.711372329157028	Hospital
0.3	2.58512407650782	Community
0.3	1.11063551146196	Hospital
0.4	3.01553359308596	Community
0.4	1.29555046309887	Hospital
0.5	3.05110023062346	Community
0.5	1.31083080149013	Hospital
0.1	0.291530615519742	Community
0.1	0.160152716160823	Hospital
0.2	1.01439421474108	Community
0.2	0.557258758086105	Hospital
0.3	1.75414112875041	Community
0.3	0.963639670564084	Hospital
0.4	2.16102309563851	Community
0.4	1.18716079899793	Hospital
0.5	2.21791240847102	Community
0.5	1.21841301569705	Hospital
0.1	1.42324175534593	Community
0.1	0.237009011414008	Hospital
0.2	4.82232573741671	Community
0.2	0.803050255832087	Hospital
0.3	6.94659615241704	Community
0.3	1.15679987647393	Hospital
0.4	7.04745580943433	Community
0.4	1.17359579151186	Hospital
0.5	5.86904256228797	Community
0.5	0.977357480139771	Hospital
0.1	1.28080883734358	Community
0.1	0.267625744111854	Hospital
0.2	4.02817792001151	Community
0.2	0.841690095997389	Hospital
0.3	5.95751898843217	Community
0.3	1.24482702324763	Hospital
0.4	6.46872042128139	Community
0.4	1.35164285701488	Hospital
0.5	6.05930196966597	Community
0.5	1.26609463578777	Hospital
0.1	0.8834029095962	Community
0.1	0.203962247839661	Hospital
0.2	2.94576172104254	Community
0.2	0.680124749077972	Hospital
0.3	4.65395771484566	Community
0.3	1.07451726336802	Hospital
0.4	5.30440370981868	Community
0.4	1.22469384281085	Hospital
0.5	5.12717683405779	Community
0.5	1.18377526357014	Hospital
0.1	0.821150436601074	Community
0.1	0.31728754445364	Hospital
0.2	2.37568949996096	Community
0.2	0.91795200273772	Hospital
0.3	3.40536998776231	Community
0.3	1.3158142932318	Hospital
0.4	3.62063264079333	Community
0.4	1.39899047575385	Hospital
0.5	3.31609821828433	Community
0.5	1.28132022337057	Hospital
0.1	0.501979351156474	Community
0.1	0.243816458015179	Hospital
0.2	1.51968312444059	Community
0.2	0.738125494311512	Hospital
0.3	2.14692146859998	Community
0.3	1.04278151462773	Hospital
0.4	2.26197621834758	Community
0.4	1.09866477256783	Hospital
0.5	2.08789123465819	Community
0.5	1.01410993177808	Hospital
0.1	0.703273331673036	Community
0.1	0.109167921929704	Hospital
0.2	3.16455425103273	Community
0.2	0.491228368630462	Hospital
0.3	5.30417324115652	Community
0.3	0.82335778169591	Hospital
0.4	6.04067052069569	Community
0.4	0.937683000488012	Hospital
0.5	5.62561585224542	Community
0.5	0.873254770948656	Hospital
0.1	0.686779454575073	Community
0.1	0.277218416642456	Hospital
0.2	2.14627743089364	Community
0.2	0.866344540600601	Hospital
0.3	3.2252411136716	Community
0.3	1.30186805802947	Hospital
0.4	3.52428977714089	Community
0.4	1.42257900305519	Hospital
0.5	3.26970291415598	Community
0.5	1.31981505666091	Hospital
0.1	0.548976897341222	Community
0.1	0.164133048724206	Hospital
0.2	1.8855853357659	Community
0.2	0.563752083717555	Hospital
0.3	3.55989919937154	Community
0.3	1.06433824733527	Hospital
0.4	4.63766644531065	Community
0.4	1.38656897279533	Hospital
0.5	4.82099227798188	Community
0.5	1.44137970886084	Hospital
0.1	1.07480665928043	Community
0.1	0.178182730892638	Hospital
0.2	4.97940034778948	Community
0.2	0.825490933198048	Hospital
0.3	7.46631796710645	Community
0.3	1.23777510457784	Hospital
0.4	7.6446986621137	Community
0.4	1.26734726911597	Hospital
0.5	6.46873890432497	Community
0.5	1.07239525681366	Hospital
0.1	0.514355465260348	Community
0.1	0.23734911765158	Hospital
0.2	1.45857183456851	Community
0.2	0.673057372474993	Hospital
0.3	2.43470131435433	Community
0.3	1.12349191898767	Hospital
0.4	2.987588529018	Community
0.4	1.37862149653544	Hospital
0.5	3.05922983860344	Community
0.5	1.41168034934436	Hospital
0.1	0.707284456979799	Community
0.1	0.297501215277779	Hospital
0.2	1.54272400708216	Community
0.2	0.648907610531946	Hospital
0.3	2.34703859546379	Community
0.3	0.987222082379611	Hospital
0.4	2.78192961047169	Community
0.4	1.17014792530101	Hospital
0.5	2.80855475181441	Community
0.5	1.18134711372971	Hospital
0.1	0.282493877312336	Community
0.1	0.224651964263668	Hospital
0.2	0.828472867208388	Community
0.2	0.65883925955584	Hospital
0.3	1.40315881068395	Community
0.3	1.11585562842306	Hospital
0.4	1.7558208741533	Community
0.4	1.39630852189257	Hospital
0.5	1.85335996066969	Community
0.5	1.4738760344591	Hospital
0.1	0.254661152212802	Community
0.1	0.148261132572389	Hospital
0.2	1.06452735242479	Community
0.2	0.619756996908978	Hospital
0.3	1.81643223136147	Community
0.3	1.05750836954356	Hospital
0.4	2.06945821997213	Community
0.4	1.20481752649858	Hospital
0.5	1.84622966245503	Community
0.5	1.07485613084633	Hospital
0.1	0.877664677255116	Community
0.1	0.267700269734428	Hospital
0.2	3.43769244694666	Community
0.2	1.04854532620563	Hospital
0.3	5.49517548956757	Community
0.3	1.67610705878694	Hospital
0.4	6.19131180131776	Community
0.4	1.88843858272417	Hospital
0.5	5.90306030299402	Community
0.5	1.80051775618031	Hospital
0.1	0.348725220863152	Community
0.1	0.125636392833985	Hospital
0.2	1.79994671145019	Community
0.2	0.648472776245621	Hospital
0.3	3.30417593234325	Community
0.3	1.19040643060164	Hospital
0.4	4.11090345379335	Community
0.4	1.48104883250198	Hospital
0.5	4.25342273524983	Community
0.5	1.53239472709247	Hospital
0.1	0.734612290435189	Community
0.1	0.196507145878246	Hospital
0.2	2.52141105714707	Community
0.2	0.67447182258862	Hospital
0.3	4.75136082231951	Community
0.3	1.27097840097204	Hospital
0.4	6.4371916860705	Community
0.4	1.72193438929741	Hospital
0.5	7.24986424889515	Community
0.5	1.93932248357994	Hospital
0.1	1.48364943933461	Community
0.1	0.145380948864502	Hospital
0.2	7.82587111050844	Community
0.2	0.766847300698785	Hospital
0.3	12.1608181093259	Community
0.3	1.19162332342829	Hospital
0.4	12.9878371975819	Community
0.4	1.27266188725077	Hospital
0.5	11.8517205421697	Community
0.5	1.16133524026422	Hospital
0.1	0.0367497496756464	Community
0.1	0.00969293105200218	Hospital
0.2	2.46922088781539	Community
0.2	0.6512694107851	Hospital
0.3	4.49398766482293	Community
0.3	1.18531181758072	Hospital
0.4	4.45549861866951	Community
0.4	1.17516013834711	Hospital
0.5	2.61234907226268	Community
0.5	0.68902018829217	Hospital
0.1	1.43363932564575	Community
0.1	0.310140542188778	Hospital
0.2	4.83487889379958	Community
0.2	1.04593389335541	Hospital
0.3	7.09096485204325	Community
0.3	1.53399508824416	Hospital
0.4	7.5687564992709	Community
0.4	1.63735620416341	Hospital
0.5	6.98010178932745	Community
0.5	1.51001197773351	Hospital
0.1	2.38987775318954	Community
0.1	0.25954596343402	Hospital
0.2	5.74235535394799	Community
0.2	0.623632380665424	Hospital
0.3	9.8035667221437	Community
0.3	1.06468883882977	Hospital
0.4	12.9610330329049	Community
0.4	1.40759660243536	Hospital
0.5	14.5776805272466	Community
0.5	1.58316806457066	Hospital
0.1	0.466685340293981	Community
0.1	0.252140879654257	Hospital
0.2	1.59607682089004	Community
0.2	0.862328808874681	Hospital
0.3	2.2238839024584	Community
0.3	1.20152058571537	Hospital
0.4	2.23911567750876	Community
0.4	1.20975001318673	Hospital
0.5	1.93014743487905	Community
0.5	1.04282056896461	Hospital
0.1	0.431549716621962	Community
0.1	0.293750057070317	Hospital
0.2	1.35845891248649	Community
0.2	0.924684613847524	Hospital
0.3	1.89973743994336	Community
0.3	1.29312558879706	Hospital
0.4	2.01175155068348	Community
0.4	1.36937207942195	Hospital
0.5	1.91366394701714	Community
0.5	1.30260517386025	Hospital
0.1	1.96842535464171	Community
0.1	0.31538724872032	Hospital
0.2	6.2459055174078	Community
0.2	1.00073845942757	Hospital
0.3	8.54864078601217	Community
0.3	1.36968988508555	Hospital
0.4	8.31522205729367	Community
0.4	1.33229080846996	Hospital
0.5	6.6295241516958	Community
0.5	1.06220303330163	Hospital
0.1	1.14342276836683	Community
0.1	0.263185721678466	Hospital
0.2	3.41584423222885	Community
0.2	0.78623712442287	Hospital
0.3	5.5093295369793	Community
0.3	1.26810214932611	Hospital
0.4	6.58573006185857	Community
0.4	1.51586112071694	Hospital
0.5	6.74058086885189	Community
0.5	1.55150368663264	Hospital
0.1	0.140172308543495	Community
0.1	0.129028316637281	Hospital
0.2	0.542922352547719	Community
0.2	0.499758889197774	Hospital
0.3	0.95324776751552	Community
0.3	0.877462574875185	Hospital
0.4	1.13899578967767	Community
0.4	1.04844324050965	Hospital
0.5	1.08457394831595	Community
0.5	0.998348049439693	Hospital
0.1	0.810927039579292	Community
0.1	0.256818921482966	Hospital
0.2	2.24956838321457	Community
0.2	0.712433668852718	Hospital
0.3	3.64223187205202	Community
0.3	1.15348732440414	Hospital
0.4	4.39611725920059	Community
0.4	1.39224127216954	Hospital
0.5	4.49812525667706	Community
0.5	1.42454699465246	Hospital
0.1	1.12820943986581	Community
0.1	0.268725320789544	Hospital
0.2	3.57666224401164	Community
0.2	0.851916031647632	Hospital
0.3	4.81450506872933	Community
0.3	1.14675464795886	Hospital
0.4	4.81387397923084	Community
0.4	1.14660433036539	Hospital
0.5	4.22268863614725	Community
0.5	1.00579140560816	Hospital
0.1	1.53002833392747	Community
0.1	0.30327652731303	Hospital
0.2	5.0745095860004	Community
0.2	1.00585042180783	Hospital
0.3	8.49252338749274	Community
0.3	1.68335640848699	Hospital
0.4	10.3641256229676	Community
0.4	2.0543384445053	Hospital
0.5	10.7994678593806	Community
0.5	2.14063036389291	Hospital
0.1	0.490334278530508	Community
0.1	0.154306562931486	Hospital
0.2	1.95191143219118	Community
0.2	0.614260021042678	Hospital
0.3	3.60285796152907	Community
0.3	1.13380739041947	Hospital
0.4	4.64493468173402	Community
0.4	1.46174546052064	Hospital
0.5	4.95182318683739	Community
0.5	1.55832225006838	Hospital
0.1	0.314093895929715	Community
0.1	0.158106126458463	Hospital
0.2	1.12232136995236	Community
0.2	0.564945345147458	Hospital
0.3	1.92098382831242	Community
0.3	0.966969801131663	Hospital
0.4	2.26131342591627	Community
0.4	1.13828224971345	Hospital
0.5	2.12351318797536	Community
0.5	1.06891744470378	Hospital
0.1	1.12794538260708	Community
0.1	0.163792260401959	Hospital
0.2	3.78251086231562	Community
0.2	0.549269506916769	Hospital
0.3	6.11494140057256	Community
0.3	0.887968592867763	Hospital
0.4	7.04895073445242	Community
0.4	1.02359883028148	Hospital
0.5	6.77017072274088	Community
0.5	0.983116366345531	Hospital
0.1	1.60616192806012	Community
0.1	0.387026668344649	Hospital
0.2	4.68927781905513	Community
0.2	1.12994557992252	Hospital
0.3	6.96151423863633	Community
0.3	1.67747200038999	Hospital
0.4	7.65719918927456	Community
0.4	1.84510679732993	Hospital
0.5	7.24181403780315	Community
0.5	1.74501406792003	Hospital
0.1	0.939600035375062	Community
0.1	0.283932584274712	Hospital
0.2	2.57468451386321	Community
0.2	0.778029800117507	Hospital
0.3	4.05605196387177	Community
0.3	1.22567610972357	Hospital
0.4	4.85116569748924	Community
0.4	1.46594717047146	Hospital
0.5	5.03476000567664	Community
0.5	1.52142652809087	Hospital
0.1	0.914957737165073	Community
0.1	0.269258101215934	Hospital
0.2	2.65757406544627	Community
0.2	0.78208349701476	Hospital
0.3	3.79070422949717	Community
0.3	1.11554641449135	Hospital
0.4	4.04479709333654	Community
0.4	1.19032206725745	Hospital
0.5	3.76546820644706	Community
0.5	1.10811983797016	Hospital
0.1	0.191022262132475	Community
0.1	0.188829887496365	Hospital
0.2	0.575285238763376	Community
0.2	0.568682653536328	Hospital
0.3	0.972973533735237	Community
0.3	0.961806654685884	Hospital
0.4	1.18737604007925	Community
0.4	1.17374844984587	Hospital
0.5	1.19504209132167	Community
0.5	1.18132651733124	Hospital
0.1	0.597868935437322	Community
0.1	0.317432823306631	Hospital
0.2	1.69848990710397	Community
0.2	0.901797057201935	Hospital
0.3	2.70338210459859	Community
0.3	1.43533500918834	Hospital
0.4	3.18805766965158	Community
0.4	1.69266888938061	Hospital
0.5	3.18740132203178	Community
0.5	1.6923204078562	Hospital
0.1	1.57701086691275	Community
0.1	0.519921019586165	Hospital
0.2	3.80105907769481	Community
0.2	1.25316226580681	Hospital
0.3	4.53844851209013	Community
0.3	1.49627046157556	Hospital
0.4	4.23218470233316	Community
0.4	1.39529906336135	Hospital
0.5	3.50934995963545	Community
0.5	1.15698936981344	Hospital
0.1	0.569707984932142	Community
0.1	0.269371712656158	Hospital
0.2	1.65404931929067	Community
0.2	0.782074518418678	Hospital
0.3	2.42852631311291	Community
0.3	1.14826597045447	Hospital
0.4	2.56806392997505	Community
0.4	1.21424273017742	Hospital
0.5	2.23491786947344	Community
0.5	1.05672321622387	Hospital
0.1	0.583469511214428	Community
0.1	0.377651323171888	Hospital
0.2	1.52910394026294	Community
0.2	0.989714312759395	Hospital
0.3	2.23492433670369	Community
0.3	1.44655738941434	Hospital
0.4	2.4417404681034	Community
0.4	1.58041937221757	Hospital
0.5	2.26753321634918	Community
0.5	1.46766352488256	Hospital
0.1	0.869608145890803	Community
0.1	0.282625794411928	Hospital
0.2	2.49033744467918	Community
0.2	0.809368681724152	Hospital
0.3	3.56306418746368	Community
0.3	1.158008755186	Hospital
0.4	3.69483200635699	Community
0.4	1.20083377317672	Hospital
0.5	3.17791525246751	Community
0.5	1.03283395750894	Hospital
0.1	0.645745098536115	Community
0.1	0.270632899045652	Hospital
0.2	2.94528380772188	Community
0.2	1.2343735898313	Hospital
0.3	4.23966449570272	Community
0.3	1.77685079771268	Hospital
0.4	4.15196928772475	Community
0.4	1.74009758282759	Hospital
0.5	3.31240535154145	Community
0.5	1.38823487028273	Hospital
0.1	0.830086568759526	Community
0.1	0.182486347996925	Hospital
0.2	3.12636237719683	Community
0.2	0.687299944609647	Hospital
0.3	4.93003780935603	Community
0.3	1.08382020523545	Hospital
0.4	5.33204631390567	Community
0.4	1.17219781140321	Hospital
0.5	4.6297033293944	Community
0.5	1.0177946309298	Hospital
0.1	0.742765577874407	Community
0.1	0.245424073736893	Hospital
0.2	2.17080317454321	Community
0.2	0.717275240328192	Hospital
0.3	3.30956788405718	Community
0.3	1.09354506537384	Hospital
0.4	3.71820172621758	Community
0.4	1.22856556874283	Hospital
0.5	3.55682551959065	Community
0.5	1.17524375737412	Hospital
0.1	0.879323214372469	Community
0.1	0.204936302002574	Hospital
0.2	3.65997380129408	Community
0.2	0.852998628949872	Hospital
0.3	5.89308914924106	Community
0.3	1.3734516249282	Hospital
0.4	6.52521038900182	Community
0.4	1.52077468791171	Hospital
0.5	5.94569347205285	Community
0.5	1.38571166220481	Hospital
0.1	0.708856007828565	Community
0.1	0.34789586292	Hospital
0.2	2.3284655669436	Community
0.2	1.14277586526044	Hospital
0.3	2.94311045642879	Community
0.3	1.44443432883452	Hospital
0.4	2.7744548584465	Community
0.4	1.36166069900231	Hospital
0.5	2.30175523646949	Community
0.5	1.12966683695773	Hospital
0.1	0.321102811210965	Community
0.1	0.284947693658996	Hospital
0.2	0.95700768240187	Community
0.2	0.84925177355483	Hospital
0.3	1.43520680956633	Community
0.3	1.27360725609134	Hospital
0.4	1.60244343699999	Community
0.4	1.42201359081888	Hospital
0.5	1.55399880202475	Community
0.5	1.37902366197245	Hospital
0.1	1.9099909068506	Community
0.1	0.269861004635768	Hospital
0.2	6.12744531530087	Community
0.2	0.865741581652023	Hospital
0.3	8.13549387514754	Community
0.3	1.14945706939283	Hospital
0.4	8.20217617405772	Community
0.4	1.15887855517624	Hospital
0.5	7.45822079808325	Community
0.5	1.05376572744257	Hospital
0.1	0.423237684420048	Community
0.1	0.185378451571547	Hospital
0.2	1.89740422995869	Community
0.2	0.831064602947686	Hospital
0.3	3.21611282715143	Community
0.3	1.40866004593536	Hospital
0.4	3.75481254876816	Community
0.4	1.64461096413438	Hospital
0.5	3.66231304643199	Community
0.5	1.60409610653677	Hospital
0.1	1.18401765598529	Community
0.1	0.135091770901991	Hospital
0.2	5.98748798354298	Community
0.2	0.683148896355028	Hospital
0.3	11.0896213466452	Community
0.3	1.26528230282526	Hospital
0.4	13.9310830348015	Community
0.4	1.5894819374023	Hospital
0.5	14.4988608679081	Community
0.5	1.6542631613693	Hospital
0.1	0.830866381292271	Community
0.1	0.243805343645672	Hospital
0.2	2.64048505991231	Community
0.2	0.774810946643332	Hospital
0.3	3.824013697006	Community
0.3	1.12209976778005	Hospital
0.4	4.00915117758655	Community
0.4	1.17642559933485	Hospital
0.5	3.56230399661237	Community
0.5	1.04530496072499	Hospital
0.1	0.816004026496979	Community
0.1	0.180522413372207	Hospital
0.2	3.01289713479596	Community
0.2	0.666535267418301	Hospital
0.3	4.8600786710503	Community
0.3	1.07518235497339	Hospital
0.4	5.59792324565457	Community
0.4	1.23841375944691	Hospital
0.5	5.49497319903332	Community
0.5	1.21563839281958	Hospital
0.1	0.43466078082334	Community
0.1	0.218955468908523	Hospital
0.2	1.37617685296149	Community
0.2	0.693233577619935	Hospital
0.3	2.11024779808118	Community
0.3	1.06301354188621	Hospital
0.4	2.37019839385562	Community
0.4	1.19396072438339	Hospital
0.5	2.28687227623217	Community
0.5	1.1519861318701	Hospital
0.1	0.648235921496775	Community
0.1	0.244911071193173	Hospital
0.2	2.24195067773612	Community
0.2	0.847035043628548	Hospital
0.3	3.27970774406166	Community
0.3	1.23911173411065	Hospital
0.4	3.44372213170921	Community
0.4	1.30107827752143	Hospital
0.5	3.07606912325105	Community
0.5	1.16217469451576	Hospital
0.1	0.870738620186058	Community
0.1	0.204515683727322	Hospital
0.2	2.46687247948754	Community
0.2	0.579409365927407	Hospital
0.3	4.20932965093713	Community
0.3	0.988670895763353	Hospital
0.4	5.35710688331185	Community
0.4	1.25825632588429	Hospital
0.5	5.76504509096074	Community
0.5	1.35407125762349	Hospital
0.1	0.43793032890069	Community
0.1	0.157776488016244	Hospital
0.2	2.08684969148331	Community
0.2	0.751845199135965	Hospital
0.3	3.39084165927837	Community
0.3	1.22164429616711	Hospital
0.4	3.68943745513733	Community
0.4	1.32922167297338	Hospital
0.5	3.23302146174969	Community
0.5	1.16478521411493	Hospital
0.1	1.17985360609173	Community
0.1	0.348860761639467	Hospital
0.2	3.28314988339176	Community
0.2	0.97076634167403	Hospital
0.3	4.62173701868562	Community
0.3	1.36656165486232	Hospital
0.4	4.86220921180327	Community
0.4	1.43766480868666	Hospital
0.5	4.42019649755656	Community
0.5	1.30696987217057	Hospital
0.1	0.46401009301036	Community
0.1	0.163476432624956	Hospital
0.2	2.23460224876688	Community
0.2	0.787277711125039	Hospital
0.3	3.53349076208479	Community
0.3	1.24489202541109	Hospital
0.4	3.66111626604086	Community
0.4	1.28985605186867	Hospital
0.5	2.92757248167019	Community
0.5	1.03141960221056	Hospital
0.1	0.886302463905611	Community
0.1	0.219529808355255	Hospital
0.2	3.37485057587137	Community
0.2	0.835922645282825	Hospital
0.3	5.52531006657735	Community
0.3	1.36857371993977	Hospital
0.4	6.35936672024639	Community
0.4	1.57516267212494	Hospital
0.5	6.12604320148295	Community
0.5	1.51737036143542	Hospital
0.1	2.32910738123107	Community
0.1	0.3203968606679	Hospital
0.2	7.76022624191406	Community
0.2	1.06751287897587	Hospital
0.3	11.6551988700125	Community
0.3	1.60331342320433	Hospital
0.4	12.5830658603233	Community
0.4	1.73095273825207	Hospital
0.5	11.4928418913304	Community
0.5	1.58097925918233	Hospital
0.1	1.50678252540185	Community
0.1	0.271392145735198	Hospital
0.2	5.06240999542	Community
0.2	0.911809294365116	Hospital
0.3	7.36481731259494	Community
0.3	1.326504349312	Hospital
0.4	7.7355625703809	Community
0.4	1.39328064206523	Hospital
0.5	6.93442227125487	Community
0.5	1.24898431452668	Hospital
0.1	0.581493124710148	Community
0.1	0.282520677887537	Hospital
0.2	2.00141255448727	Community
0.2	0.972394010519418	Hospital
0.3	2.6984858798814	Community
0.3	1.3110697747872	Hospital
0.4	2.46940961710756	Community
0.4	1.19977218880273	Hospital
0.5	1.71000570413062	Community
0.5	0.830812868102871	Hospital
0.1	0.560441470405512	Community
0.1	0.200681255818646	Hospital
0.2	2.00666918416288	Community
0.2	0.718542279890542	Hospital
0.3	3.12714970008778	Community
0.3	1.11976069239209	Hospital
0.4	3.52655363457059	Community
0.4	1.26277809453566	Hospital
0.5	3.44100246426752	Community
0.5	1.23214417966717	Hospital
0.1	0.886578864768975	Community
0.1	0.308888850366177	Hospital
0.2	3.46315376250717	Community
0.2	1.20658141858693	Hospital
0.3	4.8182174526643	Community
0.3	1.67869290472602	Hospital
0.4	4.73694836296431	Community
0.4	1.65037831627226	Hospital
0.5	3.93495966673905	Community
0.5	1.3709611361117	Hospital
0.1	0.692794201193445	Community
0.1	0.273173669593962	Hospital
0.2	1.78387227550111	Community
0.2	0.703393496576774	Hospital
0.3	2.76376820131838	Community
0.3	1.08977341346198	Hospital
0.4	3.25248658408164	Community
0.4	1.28247853972817	Hospital
0.5	3.2843863587879	Community
0.5	1.29505684725545	Hospital
0.1	0.722787850882746	Community
0.1	0.33226558845174	Hospital
0.2	2.36619418449713	Community
0.2	1.08773951048406	Hospital
0.3	3.35462615506151	Community
0.3	1.54212170567866	Hospital
0.4	3.38441212044294	Community
0.4	1.55581431451675	Hospital
0.5	2.83088708795051	Community
0.5	1.30135884681728	Hospital
0.1	1.05785784056152	Community
0.1	0.272172383388962	Hospital
0.2	3.72244406384107	Community
0.2	0.957734048981408	Hospital
0.3	5.35561592840978	Community
0.3	1.37792687813085	Hospital
0.4	5.60973327474216	Community
0.4	1.44330780282584	Hospital
0.5	5.11636217728192	Community
0.5	1.31637015360475	Hospital
0.1	0.411716408789341	Community
0.1	0.146612981298397	Hospital
0.2	1.59710471586609	Community
0.2	0.568731968996322	Hospital
0.3	2.91267358534111	Community
0.3	1.03720849783873	Hospital
0.4	3.59792791182151	Community
0.4	1.28122884195944	Hospital
0.5	3.52174507376674	Community
0.5	1.25409999119581	Hospital
0.1	3.23046929322355	Community
0.1	0.431158771321021	Hospital
0.2	7.07170317455388	Community
0.2	0.943834030022654	Hospital
0.3	9.72593792992316	Community
0.3	1.29808491187537	Hospital
0.4	10.6949854355856	Community
0.4	1.42742009322799	Hospital
0.5	10.5191686116073	Community
0.5	1.40395447293465	Hospital
0.1	0.924814851068574	Community
0.1	0.150474677785619	Hospital
0.2	3.08991846650751	Community
0.2	0.502754129752913	Hospital
0.3	5.37885133261845	Community
0.3	0.875181578450336	Hospital
0.4	6.67913399154304	Community
0.4	1.0867478329345	Hospital
0.5	6.86231536972209	Community
0.5	1.11655288940171	Hospital
0.1	1.87557684264102	Community
0.1	0.360021146954163	Hospital
0.2	5.13012577445279	Community
0.2	0.984739053792587	Hospital
0.3	7.28815672782736	Community
0.3	1.39897789558938	Hospital
0.4	7.99618301224162	Community
0.4	1.53488511580733	Hospital
0.5	7.8686373836671	Community
0.5	1.51040244869159	Hospital
0.1	0.471081524546402	Community
0.1	0.0689405584330415	Hospital
0.2	4.54611622100533	Community
0.2	0.665302659193428	Hospital
0.3	6.70872820317743	Community
0.3	0.981790719022328	Hospital
0.4	5.80782932058903	Community
0.4	0.849948418229168	Hospital
0.5	3.08804865764334	Community
0.5	0.451921350834819	Hospital
0.1	1.39729098013949	Community
0.1	0.210961185580978	Hospital
0.2	4.27309586003377	Community
0.2	0.645146488130843	Hospital
0.3	7.05592125903327	Community
0.3	1.06529386887124	Hospital
0.4	8.46803875609979	Community
0.4	1.2784935428082	Hospital
0.5	8.5047663083107	Community
0.5	1.28403862115483	Hospital
0.1	0.658238891365793	Community
0.1	0.163119712631922	Hospital
0.2	2.15026588178511	Community
0.2	0.532862395886747	Hospital
0.3	3.51068960099131	Community
0.3	0.86999216601339	Hospital
0.4	4.18921961307266	Community
0.4	1.03814026852552	Hospital
0.5	4.28133655980221	Community
0.5	1.06096798362432	Hospital
0.1	1.03144080380059	Community
0.1	0.425891175483701	Hospital
0.2	2.63962444321287	Community
0.2	1.0899246498811	Hospital
0.3	3.57807447928433	Community
0.3	1.47741910183849	Hospital
0.4	3.74235476662275	Community
0.4	1.54525190855464	Hospital
0.5	3.47445562427358	Community
0.5	1.4346339455792	Hospital
0.1	0.265832980277886	Community
0.1	0.0991736732164192	Hospital
0.2	1.86089009211303	Community
0.2	0.694237809371776	Hospital
0.3	3.04273064672382	Community
0.3	1.13514423427948	Hospital
0.4	3.26687737519573	Community
0.4	1.21876611738354	Hospital
0.5	2.88934076482873	Community
0.5	1.07791943844764	Hospital
0.1	0.415042606348234	Community
0.1	0.114422670335832	Hospital
0.2	2.10225145522276	Community
0.2	0.57956754690903	Hospital
0.3	3.3476357220604	Community
0.3	0.922906257745461	Hospital
0.4	3.49568885292201	Community
0.4	0.963722873499249	Hospital
0.5	2.84975544423134	Community
0.5	0.785646154745463	Hospital
0.1	0.816722550649567	Community
0.1	0.200017644137165	Hospital
0.2	3.42518831525463	Community
0.2	0.838838228476116	Hospital
0.3	5.09230350848564	Community
0.3	1.24711941673293	Hospital
0.4	5.21773880119084	Community
0.4	1.27783887185094	Hospital
0.5	4.41252660085836	Community
0.5	1.08064014480109	Hospital
0.1	1.47195305118768	Community
0.1	0.308755172505772	Hospital
0.2	3.62690337252265	Community
0.2	0.76077506381161	Hospital
0.3	5.25552168609701	Community
0.3	1.1023921608705	Hospital
0.4	5.8826077604298	Community
0.4	1.23392901179137	Hospital
0.5	5.76658948092887	Community
0.5	1.20959315143751	Hospital
0.1	0.846308534593074	Community
0.1	0.219238120932572	Hospital
0.2	3.4055008361568	Community
0.2	0.882202617172366	Hospital
0.3	5.08308597761541	Community
0.3	1.31678480450034	Hospital
0.4	5.15675508444585	Community
0.4	1.33586895158394	Hospital
0.5	4.17677564585981	Community
0.5	1.08200308365734	Hospital
0.1	0.552855842805353	Community
0.1	0.247240451261515	Hospital
0.2	1.71614166885742	Community
0.2	0.767468854962223	Hospital
0.3	2.77072216993867	Community
0.3	1.23908358486338	Hospital
0.4	3.2010037322175	Community
0.4	1.43150808215639	Hospital
0.5	3.04542896859878	Community
0.5	1.36193411407311	Hospital
0.1	2.06515587491994	Community
0.1	0.243773292414746	Hospital
0.2	5.45571593456431	Community
0.2	0.643998766388464	Hospital
0.3	9.10135078753816	Community
0.3	1.07433355217592	Hospital
0.4	11.4901785254735	Community
0.4	1.35631343067334	Hospital
0.5	12.3239187222154	Community
0.5	1.45472904919714	Hospital
0.1	0.257650930638705	Community
0.1	0.13319040434697	Hospital
0.2	1.08353731871928	Community
0.2	0.56012517885147	Hospital
0.3	1.71551479745265	Community
0.3	0.886820431696142	Hospital
0.4	1.87194039140821	Community
0.4	0.967683279959521	Hospital
0.5	1.69070169582541	Community
0.5	0.873993514942369	Hospital
0.1	0.371451622469884	Community
0.1	0.176160908326774	Hospital
0.2	1.41522943863357	Community
0.2	0.671172471243391	Hospital
0.3	2.37055249592887	Community
0.3	1.12423437039365	Hospital
0.4	2.78460330931901	Community
0.4	1.32059794230444	Hospital
0.5	2.72324632082836	Community
0.5	1.29149939441593	Hospital
0.1	0.506078512588818	Community
0.1	0.213592515133088	Hospital
0.2	1.82750652916044	Community
0.2	0.771306637756158	Hospital
0.3	2.98844661918456	Community
0.3	1.26128617171941	Hospital
0.4	3.4971190136394	Community
0.4	1.47597344534933	Hospital
0.5	3.47847678231862	Community
0.5	1.4681054150409	Hospital
0.1	0.905370451160124	Community
0.1	0.197740901154535	Hospital
0.2	3.17980166293304	Community
0.2	0.694496761535972	Hospital
0.3	4.55312336780686	Community
0.3	0.994442348614564	Hospital
0.4	4.62041266564321	Community
0.4	1.00913892544139	Hospital
0.5	3.91789038296631	Community
0.5	0.855701855477749	Hospital
0.1	0.689860948308341	Community
0.1	0.189054312086642	Hospital
0.2	2.58674489720078	Community
0.2	0.708889636792927	Hospital
0.3	3.79524791226236	Community
0.3	1.04007624291602	Hospital
0.4	3.75521286994957	Community
0.4	1.02910476032614	Hospital
0.5	2.86990005556162	Community
[truncated: 3,001 more rows]
