# Supplementary material for: Estimating the burden of severe malarial anaemia and access to hospital care in East Africa
Source: Nat Commun. 2023 Sep 14;14:5691. doi: 10.1038/s41467-023-41275-w (PMC10502125; doi:10.1038/s41467-023-41275-w)
Supplement: Supplementary file 4 — Source Data [file 41467_2023_41275_MOESM4_ESM.zip › source_data/figure_3_source_prob_hosp.csv]

country	ph
Kenya	0.221047952865586
Tanzania	0.193385909140402
Uganda	0.272403695677345
Kenya	0.262200503036552
Tanzania	0.36242899144596
Uganda	0.434615329783437
Kenya	0.295652067466121
Tanzania	0.220314663571523
Uganda	0.503430893192048
Kenya	0.272170264950218
Tanzania	0.190688691615214
Uganda	0.145487378237949
Kenya	0.158781214082284
Tanzania	0.186028150584607
Uganda	0.161404618236582
Kenya	0.212262809453148
Tanzania	0.0543374404180805
Uganda	0.133504568031893
Kenya	0.471884423193668
Tanzania	0.359119628397311
Uganda	0.528173955706897
Kenya	0.286506466158978
Tanzania	0.220780687431815
Uganda	0.350196513707385
Kenya	0.304825935498211
Tanzania	0.0936230574977528
Uganda	0.266939882348999
Kenya	0.119875028507253
Tanzania	0.139210273454908
Uganda	0.342907249544389
Kenya	0.255426557495154
Tanzania	0.0803471759063127
Uganda	0.224781767618868
Kenya	0.418976310019057
Tanzania	0.172910737138261
Uganda	0.127913627725635
Kenya	0.225676869967311
Tanzania	0.139423903330047
Uganda	0.118657136103044
Kenya	0.249153139597288
Tanzania	0.297718084676972
Uganda	0.199734395490976
Kenya	0.31499125744824
Tanzania	0.608788872947739
Uganda	0.298900582618813
Kenya	0.0618344636319441
Tanzania	0.0701535637585613
Uganda	0.0789793121127558
Kenya	0.0495901728292487
Tanzania	0.0675966197568167
Uganda	0.0640467217293403
Kenya	0.115662559948015
Tanzania	0.0861822885150546
Uganda	0.210969710542484
Kenya	0.15985898755999
Tanzania	0.630532750917662
Uganda	0.203455813747992
Kenya	0.190012467972847
Tanzania	0.118925672485698
Uganda	0.158819354715399
Kenya	0.519857635169447
Tanzania	0.40655768008842
Uganda	0.399341910835187
Kenya	0.136256152584239
Tanzania	0.124087769694208
Uganda	0.175432139638768
Kenya	0.190476694725364
Tanzania	0.247630660031577
Uganda	0.200224060026929
Kenya	0.237937997653527
Tanzania	0.142406015651329
Uganda	0.21969769482077
Kenya	0.170524976474367
Tanzania	0.0624717231046249
Uganda	0.194199973908702
Kenya	0.103556155336516
Tanzania	0.358181084953327
Uganda	0.100979535753098
Kenya	0.180047182118491
Tanzania	0.0703883206383448
Uganda	0.342400797076444
Kenya	0.215805721064164
Tanzania	0.234052072447946
Uganda	0.229749210712524
Kenya	0.173726306468525
Tanzania	0.262786154661771
Uganda	0.290338411362912
Kenya	0.151890979440503
Tanzania	0.0665486666084583
Uganda	0.220044033661975
Kenya	0.142342439665137
Tanzania	0.419042016828566
Uganda	0.257436179024563
Kenya	0.177871332869729
Tanzania	0.151653908066553
Uganda	0.149626965959713
Kenya	0.169982283715093
Tanzania	0.149555378596569
Uganda	0.313239367801286
Kenya	0.164885231455552
Tanzania	0.192802219276539
Uganda	0.233215090792027
Kenya	0.213400175098579
Tanzania	0.137440415241342
Uganda	0.158436717792231
Kenya	0.206126821402805
Tanzania	0.20088966450116
Uganda	0.189716132980695
Kenya	0.26206904537117
Tanzania	0.165858794794756
Uganda	0.120223782518439
Kenya	0.242418943803694
Tanzania	0.303096917450194
Uganda	0.391272205629356
Kenya	0.431716465947404
Tanzania	0.244734954312605
Uganda	0.387707377553363
Kenya	0.0807359595644645
Tanzania	0.183107877335018
Uganda	0.138849699928862
Kenya	0.258437922141596
Tanzania	0.116659313769556
Uganda	0.310074053846324
Kenya	0.160041921377745
Tanzania	0.236903939762651
Uganda	0.398975451892375
Kenya	0.298816575269735
Tanzania	0.351049726653448
Uganda	0.329662656901156
Kenya	0.347651212830673
Tanzania	0.495600144921105
Uganda	0.268595986698558
Kenya	0.358156420047221
Tanzania	0.470153066452589
Uganda	0.524332459762613
Kenya	0.337752253055291
Tanzania	0.300072430544906
Uganda	0.142659436423667
Kenya	0.193860178695784
Tanzania	0.470107316833296
Uganda	0.405076555324772
Kenya	0.353006367492339
Tanzania	0.206344591137483
Uganda	0.458838962507842
Kenya	0.302343235998485
Tanzania	0.0492824615430293
Uganda	0.309424246692473
Kenya	0.188099802477903
Tanzania	0.205154353739201
Uganda	0.101767605125058
Kenya	0.141007367050606
Tanzania	0.0741043809488184
Uganda	0.323896917552087
Kenya	0.29529233747723
Tanzania	0.716847262879387
Uganda	0.359091124789799
Kenya	0.0961337037035864
Tanzania	0.110371659482794
Uganda	0.146153765621805
Kenya	0.104320852267128
Tanzania	0.179544187093344
Uganda	0.0993403711333868
Kenya	0.555799993640967
Tanzania	0.202379920428242
Uganda	0.471307951532755
Kenya	0.263824438207071
Tanzania	0.514842194761927
Uganda	0.24207951416271
Kenya	0.279667377480515
Tanzania	0.332779278409207
Uganda	0.293103265005012
Kenya	0.256707326834875
Tanzania	0.1448233438114
Uganda	0.244307112202605
Kenya	0.238713737272606
Tanzania	0.103564347967864
Uganda	0.180058248880736
Kenya	0.0570485407337471
Tanzania	0.057002332455081
Uganda	0.0600234392114966
Kenya	0.293740191876956
Tanzania	0.322811609445976
Uganda	0.247582550142545
Kenya	0.239425506318805
Tanzania	0.0677147629982714
Uganda	0.289577900012763
Kenya	0.441092925525817
Tanzania	0.373956017391201
Uganda	0.177642271911296
Kenya	0.436517627075241
Tanzania	0.157268523605943
Uganda	0.317061958438153
Kenya	0.202640372314294
Tanzania	0.216619224679739
Uganda	0.18661993549729
Kenya	0.124958437492748
Tanzania	0.0799709911667609
Uganda	0.18635677436074
Kenya	0.125138802724692
Tanzania	0.276551544967978
Uganda	0.105487312118197
Kenya	0.0610179949913455
Tanzania	0.204719035206999
Uganda	0.0532965494207479
Kenya	0.192927564250364
Tanzania	0.194614548136203
Uganda	0.332892986854172
Kenya	0.358771647405543
Tanzania	0.142703330239909
Uganda	0.319553556250539
Kenya	0.303598055861785
Tanzania	0.149115221146969
Uganda	0.281451735583441
Kenya	0.374221149377645
Tanzania	0.255753179822537
Uganda	0.387930709190388
Kenya	0.426501240862274
Tanzania	0.374492599221768
Uganda	0.414397977934961
Kenya	0.357903696631533
Tanzania	0.338441587245609
Uganda	0.223661317755771
Kenya	0.226699128148639
Tanzania	0.277072236100066
Uganda	0.192978832647397
Kenya	0.127881051204379
Tanzania	0.60623994267972
Uganda	0.218781316694909
Kenya	0.121440812076074
Tanzania	0.284912827850349
Uganda	0.279113101991302
Kenya	0.297426705026006
Tanzania	0.265227208572065
Uganda	0.288779168152929
Kenya	0.304242080108515
Tanzania	0.420068731709408
Uganda	0.317636811544111
Kenya	0.172361165464904
Tanzania	0.169571256831947
Uganda	0.199927324254183
Kenya	0.132782870456537
Tanzania	0.118444700709916
Uganda	0.216339780596911
Kenya	0.230280350566099
Tanzania	0.171033066986522
Uganda	0.224272990080838
Kenya	0.192114332947142
Tanzania	0.09674197027025
Uganda	0.146407680430788
Kenya	0.430350106999762
Tanzania	0.262430336037345
Uganda	0.435170303232927
Kenya	0.204431166099946
Tanzania	0.117632479990676
Uganda	0.260928820710845
Kenya	0.156304937615888
Tanzania	0.0876656030056407
Uganda	0.160688106853535
Kenya	0.22591092288649
Tanzania	0.479136383587355
Uganda	0.18228749509743
Kenya	0.18141559904211
Tanzania	0.258182404444164
Uganda	0.278877165055199
Kenya	0.280813769459617
Tanzania	0.206770248835473
Uganda	0.265737529975646
Kenya	0.281108204988395
Tanzania	0.302891859446031
Uganda	0.345048922873882
Kenya	0.241760484215932
Tanzania	0.169640616811705
Uganda	0.350143649685349
Kenya	0.224311089490911
Tanzania	0.456725582964835
Uganda	0.19322282010365
Kenya	0.223953623133297
Tanzania	0.232734067140812
Uganda	0.192385148822795
Kenya	0.215761059077909
Tanzania	0.224315354875498
Uganda	0.333296518796741
Kenya	0.216775108904144
Tanzania	0.115188300980665
Uganda	0.240818509773031
Kenya	0.187327508945191
Tanzania	0.696543693156808
Uganda	0.272855147052187
Kenya	0.189783357656776
Tanzania	0.423378481570475
Uganda	0.377066120605725
Kenya	0.177970892043966
Tanzania	0.423378481570475
Uganda	0.393552978980535
Kenya	0.240681352394393
Tanzania	0.145436942913796
Uganda	0.191943972574519
Kenya	0.162675115019082
Tanzania	0.142297092678642
Uganda	0.223674666214625
Kenya	0.112370941750563
Tanzania	0.0626352741600287
Uganda	0.238584553504837
Kenya	0.246974054420423
Tanzania	0.456004339433071
Uganda	0.354952075431915
Kenya	0.343758236585944
Tanzania	0.349182474854652
Uganda	0.120492484324445
Kenya	0.188303184754285
Tanzania	0.353960717004107
Uganda	0.190189893594745
Kenya	0.364553537429364
Tanzania	0.100813774516124
Uganda	0.172716959080702
Kenya	0.416776832392518
Tanzania	0.300551485597747
Uganda	0.300391036459022
Kenya	0.335558503371124
Tanzania	0.363170266127185
Uganda	0.250042095656037
Kenya	0.382183006362795
Tanzania	0.138877678804972
Uganda	0.246424453574276
Kenya	0.242398053908357
Tanzania	0.24529887496837
Uganda	0.32163020257995
Kenya	0.340319747129834
Tanzania	0.285808572553701
Uganda	0.269599862862112
Kenya	0.357375763001704
Tanzania	0.22628244630453
Uganda	0.198875268342615
Kenya	0.510133862279459
Tanzania	0.479775610764941
Uganda	0.323274845340743
Kenya	0.393980061393557
Tanzania	0.130206283512924
Uganda	0.373454583356189
Kenya	0.513929109287565
Tanzania	0.172579470481418
Uganda	0.397879080447582
Kenya	0.203052541626697
Tanzania	0.144293457381105
Uganda	0.136291234715462
Kenya	0.37952525233198
Tanzania	0.18429331828165
Uganda	0.254923861610651
Kenya	0.304242068448231
Tanzania	0.2626776430919
Uganda	0.238434134342281
Kenya	0.258650105737152
Tanzania	0.345713186939975
Uganda	0.231659669538686
Kenya	0.470345011719781
Tanzania	0.247591177859392
Uganda	0.378003662779053
Kenya	0.198253929960688
Tanzania	0.0507324669496162
Uganda	0.178218630458993
Kenya	0.451434918999605
Tanzania	0.607582765666366
Uganda	0.318843506680522
Kenya	0.243834620934933
Tanzania	0.419208553731839
Uganda	0.296212041444762
Kenya	0.160056018050034
Tanzania	0.152389592820519
Uganda	0.345758161006716
Kenya	0.353619069634605
Tanzania	0.156012530830617
Uganda	0.405375498474095
Kenya	0.452610576246766
Tanzania	0.192055498866817
Uganda	0.538995417793058
Kenya	0.43358431252734
Tanzania	0.576108725716859
Uganda	0.434433323271355
Kenya	0.463925596788615
Tanzania	0.343285254302984
Uganda	0.364657332501417
Kenya	0.175136114543813
Tanzania	0.352673827305069
Uganda	0.23933968824466
Kenya	0.302098633719117
Tanzania	0.297206673772722
Uganda	0.267926504220159
Kenya	0.217735245170859
Tanzania	0.336987538514103
Uganda	0.151735097658126
Kenya	0.208292319685999
Tanzania	0.153383282055684
Uganda	0.117747299439546
Kenya	0.290625302199427
Tanzania	0.23970124978228
Uganda	0.183982538674735
Kenya	0.143664529862811
Tanzania	0.237707721266906
Uganda	0.190658213682049
Kenya	0.137182403830141
Tanzania	0.12891460394872
Uganda	0.0405332857460322
Kenya	0.415795248067746
Tanzania	0.315479068107784
Uganda	0.444874747923564
Kenya	0.699043134982705
Tanzania	0.440785614862502
Uganda	0.433265358801915
Kenya	0.130671878073983
Tanzania	0.252260692546237
Uganda	0.14455893676675
Kenya	0.0802662912863697
Tanzania	0.341722952477663
Uganda	0.164502240564153
Kenya	0.67637963837888
Tanzania	0.594011182574436
Uganda	0.28802106371566
Kenya	0.376352548935829
Tanzania	0.0747086273911584
Uganda	0.247257872566026
Kenya	0.269483272608768
Tanzania	0.0605677286187315
Uganda	0.459131724085633
Kenya	0.223602536032346
Tanzania	0.197573928830291
Uganda	0.218194880424735
Kenya	0.201876795581257
Tanzania	0.282459381923565
Uganda	0.195233216261124
Kenya	0.422357584383085
Tanzania	0.501587130250122
Uganda	0.326121732322363
Kenya	0.297216125203321
Tanzania	0.0370552367477002
Uganda	0.106108989993917
Kenya	0.177605630937384
Tanzania	0.155386198573392
Uganda	0.442073087257186
Kenya	0.438495440934223
Tanzania	0.184473982661494
Uganda	0.306123131887466
Kenya	0.289466046287802
Tanzania	0.338781406262877
Uganda	0.205660763741664
Kenya	0.6380261603313
Tanzania	0.465283930193801
Uganda	0.540381614464154
Kenya	0.382773245433169
Tanzania	0.486504597337953
Uganda	0.218067057311007
Kenya	0.272167648069063
Tanzania	0.45042644023916
Uganda	0.353318335410381
Kenya	0.302639856119152
Tanzania	0.432426870534176
Uganda	0.253340063020165
Kenya	0.530606999781354
Tanzania	0.428945700689573
Uganda	0.557571090537033
Kenya	0.48500699008125
Tanzania	0.249097795356101
Uganda	0.375759215997641
Kenya	0.342196516913345
Tanzania	0.651201056624085
Uganda	0.244780830794677
Kenya	0.340842987974618
Tanzania	0.136920152023875
Uganda	0.225269973223318
Kenya	0.340842987974618
Tanzania	0.187110676404554
Uganda	0.315489111711076
Kenya	0.298119364370717
Tanzania	0.246621110659938
Uganda	0.269135736813288
Kenya	0.441918207219315
Tanzania	0.602004600740475
Uganda	0.307024470724342
Kenya	0.565845840453422
Tanzania	0.338764292179564
Uganda	0.589970243068341
Kenya	0.231835281964978
Tanzania	0.137342113242702
Uganda	0.0849266162547962
Kenya	0.391370436262895
Tanzania	0.290258981807435
Uganda	0.331722373542468
Kenya	0.114120433788101
Tanzania	0.0870675396402436
Uganda	0.181290924355218
Kenya	0.282344344515774
Tanzania	0.164517336228936
Uganda	0.276264518039114
Kenya	0.315223645833322
Tanzania	0.178019981371879
Uganda	0.265924971395221
Kenya	0.602191203779883
Tanzania	0.147863284352087
Uganda	0.530235960313443
Kenya	0.404735415135093
Tanzania	0.327399129084193
Uganda	0.357771932192858
Kenya	0.169508142220852
Tanzania	0.324933150165836
Uganda	0.174306774133693
Kenya	0.287032794468003
Tanzania	0.261585743454642
Uganda	0.336415413352495
Kenya	0.170261447529329
Tanzania	0.191106241890219
Uganda	0.256536685017814
Kenya	0.378270560986096
Tanzania	0.351591261734242
Uganda	0.254554211812268
Kenya	0.220209187061375
Tanzania	0.303662689090217
Uganda	0.177071414358091
Kenya	0.0937611643352157
Tanzania	0.257535995712299
Uganda	0.0806150617954178
Kenya	0.100762105956096
Tanzania	0.310405569309552
Uganda	0.229366037795529
Kenya	0.238782904963175
Tanzania	0.526895071218726
Uganda	0.300173976280012
Kenya	0.346948808067375
Tanzania	0.158139357050752
Uganda	0.329895985498659
Kenya	0.455786120184571
Tanzania	0.388985889617112
Uganda	0.472817579196819
Kenya	0.301403392603416
Tanzania	0.404055707887307
Uganda	0.25592957516733
Kenya	0.376558731422826
Tanzania	0.42841862581854
Uganda	0.38674717693927
Kenya	0.339790549508053
Tanzania	0.12107607522265
Uganda	0.309963838821816
Kenya	0.28606846710965
Tanzania	0.476053401709924
Uganda	0.319500754086812
Kenya	0.357515402170352
Tanzania	0.0555393146148065
Uganda	0.201865936112806
Kenya	0.261801972028589
Tanzania	0.0546838715904825
Uganda	0.248040306949839
Kenya	0.176839104778421
Tanzania	0.20470544342439
Uganda	0.167437660910549
Kenya	0.191178380847036
Tanzania	0.175790233356598
Uganda	0.110547654837606
Kenya	0.192536644705153
Tanzania	0.0544146417526532
Uganda	0.119564065868541
Kenya	0.368373432422601
Tanzania	0.114280059919293
Uganda	0.174089857802013
Kenya	0.402742077051434
Tanzania	0.302424433918904
Uganda	0.201778269437406
Kenya	0.396907631600096
Tanzania	0.302424433918904
Uganda	0.278919279035069
Kenya	0.200468611699187
Tanzania	0.242843073320695
Uganda	0.192226360944596
Kenya	0.383641897841294
Tanzania	0.167927938531977
Uganda	0.16361398248024
Kenya	0.200751959808841
Tanzania	0.0947155208700027
Uganda	0.37346081059473
Kenya	0.293685996534825
Tanzania	0.39782941390622
Uganda	0.262164569458835
Kenya	0.406115572381647
Tanzania	0.209850785662833
Uganda	0.4686460234184
Kenya	0.13881607785498
Tanzania	0.0994187109767342
Uganda	0.287040884840281
Kenya	0.401254005095567
Tanzania	0.440757634239286
Uganda	0.369442453221752
Kenya	0.728016662472773
Tanzania	0.506655980745368
Uganda	0.280217106520483
Kenya	0.728016662472773
Tanzania	0.302072602264386
Uganda	0.394337773125096
Kenya	0.406945701072469
Tanzania	0.18831631429736
Uganda	0.205846073166196
Kenya	0.359748203990653
Tanzania	0.208121909316732
Uganda	0.246129781608101
Kenya	0.154727392953497
Tanzania	0.0549106689361878
Uganda	0.10497713462676
Kenya	0.157917530454217
Tanzania	0.0509624620638386
Uganda	0.126057452799886
Kenya	0.254507730102215
Tanzania	0.0476590890436335
Uganda	0.104010355544017
Kenya	0.18459685587974
Tanzania	0.051972594791904
Uganda	0.241678875699747
Kenya	0.107687452634252
Tanzania	0.0417789427832623
Uganda	0.192667986356434
Kenya	0.389551669044251
Tanzania	0.129217878408146
Uganda	0.381059739079183
Kenya	0.18482025069917
Tanzania	0.0700801649436134
Uganda	0.214899919299413
Kenya	0.122204442343582
Tanzania	0.0512742373547415
Uganda	0.254185911050193
Kenya	0.241251703422362
Tanzania	0.107861235060226
Uganda	0.20393908751357
Kenya	0.248670728115697
Tanzania	0.121745137355807
Uganda	0.319135027936415
Kenya	0.428341580992192
Tanzania	0.112397789170734
Uganda	0.300865607825731
Kenya	0.252133176360422
Tanzania	0.0613765437980146
Uganda	0.216679132112527
Kenya	0.189508442656423
Tanzania	0.126103191825599
Uganda	0.0875523833751669
Kenya	0.164878203406033
Tanzania	0.027523077761601
Uganda	0.187316727755827
Kenya	0.206284744869196
Tanzania	0.0812360995510162
Uganda	0.155715463067603
Kenya	0.211239461983151
Tanzania	0.0943721421220386
Uganda	0.141938543259834
Kenya	0.213644029384989
Tanzania	0.0637876136438848
Uganda	0.20326495562319
Kenya	0.268638009398641
Tanzania	0.145629813009576
Uganda	0.155788569148442
Kenya	0.27253516288908
Tanzania	0.0455689930903147
Uganda	0.1671576665396
Kenya	0.193948720028561
Tanzania	0.0275756236832067
Uganda	0.121184624767951
Kenya	0.272664046111717
Tanzania	0.0471612980428753
Uganda	0.09777061293652
Kenya	0.283156776780504
Tanzania	0.0842337947845875
Uganda	0.164329308116952
Kenya	0.190842588559884
Tanzania	0.0813562170818381
Uganda	0.264886169221956
Kenya	0.191078781409
Tanzania	0.0366131272649027
Uganda	0.0757900128303917
Kenya	0.305432880109126
Tanzania	0.126234433417174
Uganda	0.275953458896035
Kenya	0.375430386910474
Tanzania	0.129825783265963
Uganda	0.332928974278686
Kenya	0.344952199315527
Tanzania	0.0910713591379389
Uganda	0.20177734726448
Kenya	0.343197823457361
Tanzania	0.116500033317264
Uganda	0.268920382845376
Kenya	0.25905424016874
Tanzania	0.065741299723692
Uganda	0.195702130353601
Kenya	0.173532454404108
Tanzania	0.0399934985272209
Uganda	0.186473113134938
Kenya	0.243898886861904
Tanzania	0.0503169586088003
Uganda	0.104189432742032
Kenya	0.145602005058054
Tanzania	0.0679233098742104
Uganda	0.107407296532419
Kenya	0.260675533899995
Tanzania	0.125572377485303
Uganda	0.114637600161809
Kenya	0.298763640621305
Tanzania	0.0429666999921484
Uganda	0.126406653932328
Kenya	0.36221621546937
Tanzania	0.151768551093025
Uganda	0.193278079233943
Kenya	0.261219544459661
Tanzania	0.069652497284721
Uganda	0.254696406347685
Kenya	0.301962587134858
Tanzania	0.121238011064848
Uganda	0.195353414198031
Kenya	0.234781335860192
Tanzania	0.0622552892084447
Uganda	0.213845933166203
Kenya	0.182288072225567
Tanzania	0.0665448494141081
Uganda	0.184941654400285
Kenya	0.572549797874507
Tanzania	0.097543228705951
Uganda	0.259437259652004
Kenya	0.228913433251762
Tanzania	0.108786611840299
Uganda	0.135822867132201
Kenya	0.326861020736549
Tanzania	0.0617612291972552
Uganda	0.13778181101511
Kenya	0.239800299272945
Tanzania	0.0504214863130261
Uganda	0.179594682344
Kenya	0.133760851690756
Tanzania	0.0636439542386862
Uganda	0.237017331521495
Kenya	0.31017345929192
Tanzania	0.0902338080233988
Uganda	0.236977520737338
Kenya	0.224624457686086
Tanzania	0.128705375022909
Uganda	0.198712582338568
Kenya	0.296167777752566
Tanzania	0.0993441618223503
Uganda	0.541960343832188
Kenya	0.141363851415627
Tanzania	0.049645131897968
Uganda	0.129524091603731
Kenya	0.19262408464843
Tanzania	0.0684116737847374
Uganda	0.209087244310474
Kenya	0.523839319004574
Tanzania	0.102238835187576
Uganda	0.388200900766026
Kenya	0.165040622856546
Tanzania	0.0745879144488155
Uganda	0.0969734247504795
Kenya	0.336667864364532
Tanzania	0.0609091278943511
Uganda	0.226272322139527
Kenya	0.109364389633342
Tanzania	0.0415446709694351
Uganda	0.132100007080575
Kenya	0.521047644345876
Tanzania	0.0740959650801952
Uganda	0.329102029891413
Kenya	0.130132979474377
Tanzania	0.0610840653743315
Uganda	0.0767309482849801
Kenya	0.234104304151438
Tanzania	0.0329194405761964
Uganda	0.0965222201109357
Kenya	0.168117536111765
Tanzania	0.0263164115394681
Uganda	0.0612133875383947
Kenya	0.0941029010443459
Tanzania	0.0198755288937405
Uganda	0.0646587051292218
Kenya	0.484230879478336
Tanzania	0.0415746471979712
Uganda	0.207689162645118
Kenya	0.230475055893889
Tanzania	0.0742372035253963
Uganda	0.112072639412348
Kenya	0.161048099584692
Tanzania	0.042435805197282
Uganda	0.213140495724137
Kenya	0.144849565209303
Tanzania	0.0626244394283251
Uganda	0.149535899273535
Kenya	0.180335517290623
Tanzania	0.0740917410508311
Uganda	0.181313202571271
Kenya	0.30051329989898
Tanzania	0.0582424149970552
Uganda	0.279472426010394
Kenya	0.312203444364913
Tanzania	0.10776723277649
Uganda	0.198506775738581
Kenya	0.214972047968499
Tanzania	0.0383788869728644
Uganda	0.100845515504146
Kenya	0.142738464306092
Tanzania	0.0219881256020701
Uganda	0.136996508108323
Kenya	0.213340068424052
Tanzania	0.105470531143385
Uganda	0.156561225985372
Kenya	0.135179376455659
Tanzania	0.0335880003347858
Uganda	0.082004929487599
Kenya	0.599172335664659
Tanzania	0.141512870674578
Uganda	0.358504896711244
Kenya	0.14272497763815
Tanzania	0.0549931456431068
Uganda	0.121558416268224
Kenya	0.4368827728806
Tanzania	0.254439135865102
Uganda	0.296964817581348
Kenya	0.342375725083871
Tanzania	0.0781076079151846
Uganda	0.352830326212696
Kenya	0.134234853901478
Tanzania	0.0245009136745679
Uganda	0.133075413479297
Kenya	0.222783491760342
Tanzania	0.103929247480354
Uganda	0.315715547236435
Kenya	0.189991975235921
Tanzania	0.030388848563968
Uganda	0.289333285892656
Kenya	0.20281693637512
Tanzania	0.0835125924712856
Uganda	0.172863446240217
Kenya	0.183614591534415
Tanzania	0.053807092775285
Uganda	0.178739090045176
Kenya	0.118701493670256
Tanzania	0.0250491641102357
Uganda	0.174468567574649
Kenya	0.22998888605708
Tanzania	0.0776090943770721
Uganda	0.138465699801617
Kenya	0.468081710565205
Tanzania	0.122146538362232
Uganda	0.184900726152536
Kenya	0.421395786628712
Tanzania	0.0751668953565088
Uganda	0.219137814511244
Kenya	0.423662177647541
Tanzania	0.0495562999280165
Uganda	0.209522367281755
Kenya	0.265455435512649
Tanzania	0.2376213063256
Uganda	0.265416527681651
Kenya	0.481332523868306
Tanzania	0.177009692324682
Uganda	0.381287974600549
Kenya	0.509256118609876
Tanzania	0.0536221238551578
Uganda	0.228183001459022
Kenya	0.364283491730397
Tanzania	0.0817050057480802
Uganda	0.216041774009121
Kenya	0.323361786675837
Tanzania	0.135210674972774
Uganda	0.187754943062774
Kenya	0.328647103516718
Tanzania	0.0954766182121028
Uganda	0.240857826614274
Kenya	0.32322464022109
Tanzania	0.0652401721481978
Uganda	0.175666144137348
Kenya	0.113830411391591
Tanzania	0.0460783525803573
Uganda	0.175724762355054
Kenya	0.610695531898893
Tanzania	0.215297463227941
Uganda	0.429061990005604
Kenya	0.553728129123616
Tanzania	0.148873033982869
Uganda	0.365322701014667
Kenya	0.112178061567243
Tanzania	0.0394397258438687
Uganda	0.153734903505809
Kenya	0.202922966746124
Tanzania	0.0890473424774363
Uganda	0.223419276761136
Kenya	0.223543041025881
Tanzania	0.0602910615540889
Uganda	0.244543212891848
Kenya	0.135822153438768
Tanzania	0.0514529021270507
Uganda	0.227795905493598
Kenya	0.152870161074858
Tanzania	0.0486307162909465
Uganda	0.203865945329451
Kenya	0.206908446999283
Tanzania	0.112267643374933
Uganda	0.189711134624013
Kenya	0.197563284408389
Tanzania	0.0962875067105099
Uganda	0.22106714137005
Kenya	0.215182649695349
Tanzania	0.148060975534352
Uganda	0.165193915915347
Kenya	0.158247764462367
Tanzania	0.136718406953756
Uganda	0.238428564023136
Kenya	0.153481477136531
Tanzania	0.150166284348605
Uganda	0.145485244703464
Kenya	0.050206412598645
Tanzania	0.161485890218903
Uganda	0.0984636645172038
Kenya	0.13672650903502
Tanzania	0.11024700054735
Uganda	0.146343758201852
Kenya	0.167399445688479
Tanzania	0.0965268329356899
Uganda	0.290495626700717
Kenya	0.171041981453153
Tanzania	0.132101806183967
Uganda	0.375912945411077
Kenya	0.318397887819088
Tanzania	0.108206843680156
Uganda	0.317113115894997
Kenya	0.207900644346328
Tanzania	0.153156615626692
Uganda	0.226050347308005
Kenya	0.525893268771268
Tanzania	0.280057456164116
Uganda	0.334825053471728
Kenya	0.0744482344370162
Tanzania	0.154551394785806
Uganda	0.130545962573824
Kenya	0.377961079072071
Tanzania	0.21453930410791
Uganda	0.312920719907561
Kenya	0.354399118365592
Tanzania	0.110650265430916
Uganda	0.356528906694402
Kenya	0.42881880743631
Tanzania	0.205481444873897
Uganda	0.302251201263682
Kenya	0.231635419558075
Tanzania	0.234662354624219
Uganda	0.224473427723323
Kenya	0.146637597494306
Tanzania	0.0993567087586206
Uganda	0.234969423794944
Kenya	0.181411655781011
Tanzania	0.225795658696063
Uganda	0.244635727100894
Kenya	0.369196342333332
Tanzania	0.186604103276735
Uganda	0.335054495741608
Kenya	0.555390199238452
Tanzania	0.227453256742318
Uganda	0.475905331285167
Kenya	0.37420123567163
Tanzania	0.293375447803245
Uganda	0.164300488173749
Kenya	0.0919240405327445
Tanzania	0.13300575531152
Uganda	0.171445387777758
Kenya	0.335987648495416
Tanzania	0.303799128509621
Uganda	0.229162772450777
Kenya	0.235856093966204
Tanzania	0.238125334333049
Uganda	0.190060022280128
Kenya	0.0969221967851639
Tanzania	0.0788800640367782
Uganda	0.114716225956661
Kenya	0.262610312994512
Tanzania	0.129628532081776
Uganda	0.255503176331959
Kenya	0.379220145631288
Tanzania	0.290668768258772
Uganda	0.355403216999327
Kenya	0.202035337439591
Tanzania	0.0444090017347872
Uganda	0.190080787999027
Kenya	0.367293559069937
Tanzania	0.0879492412588574
Uganda	0.163498625118906
Kenya	0.253388047274741
Tanzania	0.2040926976786
Uganda	0.169393254089385
Kenya	0.204645193847925
Tanzania	0.104368532332752
Uganda	0.138248927369196
Kenya	0.263229231606422
Tanzania	0.127225996530897
Uganda	0.285128683404862
Kenya	0.185150222045532
Tanzania	0.201520675198616
Uganda	0.135607546883847
Kenya	0.220111347426997
Tanzania	0.175402195733931
Uganda	0.281861199555839
Kenya	0.201995755606774
Tanzania	0.530120364738432
Uganda	0.232707873553823
Kenya	0.203612309810435
Tanzania	0.29774127361564
Uganda	0.247711681598377
Kenya	0.169926388071658
Tanzania	0.0778453594651538
Uganda	0.111530067987883
Kenya	0.101105396654569
Tanzania	0.127763772396844
Uganda	0.19266318632992
Kenya	0.220367461314287
Tanzania	0.170162359074622
Uganda	0.220914881911638
Kenya	0.190264508022541
Tanzania	0.134405399644975
Uganda	0.230265950293721
Kenya	0.315883663107714
Tanzania	0.349319932473773
Uganda	0.271517398751811
Kenya	0.197453611859804
Tanzania	0.136982412113576
Uganda	0.384808767545908
Kenya	0.154482187858123
Tanzania	0.0506485044269155
Uganda	0.152537279458761
Kenya	0.307766958963766
Tanzania	0.178855214595572
Uganda	0.299647558115216
Kenya	0.113984210960267
Tanzania	0.0474234143314231
Uganda	0.133428388417249
Kenya	0.170731254475966
Tanzania	0.21275953892849
Uganda	0.238801334740694
Kenya	0.170416877272355
Tanzania	0.061695264636991
Uganda	0.128653110909206
Kenya	0.144077072492451
Tanzania	0.163750664459698
Uganda	0.220032144788758
Kenya	0.14107593023474
Tanzania	0.083872014906062
Uganda	0.173592995101555
Kenya	0.405189201590891
Tanzania	0.306853137349695
Uganda	0.31324640262884
Kenya	0.173025032059829
Tanzania	0.241772664686457
Uganda	0.232951279836261
Kenya	0.139544840995447
Tanzania	0.0500379642961418
Uganda	0.116753974191907
Kenya	0.26405515488488
Tanzania	0.0850294758074021
Uganda	0.235237025534051
Kenya	0.113502325426207
Tanzania	0.0833117208430322
Uganda	0.170185189243334
Kenya	0.0802190725256204
Tanzania	0.0910255758140817
Uganda	0.0955421696773128
Kenya	0.198400045109529
Tanzania	0.168049182282477
Uganda	0.236487190082878
Kenya	0.261305743045272
Tanzania	0.19883548646
Uganda	0.278993082045745
Kenya	0.175491805321208
Tanzania	0.0942841847283793
Uganda	0.228337663352325
Kenya	0.157908616521956
Tanzania	0.13573004072898
Uganda	0.194575382657787
Kenya	0.480971737642449
Tanzania	0.259919732879293
Uganda	0.393241303442348
Kenya	0.185577672452438
Tanzania	0.18748450769679
Uganda	0.20356277065687
Kenya	0.339184150049006
Tanzania	0.135950260878086
Uganda	0.305378371588082
Kenya	0.221868427887625
Tanzania	0.262647719639164
Uganda	0.224403981274287
Kenya	0.115936262518125
Tanzania	0.0831836313547071
Uganda	0.135476296081424
Kenya	0.388895451594437
Tanzania	0.33642327747788
Uganda	0.338829705136435
Kenya	0.170817036143188
Tanzania	0.165427675489724
Uganda	0.223914729812337
Kenya	0.195348646411556
Tanzania	0.112645757455223
Uganda	0.134113221171231
Kenya	0.213130202986276
Tanzania	0.217992629449999
Uganda	0.34995502143128
Kenya	0.177913941371878
Tanzania	0.0791226893361639
Uganda	0.123480418849882
Kenya	0.426096155926713
Tanzania	0.104284124210788
Uganda	0.247569043818489
Kenya	0.276106156972599
Tanzania	0.164616541222981
Uganda	0.199080650254951
Kenya	0.0706635487277067
Tanzania	0.0644793827268719
Uganda	0.106621353731605
Kenya	0.333000822182746
Tanzania	0.0814674742260911
Uganda	0.527328522803737
Kenya	0.137536142046897
Tanzania	0.137520497332818
Uganda	0.252786031611622
Kenya	0.120128123529535
Tanzania	0.139477797689146
Uganda	0.205025562272928
Kenya	0.559478635281227
Tanzania	0.334021438841825
Uganda	0.348526611552807
Kenya	0.386261436748812
Tanzania	0.250336538740639
Uganda	0.318989455220915
Kenya	0.203454447714602
Tanzania	0.125800555291324
Uganda	0.212797769920679
Kenya	0.128392625747241
Tanzania	0.151375228094149
Uganda	0.13261469093932
Kenya	0.136519118364503
Tanzania	0.0910939589400671
Uganda	0.142300146775842
Kenya	0.112796236042497
Tanzania	0.375611044321804
Uganda	0.155551297353037
Kenya	0.311495079204925
Tanzania	0.176503147662867
Uganda	0.336937836161879
Kenya	0.255081084251025
Tanzania	0.187438282471957
Uganda	0.385694281015667
Kenya	0.219817584415107
Tanzania	0.11393568556662
Uganda	0.151698473554224
Kenya	0.181295384019531
Tanzania	0.0570446762586996
Uganda	0.16177706292803
Kenya	0.228516686547226
Tanzania	0.161966556491202
Uganda	0.171561648880907
Kenya	0.201237469915661
Tanzania	0.197900263178053
Uganda	0.164863849836067
Kenya	0.308299850319468
Tanzania	0.194084553072653
Uganda	0.242976757414554
Kenya	0.211011354491947
Tanzania	0.141476418649753
Uganda	0.20269935325995
Kenya	0.149249874528226
Tanzania	0.15028232001674
Uganda	0.276536134079901
Kenya	0.283143154283715
Tanzania	0.114207931490112
Uganda	0.234621345859729
Kenya	0.132442166157098
Tanzania	0.213978531292535
Uganda	0.178009151340017
Kenya	0.203032768285712
Tanzania	0.121646946588456
Uganda	0.19718741061862
Kenya	0.140849000899085
Tanzania	0.148894637492457
Uganda	0.0913877103308087
Kenya	0.200515612630124
Tanzania	0.27253148411936
Uganda	0.191336761351545
Kenya	0.235520602978502
Tanzania	0.165917248656334
Uganda	0.187809155032775
Kenya	0.162267468390793
Tanzania	0.0982470115856777
Uganda	0.299574186349174
Kenya	0.287294409809255
Tanzania	0.185906840564237
Uganda	0.259463576935748
Kenya	0.287294409809255
Tanzania	0.158543873624063
Uganda	0.197411640866603
Kenya	0.289231150318115
Tanzania	0.340753152788944
Uganda	0.233402015732955
Kenya	0.276091954529214
Tanzania	0.0917373423431136
Uganda	0.28020225469993
Kenya	0.272854161732195
Tanzania	0.151831942877645
Uganda	0.443109393977072
Kenya	0.177247540240787
Tanzania	0.259807418266611
Uganda	0.207662884891362
Kenya	0.327901113036302
Tanzania	0.242273248870168
Uganda	0.287368324814248
Kenya	0.357481611872212
Tanzania	0.326653918075579
Uganda	0.269578872589259
Kenya	0.24241597721274
Tanzania	0.352112040943148
Uganda	0.341933740106027
Kenya	0.322583363178109
Tanzania	0.275455317043881
Uganda	0.255817313780396
Kenya	0.305679604487591
Tanzania	0.403049867182461
Uganda	0.244866399898769
Kenya	0.322701667604486
Tanzania	0.210222542938107
Uganda	0.185171056480154
Kenya	0.123558100006973
Tanzania	0.0425993363110976
Uganda	0.346273662932026
Kenya	0.288474251702597
Tanzania	0.114913176295279
Uganda	0.306207802101975
Kenya	0.244539665560217
Tanzania	0.34905260605585
Uganda	0.142024066983046
Kenya	0.367819065617292
Tanzania	0.308812611149405
Uganda	0.422379454512399
Kenya	0.521708411912234
Tanzania	0.250350692680088
Uganda	0.521908908778184
Kenya	0.187308045826501
Tanzania	0.0962590395502107
Uganda	0.255141150997176
Kenya	0.359534617044232
Tanzania	0.23272117410281
Uganda	0.291967290786588
Kenya	0.213110108122886
Tanzania	0.275204350221768
Uganda	0.420868335529794
Kenya	0.189186396987245
Tanzania	0.312543313938864
Uganda	0.334788461423067
Kenya	0.306061048997952
Tanzania	0.354404453244481
Uganda	0.407162739320753
Kenya	0.297562642635267
Tanzania	0.315859698354568
Uganda	0.346180369414766
Kenya	0.310322277483099
Tanzania	0.132523240485452
Uganda	0.343246591136498
Kenya	0.0850305007181
Tanzania	0.0472041683506183
Uganda	0.273342811426577
Kenya	0.36645450853091
Tanzania	0.198477364777949
Uganda	0.324117819494522
Kenya	0.407512347281947
Tanzania	0.308928155764954
Uganda	0.336882537739608
Kenya	0.10391152138697
Tanzania	0.0448291713774965
Uganda	0.114766444879985
Kenya	0.374247208272798
Tanzania	0.184467222812187
Uganda	0.198987518836048
Kenya	0.212385609475224
Tanzania	0.466261647866067
Uganda	0.324829241311353
Kenya	0.431669089328893
Tanzania	0.49469336241053
Uganda	0.502522278914414
Kenya	0.304578671085259
Tanzania	0.266463394416387
Uganda	0.255789533962827
Kenya	0.191858998541153
Tanzania	0.245785229840497
Uganda	0.192209968840742
Kenya	0.143221583252635
Tanzania	0.164424034760314
Uganda	0.138928489946361
Kenya	0.31455384904554
Tanzania	0.337769543615656
Uganda	0.285808826415182
Kenya	0.208900022528314
Tanzania	0.110349187992629
Uganda	0.244170290601147
Kenya	0.562526818622135
Tanzania	0.252741467515889
Uganda	0.502256423768984
Kenya	0.364192022645522
Tanzania	0.157512856499949
Uganda	0.371509774200176
Kenya	0.362116533034266
Tanzania	0.402579340189871
Uganda	0.350685839039616
Kenya	0.295973072740065
Tanzania	0.106316507633741
Uganda	0.325441392657008
Kenya	0.160810149791098
Tanzania	0.0981795208937009
Uganda	0.247497532188719
Kenya	0.383011838849385
Tanzania	0.444695536831162
Uganda	0.555587463350736
Kenya	0.216879392333574
Tanzania	0.24942214086179
Uganda	0.256715032810375
Kenya	0.376738023664807
Tanzania	0.393496892674238
Uganda	0.288523276563218
Kenya	0.343258504520853
Tanzania	0.472496323037356
Uganda	0.334254887500523
Kenya	0.32944613397617
Tanzania	0.124659870651085
Uganda	0.265079175898151
Kenya	0.352566019707017
Tanzania	0.244037149301438
Uganda	0.599641012812174
Kenya	0.41234504050481
Tanzania	0.262763516232167
Uganda	0.195460881559249
Kenya	0.309416322349127
Tanzania	0.332828049976061
Uganda	0.29448874219842
Kenya	0.361039664340581
Tanzania	0.274149854517838
Uganda	0.262177361116952
Kenya	0.319259818140898
Tanzania	0.332083509555526
Uganda	0.239328347122811
Kenya	0.100013785682028
Tanzania	0.152102808462406
Uganda	0.0998754524282688
Kenya	0.153582639117465
Tanzania	0.161944077002357
Uganda	0.343079818466092
Kenya	0.208820100904187
Tanzania	0.269251780515934
Uganda	0.29206197160467
Kenya	0.290976335756434
Tanzania	0.179375548999739
Uganda	0.29396882365878
Kenya	0.315664282430857
Tanzania	0.204606602939486
Uganda	0.223766314529607
Kenya	0.519974966292616
Tanzania	0.328623367229572
Uganda	0.322701161240446
Kenya	0.386703707036745
Tanzania	0.535373895601145
Uganda	0.61796122222958
Kenya	0.380595901399333
Tanzania	0.339143643167971
Uganda	0.325023894999424
Kenya	0.492304363564065
Tanzania	0.412598010357284
Uganda	0.46884666060382
Kenya	0.493801328521539
Tanzania	0.331267767021927
Uganda	0.39879878787848
Kenya	0.373986724254566
Tanzania	0.419205185008524
Uganda	0.392036777548891
Kenya	0.277175040687745
Tanzania	0.167673811373466
Uganda	0.210692423685944
Kenya	0.224255907086869
Tanzania	0.192000074915587
Uganda	0.250955582882176
Kenya	0.38283261798947
Tanzania	0.202854155152642
Uganda	0.266463458472529
Kenya	0.166830407590898
Tanzania	0.10858853945342
Uganda	0.178751722492804
Kenya	0.220247177946618
Tanzania	0.054377723155613
Uganda	0.171909796685878
Kenya	0.218342998678103
Tanzania	0.0837646286021987
Uganda	0.225094627071604
Kenya	0.552049631073273
Tanzania	0.487372483721802
Uganda	0.423253147765041
Kenya	0.444536804372683
Tanzania	0.518518107265672
Uganda	0.426623944980439
Kenya	0.464219880026445
Tanzania	0.33027380516199
Uganda	0.346402337233902
Kenya	0.198935827402549
Tanzania	0.0880930499795063
Uganda	0.344615328254651
Kenya	0.284567253752458
Tanzania	0.261507079503711
Uganda	0.380492549452846
Kenya	0.455617172424904
Tanzania	0.184135106866952
Uganda	0.335334269593444
Kenya	0.607002926217028
Tanzania	0.451869920534303
Uganda	0.467447401967911
Kenya	0.463459001979012
Tanzania	0.635324420591073
Uganda	0.538840664453038
Kenya	0.338379400092561
Tanzania	0.352546638162871
Uganda	0.427418683750345
Kenya	0.563756267625328
Tanzania	0.252676289178052
Uganda	0.373036074826949
Kenya	0.686373292777604
Tanzania	0.475545581389931
Uganda	0.494593990439682
Kenya	0.328145713522364
Tanzania	0.177433996958184
Uganda	0.234672332384694
Kenya	0.490281475167919
Tanzania	0.324622249266591
Uganda	0.296870810168977
Kenya	0.21902539607103
Tanzania	0.340339786953612
Uganda	0.246854181566097
Kenya	0.309417241618569
Tanzania	0.267452938097076
Uganda	0.272537739600228
Kenya	0.266392799926684
Tanzania	0.646763787724166
Uganda	0.251355258307837
Kenya	0.312581447873136
Tanzania	0.185979058117062
Uganda	0.28296198926536
Kenya	0.176393254689301
Tanzania	0.201929657765042
Uganda	0.130351894989616
Kenya	0.228092661271933
Tanzania	0.200162569964163
Uganda	0.214707245237332
Kenya	0.070023477133497
Tanzania	0.589022455435098
Uganda	0.0937475471596668
Kenya	0.446465494137033
Tanzania	0.338196112546148
Uganda	0.449775391481753
Kenya	0.255667744922218
Tanzania	0.444245513653313
Uganda	0.300485481838114
Kenya	0.164003718166506
Tanzania	0.231485288895642
Uganda	0.141116261925353
Kenya	0.126605376070771
Tanzania	0.0853571832031364
Uganda	0.174059345084858
Kenya	0.13980323783857
Tanzania	0.131857813801698
Uganda	0.195698475659888
Kenya	0.33521221252462
Tanzania	0.201369565385687
Uganda	0.126158814885995
Kenya	0.556650335150359
Tanzania	0.177110235668648
Uganda	0.408329016467688
Kenya	0.258627821421897
Tanzania	0.261655831134922
Uganda	0.273925922378795
Kenya	0.312332880837504
Tanzania	0.380174610536521
Uganda	0.34895915080949
Kenya	0.253735877127619
Tanzania	0.290845238956027
Uganda	0.277227453700015
Kenya	0.299659910776459
Tanzania	0.38460275357495
Uganda	0.373143626491099
Kenya	0.439899738055995
Tanzania	0.26359315026594
Uganda	0.517012877436282
Kenya	0.29935531095976
Tanzania	0.344633494062696
Uganda	0.413906063246178
Kenya	0.29935531095976
Tanzania	0.507134081389867
Uganda	0.383482539377585
Kenya	0.246801423827303
Tanzania	0.463152416006286
Uganda	0.465597418108812
Kenya	0.323144646685456
Tanzania	0.372935040873616
Uganda	0.412773616205094
