# Supplementary material for: Estimating the burden of severe malarial anaemia and access to hospital care in East Africa
Source: Nat Commun. 2023 Sep 14;14:5691. doi: 10.1038/s41467-023-41275-w (PMC10502125; doi:10.1038/s41467-023-41275-w)
Supplement: Supplementary file 4 — Source Data [file 41467_2023_41275_MOESM4_ESM.zip › source_data/figure_S1_source_model_draws.csv]

distance	sample	p_hospital	output	type
0	5000.5	0.197211564072524	modelled	draw
0.1	5000.5	0.197032199668458	modelled	draw
0.2	5000.5	0.196852958394828	modelled	draw
0.3	5000.5	0.196673840239877	modelled	draw
0.4	5000.5	0.196494845191708	modelled	draw
0.5	5000.5	0.196315973238281	modelled	draw
0.6	5000.5	0.196137224367416	modelled	draw
0.7	5000.5	0.195958598566792	modelled	draw
0.8	5000.5	0.195780095823945	modelled	draw
0.9	5000.5	0.195601716126272	modelled	draw
1	5000.5	0.195423459461028	modelled	draw
1.1	5000.5	0.19524532581533	modelled	draw
1.2	5000.5	0.195067315176152	modelled	draw
1.3	5000.5	0.19488942753033	modelled	draw
1.4	5000.5	0.194711662864559	modelled	draw
1.5	5000.5	0.194534021165396	modelled	draw
1.6	5000.5	0.194356502419259	modelled	draw
1.7	5000.5	0.194179106612424	modelled	draw
1.8	5000.5	0.194001833731032	modelled	draw
1.9	5000.5	0.193824683761083	modelled	draw
2	5000.5	0.19364765668844	modelled	draw
2.1	5000.5	0.193470752498826	modelled	draw
2.2	5000.5	0.193293971177828	modelled	draw
2.3	5000.5	0.193117312710894	modelled	draw
2.4	5000.5	0.192940777083336	modelled	draw
2.5	5000.5	0.192764364280328	modelled	draw
2.6	5000.5	0.192588074286907	modelled	draw
2.7	5000.5	0.192411907087971	modelled	draw
2.8	5000.5	0.192235862668286	modelled	draw
2.9	5000.5	0.192059941012478	modelled	draw
3	5000.5	0.191884142105038	modelled	draw
3.1	5000.5	0.191708465930321	modelled	draw
3.2	5000.5	0.191532912472547	modelled	draw
3.3	5000.5	0.1913574817158	modelled	draw
3.4	5000.5	0.191182173644027	modelled	draw
3.5	5000.5	0.191006988241044	modelled	draw
3.6	5000.5	0.190831925490528	modelled	draw
3.7	5000.5	0.190656985376024	modelled	draw
3.8	5000.5	0.190482167880942	modelled	draw
3.9	5000.5	0.190307472988558	modelled	draw
4	5000.5	0.190132900682013	modelled	draw
4.1	5000.5	0.189958450944316	modelled	draw
4.2	5000.5	0.189784123758341	modelled	draw
4.3	5000.5	0.18960991910683	modelled	draw
4.4	5000.5	0.189435836972392	modelled	draw
4.5	5000.5	0.189261877337501	modelled	draw
4.6	5000.5	0.189088040184501	modelled	draw
4.7	5000.5	0.188914325495603	modelled	draw
4.8	5000.5	0.188740733252886	modelled	draw
4.9	5000.5	0.188567263438295	modelled	draw
5	5000.5	0.188393916033647	modelled	draw
5.1	5000.5	0.188220691020624	modelled	draw
5.2	5000.5	0.188047588380779	modelled	draw
5.3	5000.5	0.187874608095533	modelled	draw
5.4	5000.5	0.187701750146177	modelled	draw
5.5	5000.5	0.187529014513871	modelled	draw
5.6	5000.5	0.187356401179644	modelled	draw
5.7	5000.5	0.187183910124395	modelled	draw
5.8	5000.5	0.187011541328895	modelled	draw
5.9	5000.5	0.186839294773783	modelled	draw
6	5000.5	0.186667170439571	modelled	draw
6.1	5000.5	0.186495168306638	modelled	draw
6.2	5000.5	0.186323288355237	modelled	draw
6.3	5000.5	0.186151530565493	modelled	draw
6.4	5000.5	0.185979894917399	modelled	draw
6.5	5000.5	0.185808381390822	modelled	draw
6.6	5000.5	0.185636989965501	modelled	draw
6.7	5000.5	0.185465720621047	modelled	draw
6.8	5000.5	0.185294573336943	modelled	draw
6.9	5000.5	0.185123548092543	modelled	draw
7	5000.5	0.184952644867077	modelled	draw
7.1	5000.5	0.184781863639646	modelled	draw
7.2	5000.5	0.184611204389224	modelled	draw
7.3	5000.5	0.184440667094659	modelled	draw
7.4	5000.5	0.184270251734674	modelled	draw
7.5	5000.5	0.184099958287864	modelled	draw
7.6	5000.5	0.183929786732698	modelled	draw
7.7	5000.5	0.183759737047521	modelled	draw
7.8	5000.5	0.183589809210552	modelled	draw
7.9	5000.5	0.183420003199884	modelled	draw
8	5000.5	0.183250318993486	modelled	draw
8.1	5000.5	0.183080756569202	modelled	draw
8.2	5000.5	0.182911315904751	modelled	draw
8.3	5000.5	0.182741996977728	modelled	draw
8.4	5000.5	0.182572799765605	modelled	draw
8.5	5000.5	0.182403724245728	modelled	draw
8.6	5000.5	0.18223477039532	modelled	draw
8.7	5000.5	0.182065938191483	modelled	draw
8.8	5000.5	0.181897227611193	modelled	draw
8.9	5000.5	0.181728638631304	modelled	draw
9	5000.5	0.181560171228548	modelled	draw
9.1	5000.5	0.181391825379533	modelled	draw
9.2	5000.5	0.181223601060745	modelled	draw
9.3	5000.5	0.18105549824855	modelled	draw
9.4	5000.5	0.180887516919191	modelled	draw
9.5	5000.5	0.180719657048787	modelled	draw
9.6	5000.5	0.18055191861334	modelled	draw
9.7	5000.5	0.180384301588727	modelled	draw
9.8	5000.5	0.180216805950706	modelled	draw
9.9	5000.5	0.180049431674914	modelled	draw
10	5000.5	0.179882178736868	modelled	draw
10.1	5000.5	0.179715047111964	modelled	draw
10.2	5000.5	0.179548036775478	modelled	draw
10.3	5000.5	0.179381147702567	modelled	draw
10.4	5000.5	0.179214379868267	modelled	draw
10.5	5000.5	0.179047733247496	modelled	draw
10.6	5000.5	0.178881207815052	modelled	draw
10.7	5000.5	0.178714803545615	modelled	draw
10.8	5000.5	0.178548520413746	modelled	draw
10.9	5000.5	0.178382358393886	modelled	draw
11	5000.5	0.17821631746036	modelled	draw
11.1	5000.5	0.178050397587375	modelled	draw
11.2	5000.5	0.177884598749018	modelled	draw
11.3	5000.5	0.17771892091926	modelled	draw
11.4	5000.5	0.177553364071955	modelled	draw
11.5	5000.5	0.177387928180838	modelled	draw
11.6	5000.5	0.17722261321953	modelled	draw
11.7	5000.5	0.177057419161534	modelled	draw
11.8	5000.5	0.176892345980235	modelled	draw
11.9	5000.5	0.176727393648904	modelled	draw
12	5000.5	0.176562562140694	modelled	draw
12.1	5000.5	0.176397851428645	modelled	draw
12.2	5000.5	0.17623326148568	modelled	draw
12.3	5000.5	0.176068792284605	modelled	draw
12.4	5000.5	0.175904443798113	modelled	draw
12.5	5000.5	0.175740215998783	modelled	draw
12.6	5000.5	0.175576108859076	modelled	draw
12.7	5000.5	0.175412122351342	modelled	draw
12.8	5000.5	0.175248256447815	modelled	draw
12.9	5000.5	0.175084511120615	modelled	draw
13	5000.5	0.174920886341748	modelled	draw
13.1	5000.5	0.174757382083109	modelled	draw
13.2	5000.5	0.174593998316477	modelled	draw
13.3	5000.5	0.174430735013519	modelled	draw
13.4	5000.5	0.174267592145789	modelled	draw
13.5	5000.5	0.174104569684727	modelled	draw
13.6	5000.5	0.173941667601664	modelled	draw
13.7	5000.5	0.173778885867815	modelled	draw
13.8	5000.5	0.173616224454285	modelled	draw
13.9	5000.5	0.173453683332069	modelled	draw
14	5000.5	0.173291262472046	modelled	draw
14.1	5000.5	0.173128961844988	modelled	draw
14.2	5000.5	0.172966781421554	modelled	draw
14.3	5000.5	0.172804721172291	modelled	draw
14.4	5000.5	0.172642781067639	modelled	draw
14.5	5000.5	0.172480961077924	modelled	draw
14.6	5000.5	0.172319261173363	modelled	draw
14.7	5000.5	0.172157681324065	modelled	draw
14.8	5000.5	0.171996221500026	modelled	draw
14.9	5000.5	0.171834881671134	modelled	draw
15	5000.5	0.171673661807169	modelled	draw
15.1	5000.5	0.171512561877801	modelled	draw
15.2	5000.5	0.171351581852589	modelled	draw
15.3	5000.5	0.171190721700987	modelled	draw
15.4	5000.5	0.171029981392339	modelled	draw
15.5	5000.5	0.170869360895881	modelled	draw
15.6	5000.5	0.170708860180739	modelled	draw
15.7	5000.5	0.170548479215936	modelled	draw
15.8	5000.5	0.170388217970383	modelled	draw
15.9	5000.5	0.170228076412885	modelled	draw
16	5000.5	0.170068054512142	modelled	draw
16.1	5000.5	0.169908152236745	modelled	draw
16.2	5000.5	0.169748369555179	modelled	draw
16.3	5000.5	0.169588706435823	modelled	draw
16.4	5000.5	0.169429162846949	modelled	draw
16.5	5000.5	0.169269738756723	modelled	draw
16.6	5000.5	0.169110434133207	modelled	draw
16.7	5000.5	0.168951248944357	modelled	draw
16.8	5000.5	0.168792183158021	modelled	draw
16.9	5000.5	0.168633236741946	modelled	draw
17	5000.5	0.168474409663772	modelled	draw
17.1	5000.5	0.168315701891034	modelled	draw
17.2	5000.5	0.168157113391163	modelled	draw
17.3	5000.5	0.167998644131488	modelled	draw
17.4	5000.5	0.167840294079231	modelled	draw
17.5	5000.5	0.167682063201512	modelled	draw
17.6	5000.5	0.167523951465347	modelled	draw
17.7	5000.5	0.167365958837648	modelled	draw
17.8	5000.5	0.167208085285227	modelled	draw
17.9	5000.5	0.167050330774789	modelled	draw
18	5000.5	0.166892695272938	modelled	draw
18.1	5000.5	0.166735178746178	modelled	draw
18.2	5000.5	0.166577781160908	modelled	draw
18.3	5000.5	0.166420502483425	modelled	draw
18.4	5000.5	0.166263342679927	modelled	draw
18.5	5000.5	0.166106301716507	modelled	draw
18.6	5000.5	0.16594937955916	modelled	draw
18.7	5000.5	0.165792576173777	modelled	draw
18.8	5000.5	0.165635891526151	modelled	draw
18.9	5000.5	0.165479325581972	modelled	draw
19	5000.5	0.165322878306831	modelled	draw
19.1	5000.5	0.165166549666218	modelled	draw
19.2	5000.5	0.165010339625524	modelled	draw
19.3	5000.5	0.16485424815004	modelled	draw
19.4	5000.5	0.164698275204957	modelled	draw
19.5	5000.5	0.164542420755367	modelled	draw
19.6	5000.5	0.164386684766263	modelled	draw
19.7	5000.5	0.164231067202539	modelled	draw
19.8	5000.5	0.16407556802899	modelled	draw
19.9	5000.5	0.163920187210314	modelled	draw
20	5000.5	0.16376492471111	modelled	draw
20.1	5000.5	0.163609780495878	modelled	draw
20.2	5000.5	0.163454754529022	modelled	draw
20.3	5000.5	0.163299846774847	modelled	draw
20.4	5000.5	0.163145057197563	modelled	draw
20.5	5000.5	0.162990385761279	modelled	draw
20.6	5000.5	0.16283583243001	modelled	draw
20.7	5000.5	0.162681397167675	modelled	draw
20.8	5000.5	0.162527079938095	modelled	draw
20.9	5000.5	0.162372880704994	modelled	draw
21	5000.5	0.162218799432002	modelled	draw
21.1	5000.5	0.162064836082653	modelled	draw
21.2	5000.5	0.161910990620384	modelled	draw
21.3	5000.5	0.161757263008538	modelled	draw
21.4	5000.5	0.161603653210362	modelled	draw
21.5	5000.5	0.161450161189008	modelled	draw
21.6	5000.5	0.161296786907536	modelled	draw
21.7	5000.5	0.161143530328907	modelled	draw
21.8	5000.5	0.160990391415991	modelled	draw
21.9	5000.5	0.160837370131563	modelled	draw
22	5000.5	0.160684466438305	modelled	draw
22.1	5000.5	0.160531680298804	modelled	draw
22.2	5000.5	0.160379011675555	modelled	draw
22.3	5000.5	0.160226460530959	modelled	draw
22.4	5000.5	0.160074026827323	modelled	draw
22.5	5000.5	0.159921710526865	modelled	draw
22.6	5000.5	0.159769511591706	modelled	draw
22.7	5000.5	0.159617429983878	modelled	draw
22.8	5000.5	0.159465465665319	modelled	draw
22.9	5000.5	0.159313618597876	modelled	draw
23	5000.5	0.159161888743305	modelled	draw
23.1	5000.5	0.159010276063269	modelled	draw
23.2	5000.5	0.158858780519341	modelled	draw
23.3	5000.5	0.158707402073003	modelled	draw
23.4	5000.5	0.158556140685645	modelled	draw
23.5	5000.5	0.158404996318568	modelled	draw
23.6	5000.5	0.158253968932982	modelled	draw
23.7	5000.5	0.158103058490007	modelled	draw
23.8	5000.5	0.157952264950672	modelled	draw
23.9	5000.5	0.157801588275919	modelled	draw
24	5000.5	0.157651028426598	modelled	draw
24.1	5000.5	0.15750058536347	modelled	draw
24.2	5000.5	0.157350259047209	modelled	draw
24.3	5000.5	0.157200049438397	modelled	draw
24.4	5000.5	0.157049956497531	modelled	draw
24.5	5000.5	0.156899980185017	modelled	draw
24.6	5000.5	0.156750120461173	modelled	draw
24.7	5000.5	0.15660037728623	modelled	draw
24.8	5000.5	0.156450750620331	modelled	draw
24.9	5000.5	0.156301240423532	modelled	draw
25	5000.5	0.1561518466558	modelled	draw
25.1	5000.5	0.156002569277016	modelled	draw
25.2	5000.5	0.155853408246975	modelled	draw
25.3	5000.5	0.155704363525383	modelled	draw
25.4	5000.5	0.155555435071862	modelled	draw
25.5	5000.5	0.155406622845946	modelled	draw
25.6	5000.5	0.155257926807085	modelled	draw
25.7	5000.5	0.15510934691464	modelled	draw
25.8	5000.5	0.154960883127889	modelled	draw
25.9	5000.5	0.154812535406024	modelled	draw
26	5000.5	0.154664303708151	modelled	draw
26.1	5000.5	0.154516187993292	modelled	draw
26.2	5000.5	0.154368188220385	modelled	draw
26.3	5000.5	0.154220304348281	modelled	draw
26.4	5000.5	0.154072536335748	modelled	draw
26.5	5000.5	0.153924884141471	modelled	draw
26.6	5000.5	0.15377734772405	modelled	draw
26.7	5000.5	0.153629927042	modelled	draw
26.8	5000.5	0.153482622053756	modelled	draw
26.9	5000.5	0.153335432717665	modelled	draw
27	5000.5	0.153188358991996	modelled	draw
27.1	5000.5	0.153041400834931	modelled	draw
27.2	5000.5	0.152894558204572	modelled	draw
27.3	5000.5	0.152747831058937	modelled	draw
27.4	5000.5	0.152601219355963	modelled	draw
27.5	5000.5	0.152454723053505	modelled	draw
27.6	5000.5	0.152308342109335	modelled	draw
27.7	5000.5	0.152162076481144	modelled	draw
27.8	5000.5	0.152015926126542	modelled	draw
27.9	5000.5	0.151869891003058	modelled	draw
28	5000.5	0.151723971068139	modelled	draw
28.1	5000.5	0.151578166279152	modelled	draw
28.2	5000.5	0.151432476593383	modelled	draw
28.3	5000.5	0.15128690196804	modelled	draw
28.4	5000.5	0.151141442360247	modelled	draw
28.5	5000.5	0.15099609772705	modelled	draw
28.6	5000.5	0.150850868025417	modelled	draw
28.7	5000.5	0.150705753212235	modelled	draw
28.8	5000.5	0.15056075324431	modelled	draw
28.9	5000.5	0.150415868078372	modelled	draw
29	5000.5	0.15027109767107	modelled	draw
29.1	5000.5	0.150126441978975	modelled	draw
29.2	5000.5	0.149981900958581	modelled	draw
29.3	5000.5	0.149837474566301	modelled	draw
29.4	5000.5	0.149693162758473	modelled	draw
29.5	5000.5	0.149548965491355	modelled	draw
29.6	5000.5	0.149404882721128	modelled	draw
29.7	5000.5	0.149260914403895	modelled	draw
29.8	5000.5	0.149117060495685	modelled	draw
29.9	5000.5	0.148973320952445	modelled	draw
30	5000.5	0.148829695730048	modelled	draw
30.1	5000.5	0.148686184784292	modelled	draw
30.2	5000.5	0.148542788070896	modelled	draw
30.3	5000.5	0.148399505545504	modelled	draw
30.4	5000.5	0.148256337163683	modelled	draw
30.5	5000.5	0.148113282880926	modelled	draw
30.6	5000.5	0.14797034265265	modelled	draw
30.7	5000.5	0.147827516434195	modelled	draw
30.8	5000.5	0.147684804180827	modelled	draw
30.9	5000.5	0.147542205847739	modelled	draw
31	5000.5	0.147399721390047	modelled	draw
31.1	5000.5	0.147257350762792	modelled	draw
31.2	5000.5	0.147115093920943	modelled	draw
31.3	5000.5	0.146972950819394	modelled	draw
31.4	5000.5	0.146830921412963	modelled	draw
31.5	5000.5	0.146689005656398	modelled	draw
31.6	5000.5	0.146547203504372	modelled	draw
31.7	5000.5	0.146405514911482	modelled	draw
31.8	5000.5	0.146263939832257	modelled	draw
31.9	5000.5	0.14612247822115	modelled	draw
32	5000.5	0.14598113003254	modelled	draw
32.1	5000.5	0.145839895220739	modelled	draw
32.2	5000.5	0.14569877373998	modelled	draw
32.3	5000.5	0.145557765544429	modelled	draw
32.4	5000.5	0.145416870588178	modelled	draw
32.5	5000.5	0.145276088825247	modelled	draw
32.6	5000.5	0.145135420209587	modelled	draw
32.7	5000.5	0.144994864695075	modelled	draw
32.8	5000.5	0.144854422235518	modelled	draw
32.9	5000.5	0.144714092784652	modelled	draw
33	5000.5	0.144573876296145	modelled	draw
33.1	5000.5	0.144433772723589	modelled	draw
33.2	5000.5	0.144293782020512	modelled	draw
33.3	5000.5	0.144153904140367	modelled	draw
33.4	5000.5	0.14401413903654	modelled	draw
33.5	5000.5	0.143874486662347	modelled	draw
33.6	5000.5	0.143734946971034	modelled	draw
33.7	5000.5	0.143595519915778	modelled	draw
33.8	5000.5	0.143456205449688	modelled	draw
33.9	5000.5	0.143317003525802	modelled	draw
34	5000.5	0.143177914097091	modelled	draw
34.1	5000.5	0.143038937116458	modelled	draw
34.2	5000.5	0.142900072536736	modelled	draw
34.3	5000.5	0.142761320310693	modelled	draw
34.4	5000.5	0.142622680391026	modelled	draw
34.5	5000.5	0.142484152730365	modelled	draw
34.6	5000.5	0.142345737281275	modelled	draw
34.7	5000.5	0.142207433996252	modelled	draw
34.8	5000.5	0.142069242827724	modelled	draw
34.9	5000.5	0.141931163728055	modelled	draw
35	5000.5	0.141793196649539	modelled	draw
35.1	5000.5	0.141655341544407	modelled	draw
35.2	5000.5	0.141517598364821	modelled	draw
35.3	5000.5	0.14137996706288	modelled	draw
35.4	5000.5	0.141242447590613	modelled	draw
35.5	5000.5	0.141105039899988	modelled	draw
35.6	5000.5	0.140967743942904	modelled	draw
35.7	5000.5	0.140830559671197	modelled	draw
35.8	5000.5	0.140693487036637	modelled	draw
35.9	5000.5	0.140556525990929	modelled	draw
36	5000.5	0.140419676485715	modelled	draw
36.1	5000.5	0.14028293847257	modelled	draw
36.2	5000.5	0.140146311903008	modelled	draw
36.3	5000.5	0.140009796728475	modelled	draw
36.4	5000.5	0.139873392900356	modelled	draw
36.5	5000.5	0.139737100369973	modelled	draw
36.6	5000.5	0.139600919088582	modelled	draw
36.7	5000.5	0.139464849007378	modelled	draw
36.8	5000.5	0.13932889007749	modelled	draw
36.9	5000.5	0.139193042249989	modelled	draw
37	5000.5	0.139057305475879	modelled	draw
37.1	5000.5	0.138921679706103	modelled	draw
37.2	5000.5	0.138786164891542	modelled	draw
37.3	5000.5	0.138650760983015	modelled	draw
37.4	5000.5	0.138515467931279	modelled	draw
37.5	5000.5	0.138380285687029	modelled	draw
37.6	5000.5	0.138245214200898	modelled	draw
37.7	5000.5	0.13811025342346	modelled	draw
37.8	5000.5	0.137975403305226	modelled	draw
37.9	5000.5	0.137840663796646	modelled	draw
38	5000.5	0.13770603484811	modelled	draw
38.1	5000.5	0.137571516409947	modelled	draw
38.2	5000.5	0.137437108432426	modelled	draw
38.3	5000.5	0.137302810865756	modelled	draw
38.4	5000.5	0.137168623660087	modelled	draw
38.5	5000.5	0.137034546765507	modelled	draw
38.6	5000.5	0.136900580132045	modelled	draw
38.7	5000.5	0.136766723709673	modelled	draw
38.8	5000.5	0.136632977448302	modelled	draw
38.9	5000.5	0.136499341297782	modelled	draw
39	5000.5	0.136365815207909	modelled	draw
39.1	5000.5	0.136232399128417	modelled	draw
39.2	5000.5	0.136099093008982	modelled	draw
39.3	5000.5	0.135965896799222	modelled	draw
39.4	5000.5	0.135832810448698	modelled	draw
39.5	5000.5	0.135699833906913	modelled	draw
39.6	5000.5	0.13556696712331	modelled	draw
39.7	5000.5	0.135434210047277	modelled	draw
39.8	5000.5	0.135301562628145	modelled	draw
39.9	5000.5	0.135169024815187	modelled	draw
40	5000.5	0.135036596557618	modelled	draw
40.1	5000.5	0.134904277804598	modelled	draw
40.2	5000.5	0.13477206850523	modelled	draw
40.3	5000.5	0.134639968608562	modelled	draw
40.4	5000.5	0.134507978063582	modelled	draw
40.5	5000.5	0.134376096819227	modelled	draw
40.6	5000.5	0.134244324824375	modelled	draw
40.7	5000.5	0.13411266202785	modelled	draw
40.8	5000.5	0.133981108378419	modelled	draw
40.9	5000.5	0.133849663824796	modelled	draw
41	5000.5	0.133718328315639	modelled	draw
41.1	5000.5	0.133587101799549	modelled	draw
41.2	5000.5	0.133455984225077	modelled	draw
41.3	5000.5	0.133324975540716	modelled	draw
41.4	5000.5	0.133194075694907	modelled	draw
41.5	5000.5	0.133063284636034	modelled	draw
41.6	5000.5	0.13293260231243	modelled	draw
41.7	5000.5	0.132802028672373	modelled	draw
41.8	5000.5	0.132671563664088	modelled	draw
41.9	5000.5	0.132541207235747	modelled	draw
42	5000.5	0.132410959335467	modelled	draw
42.1	5000.5	0.132280819911315	modelled	draw
42.2	5000.5	0.132150788911303	modelled	draw
42.3	5000.5	0.132020866283391	modelled	draw
42.4	5000.5	0.131891051975488	modelled	draw
42.5	5000.5	0.131761345935448	modelled	draw
42.6	5000.5	0.131631748111076	modelled	draw
42.7	5000.5	0.131502258450123	modelled	draw
42.8	5000.5	0.131372876900289	modelled	draw
42.9	5000.5	0.131243603409224	modelled	draw
43	5000.5	0.131114437924524	modelled	draw
43.1	5000.5	0.130985380393736	modelled	draw
43.2	5000.5	0.130856430764355	modelled	draw
43.3	5000.5	0.130727588983827	modelled	draw
43.4	5000.5	0.130598854999545	modelled	draw
43.5	5000.5	0.130470228758853	modelled	draw
43.6	5000.5	0.130341710209045	modelled	draw
43.7	5000.5	0.130213299297365	modelled	draw
43.8	5000.5	0.130084995971007	modelled	draw
43.9	5000.5	0.129956800177115	modelled	draw
44	5000.5	0.129828711862784	modelled	draw
44.1	5000.5	0.129700730975059	modelled	draw
44.2	5000.5	0.129572857460937	modelled	draw
44.3	5000.5	0.129445091267366	modelled	draw
44.4	5000.5	0.129317432341244	modelled	draw
44.5	5000.5	0.129189880629423	modelled	draw
44.6	5000.5	0.129062436078703	modelled	draw
44.7	5000.5	0.12893509863584	modelled	draw
44.8	5000.5	0.128807868247538	modelled	draw
44.9	5000.5	0.128680744860456	modelled	draw
45	5000.5	0.128553728421204	modelled	draw
45.1	5000.5	0.128426818876345	modelled	draw
45.2	5000.5	0.128300016172395	modelled	draw
45.3	5000.5	0.128173320255823	modelled	draw
45.4	5000.5	0.12804673107305	modelled	draw
45.5	5000.5	0.127920248570451	modelled	draw
45.6	5000.5	0.127793872694354	modelled	draw
45.7	5000.5	0.127667603391042	modelled	draw
45.8	5000.5	0.12754144060675	modelled	draw
45.9	5000.5	0.127415384287669	modelled	draw
46	5000.5	0.127289434379941	modelled	draw
46.1	5000.5	0.127163590829665	modelled	draw
46.2	5000.5	0.127037853582894	modelled	draw
46.3	5000.5	0.126912222585636	modelled	draw
46.4	5000.5	0.126786697783852	modelled	draw
46.5	5000.5	0.12666127912346	modelled	draw
46.6	5000.5	0.126535966550333	modelled	draw
46.7	5000.5	0.126410760010298	modelled	draw
46.8	5000.5	0.126285659449139	modelled	draw
46.9	5000.5	0.126160664812595	modelled	draw
47	5000.5	0.126035776046361	modelled	draw
47.1	5000.5	0.125910993096089	modelled	draw
47.2	5000.5	0.125786315907386	modelled	draw
47.3	5000.5	0.125661744425815	modelled	draw
47.4	5000.5	0.125537278596898	modelled	draw
47.5	5000.5	0.125412918366111	modelled	draw
47.6	5000.5	0.125288663678889	modelled	draw
47.7	5000.5	0.125164514480623	modelled	draw
47.8	5000.5	0.125040470716663	modelled	draw
47.9	5000.5	0.124916532332314	modelled	draw
48	5000.5	0.124792699272839	modelled	draw
48.1	5000.5	0.124668971483462	modelled	draw
48.2	5000.5	0.124545348909361	modelled	draw
48.3	5000.5	0.124421831495674	modelled	draw
48.4	5000.5	0.124298419187497	modelled	draw
48.5	5000.5	0.124175111929886	modelled	draw
48.6	5000.5	0.124051909667853	modelled	draw
48.7	5000.5	0.123928812346371	modelled	draw
48.8	5000.5	0.123805819910371	modelled	draw
48.9	5000.5	0.123682932304743	modelled	draw
49	5000.5	0.123560149474338	modelled	draw
49.1	5000.5	0.123437471363965	modelled	draw
49.2	5000.5	0.123314897918392	modelled	draw
49.3	5000.5	0.12319242908235	modelled	draw
49.4	5000.5	0.123070064800526	modelled	draw
49.5	5000.5	0.12294780501757	modelled	draw
49.6	5000.5	0.122825649678093	modelled	draw
49.7	5000.5	0.122703598726663	modelled	draw
49.8	5000.5	0.122581652107812	modelled	draw
49.9	5000.5	0.122459809766033	modelled	draw
50	5000.5	0.122338071645777	modelled	draw
