# Supplementary material for: Estimating the burden of severe malarial anaemia and access to hospital care in East Africa
Source: Nat Commun. 2023 Sep 14;14:5691. doi: 10.1038/s41467-023-41275-w (PMC10502125; doi:10.1038/s41467-023-41275-w)
Supplement: Supplementary file 4 — Source Data [file 41467_2023_41275_MOESM4_ESM.zip › source_data/figure_S1_source_model_median.csv]

distance	p_hospital	output	type
0	0.260740347294049	modelled	median
0	0.168393562755169	modelled	median
0	0.31409227709338	modelled	median
0	0.33658225358828	modelled	median
0	0.170534559125646	modelled	median
0	0.154474888913662	modelled	median
0	0.279074336311689	modelled	median
0	0.0981240761613469	modelled	median
0	0.230229107570246	modelled	median
0	0.31953940574153	modelled	median
0	0.200857045632867	modelled	median
0	0.457039221989761	modelled	median
0	0.143948551743503	modelled	median
0	0.0817482173273086	modelled	median
0	0.309616254389713	modelled	median
0	0.389484156887469	modelled	median
0	0.144425752957412	modelled	median
0	0.215620160336102	modelled	median
0	0.141307444672373	modelled	median
0	0.431794920942282	modelled	median
0	0.247696957092899	modelled	median
0	0.350212532842467	modelled	median
0	0.169874426212505	modelled	median
0	0.150347339477737	modelled	median
0	0.265714492114268	modelled	median
0	0.253671242770146	modelled	median
0	0.262096035784433	modelled	median
0	0.0905254190288561	modelled	median
0	0.297394679291612	modelled	median
0	0.330485524223257	modelled	median
0	0.340459070901987	modelled	median
0	0.214218624397884	modelled	median
0	0.255592971924133	modelled	median
0	0.316084208372679	modelled	median
0	0.438845971529876	modelled	median
0	0.29547452072476	modelled	median
0	0.236250788240401	modelled	median
0	0.270780656667882	modelled	median
0	0.447393471279852	modelled	median
0	0.303400001995967	modelled	median
0	0.235817394034911	modelled	median
0	0.260680307357066	modelled	median
0	0.248428908621643	modelled	median
0	0.144110232602733	modelled	median
0	0.206390233921962	modelled	median
0	0.168340346829662	modelled	median
0	0.325144162310545	modelled	median
0	0.223990273199793	modelled	median
0	0.250436380255576	modelled	median
0	0.291944249014763	modelled	median
0	0.227310517827386	modelled	median
0	0.257476181016052	modelled	median
0	0.177301251083808	modelled	median
0	0.277096970381828	modelled	median
0	0.298506096424121	modelled	median
0	0.205747727588463	modelled	median
0	0.205397682837233	modelled	median
0	0.267894235580226	modelled	median
0	0.170402195688258	modelled	median
0	0.254481958995058	modelled	median
0	0.256546159058564	modelled	median
0	0.28790510331028	modelled	median
0	0.307520677618519	modelled	median
0	0.25681656478716	modelled	median
0.1	0.260672466693028	modelled	median
0.1	0.168896250398718	modelled	median
0.1	0.313287807230525	modelled	median
0.1	0.335778295389722	modelled	median
0.1	0.170600513219315	modelled	median
0.1	0.154328813216858	modelled	median
0.1	0.279265052067527	modelled	median
0.1	0.0980672719192491	modelled	median
0.1	0.230287964344126	modelled	median
0.1	0.319348606508108	modelled	median
0.1	0.200785745197278	modelled	median
0.1	0.455381181374126	modelled	median
0.1	0.143922521957728	modelled	median
0.1	0.0818958104205427	modelled	median
0.1	0.309241100913974	modelled	median
0.1	0.389286364439835	modelled	median
0.1	0.1443388463374	modelled	median
0.1	0.215600851064519	modelled	median
0.1	0.141244167834045	modelled	median
0.1	0.431954622891499	modelled	median
0.1	0.24740307640185	modelled	median
0.1	0.349548927337511	modelled	median
0.1	0.16956089403094	modelled	median
0.1	0.150462698788315	modelled	median
0.1	0.265309466532192	modelled	median
0.1	0.252509186826867	modelled	median
0.1	0.262703534812559	modelled	median
0.1	0.090439357910691	modelled	median
0.1	0.297479423225171	modelled	median
0.1	0.329973939084629	modelled	median
0.1	0.339829263908562	modelled	median
0.1	0.214313744074068	modelled	median
0.1	0.255293711434122	modelled	median
0.1	0.315163364769353	modelled	median
0.1	0.438062063799015	modelled	median
0.1	0.294566778854229	modelled	median
0.1	0.235533063945789	modelled	median
0.1	0.269945073399619	modelled	median
0.1	0.446268377222911	modelled	median
0.1	0.303340780945673	modelled	median
0.1	0.235699981186089	modelled	median
0.1	0.260245623263735	modelled	median
0.1	0.247747721993843	modelled	median
0.1	0.144284636493937	modelled	median
0.1	0.206175367970936	modelled	median
0.1	0.168138973665883	modelled	median
0.1	0.324388692869405	modelled	median
0.1	0.223691070075482	modelled	median
0.1	0.249974659708245	modelled	median
0.1	0.29145792014784	modelled	median
0.1	0.226974569948317	modelled	median
0.1	0.257316230810218	modelled	median
0.1	0.177496326253234	modelled	median
0.1	0.27686836276122	modelled	median
0.1	0.298719959830388	modelled	median
0.1	0.205766632339307	modelled	median
0.1	0.205127563603862	modelled	median
0.1	0.267679221575038	modelled	median
0.1	0.170412375734707	modelled	median
0.1	0.254447288943495	modelled	median
0.1	0.256127765610556	modelled	median
0.1	0.287561279730445	modelled	median
0.1	0.307123647250429	modelled	median
0.1	0.256021038131754	modelled	median
0.2	0.260604637819467	modelled	median
0.2	0.169400132983103	modelled	median
0.2	0.312484459122576	modelled	median
0.2	0.334975383835036	modelled	median
0.2	0.170666487572343	modelled	median
0.2	0.154182850464437	modelled	median
0.2	0.279455847634552	modelled	median
0.2	0.0980104969876032	modelled	median
0.2	0.230346831661911	modelled	median
0.2	0.319157867766566	modelled	median
0.2	0.200714760691714	modelled	median
0.2	0.453724129338108	modelled	median
0.2	0.143896496087645	modelled	median
0.2	0.0820436461783554	modelled	median
0.2	0.30886623377662	modelled	median
0.2	0.389088608422582	modelled	median
0.2	0.14425198319541	modelled	median
0.2	0.215581543046869	modelled	median
0.2	0.141181086521364	modelled	median
0.2	0.432114338987783	modelled	median
0.2	0.247109429856652	modelled	median
0.2	0.348885278272277	modelled	median
0.2	0.169247822544466	modelled	median
0.2	0.150578130925758	modelled	median
0.2	0.264904850573807	modelled	median
0.2	0.251350661403298	modelled	median
0.2	0.26331171119488	modelled	median
0.2	0.090353370481249	modelled	median
0.2	0.297564181079773	modelled	median
0.2	0.329462756170391	modelled	median
0.2	0.339200022790383	modelled	median
0.2	0.214408894461757	modelled	median
0.2	0.254995759358585	modelled	median
0.2	0.314243188001781	modelled	median
0.2	0.437278990440778	modelled	median
0.2	0.293660130275718	modelled	median
0.2	0.23481629361028	modelled	median
0.2	0.269111117041814	modelled	median
0.2	0.445143833377564	modelled	median
0.2	0.303281574866534	modelled	median
0.2	0.235582608774872	modelled	median
0.2	0.259811645241822	modelled	median
0.2	0.247067789153851	modelled	median
0.2	0.144459215826588	modelled	median
0.2	0.205960885985873	modelled	median
0.2	0.167937791440649	modelled	median
0.2	0.323634136969541	modelled	median
0.2	0.223392151568028	modelled	median
0.2	0.249513537809379	modelled	median
0.2	0.290972027852729	modelled	median
0.2	0.226639079999068	modelled	median
0.2	0.257156337127236	modelled	median
0.2	0.177691955453909	modelled	median
0.2	0.276639879401133	modelled	median
0.2	0.298933893092651	modelled	median
0.2	0.205785538377128	modelled	median
0.2	0.204857708021616	modelled	median
0.2	0.267465166134293	modelled	median
0.2	0.17042255626439	modelled	median
0.2	0.254412622003424	modelled	median
0.2	0.255710318816144	modelled	median
0.2	0.287217618468408	modelled	median
0.2	0.30672725011121	modelled	median
0.2	0.255227129449657	modelled	median
0.3	0.260536860661825	modelled	median
0.3	0.169905211523844	modelled	median
0.3	0.311682236021715	modelled	median
0.3	0.33417352231583	modelled	median
0.3	0.170732482186895	modelled	median
0.3	0.154037000616708	modelled	median
0.3	0.279646722977137	modelled	median
0.3	0.0979537513554224	modelled	median
0.3	0.230405709523189	modelled	median
0.3	0.318967189561566	modelled	median
0.3	0.200644092272529	modelled	median
0.3	0.45206810197288	modelled	median
0.3	0.14387047413295	modelled	median
0.3	0.0821917249137081	modelled	median
0.3	0.30849165377147	modelled	median
0.3	0.388890888894053	modelled	median
0.3	0.144165163520301	modelled	median
0.3	0.215562236283155	modelled	median
0.3	0.141118200506319	modelled	median
0.3	0.432274069199175	modelled	median
0.3	0.246816017542624	modelled	median
0.3	0.348221591314902	modelled	median
0.3	0.168935211511669	modelled	median
0.3	0.150693635911969	modelled	median
0.3	0.26450064445094	modelled	median
0.3	0.250195672224436	modelled	median
0.3	0.263920558020301	modelled	median
0.3	0.0902674566928864	modelled	median
0.3	0.297648952851876	modelled	median
0.3	0.328951976372161	modelled	median
0.3	0.338571349259095	modelled	median
0.3	0.214504075560632	modelled	median
0.3	0.254699120661388	modelled	median
0.3	0.313323691339023	modelled	median
0.3	0.436496757784432	modelled	median
0.3	0.29275458495332	modelled	median
0.3	0.234100482790624	modelled	median
0.3	0.268278790307183	modelled	median
0.3	0.444019850981555	modelled	median
0.3	0.303222383796919	modelled	median
0.3	0.235465276805282	modelled	median
0.3	0.259378375257607	modelled	median
0.3	0.24638911116414	modelled	median
0.3	0.144633970690936	modelled	median
0.3	0.205746787631717	modelled	median
0.3	0.16773680008956	modelled	median
0.3	0.322880497424387	modelled	median
0.3	0.223093517714155	modelled	median
0.3	0.249053014774766	modelled	median
0.3	0.290486583747811	modelled	median
0.3	0.226304047655072	modelled	median
0.3	0.25699650009827	modelled	median
0.3	0.177888138621889	modelled	median
0.3	0.276411520340397	modelled	median
0.3	0.299147896120672	modelled	median
0.3	0.205804445701928	modelled	median
0.3	0.204588116074088	modelled	median
0.3	0.267252068283681	modelled	median
0.3	0.170432737277315	modelled	median
0.3	0.254377958175003	modelled	median
0.3	0.255293817578844	modelled	median
0.3	0.286874120299332	modelled	median
0.3	0.306331486618513	modelled	median
0.3	0.254434840698997	modelled	median
0.4	0.260469135208517	modelled	median
0.4	0.170411487025877	modelled	median
0.4	0.310881141155335	modelled	median
0.4	0.333372714197882	modelled	median
0.4	0.170798497065131	modelled	median
0.4	0.1538912636339	modelled	median
0.4	0.279837678059548	modelled	median
0.4	0.0978970350117192	modelled	median
0.4	0.230464597927545	modelled	median
0.4	0.318776571937694	modelled	median
0.4	0.200573740094979	modelled	median
0.4	0.450413135279254	modelled	median
0.4	0.143844456093342	modelled	median
0.4	0.0823400469396525	modelled	median
0.4	0.308117361688645	modelled	median
0.4	0.388693205912546	modelled	median
0.4	0.144078387300923	modelled	median
0.4	0.215542930773381	modelled	median
0.4	0.141055509560803	modelled	median
0.4	0.432433813493706	modelled	median
0.4	0.246522839544366	modelled	median
0.4	0.347557872138713	modelled	median
0.4	0.16862306068957	modelled	median
0.4	0.150809213768817	modelled	median
0.4	0.264096848373254	modelled	median
0.4	0.24904422484716	modelled	median
0.4	0.264530068344929	modelled	median
0.4	0.0901816164979601	modelled	median
0.4	0.297733738537937	modelled	median
0.4	0.328441600577997	modelled	median
0.4	0.337943245018792	modelled	median
0.4	0.214599287370365	modelled	median
0.4	0.254403800274172	modelled	median
0.4	0.312404888018734	modelled	median
0.4	0.435715372119366	modelled	median
0.4	0.291850152800224	modelled	median
0.4	0.233385637018157	modelled	median
0.4	0.267448095868667	modelled	median
0.4	0.442896441249787	modelled	median
0.4	0.303163207775195	modelled	median
0.4	0.23534798528132	modelled	median
0.4	0.258945815250955	modelled	median
0.4	0.245711689066562	modelled	median
0.4	0.144808901177064	modelled	median
0.4	0.205533072571556	modelled	median
0.4	0.167535999547954	modelled	median
0.4	0.322127777029686	modelled	median
0.4	0.222795168549674	modelled	median
0.4	0.248593090815746	modelled	median
0.4	0.290001599406097	modelled	median
0.4	0.225969472590129	modelled	median
0.4	0.256836719854286	modelled	median
0.4	0.178084875688074	modelled	median
0.4	0.276183285617631	modelled	median
0.4	0.2993619688241	modelled	median
0.4	0.205823354313715	modelled	median
0.4	0.204318787744179	modelled	median
0.4	0.267039927035795	modelled	median
0.4	0.17044291877349	modelled	median
0.4	0.254343297458394	modelled	median
0.4	0.254878260790953	modelled	median
0.4	0.286530785996787	modelled	median
0.4	0.305936357180198	modelled	median
0.4	0.253644173801773	modelled	median
0.5	0.260401461447919	modelled	median
0.5	0.170918960483481	modelled	median
0.5	0.310081177726024	modelled	median
0.5	0.332572962821135	modelled	median
0.5	0.170864532209207	modelled	median
0.5	0.153745639476162	modelled	median
0.5	0.280028712845954	modelled	median
0.5	0.0978403479455051	modelled	median
0.5	0.230523496874563	modelled	median
0.5	0.318586014939458	modelled	median
0.5	0.200503704313229	modelled	median
0.5	0.448759265164594	modelled	median
0.5	0.143818441968517	modelled	median
0.5	0.0824886125693295	modelled	median
0.5	0.307743358314558	modelled	median
0.5	0.388495559536311	modelled	median
0.5	0.143991654526113	modelled	median
0.5	0.215523626517552	modelled	median
0.5	0.140993013456617	modelled	median
0.5	0.432593571839397	modelled	median
0.5	0.246229895945759	modelled	median
0.5	0.346894126422001	modelled	median
0.5	0.168311369833631	modelled	median
0.5	0.150924864518144	modelled	median
0.5	0.263693462548252	modelled	median
0.5	0.24789632466089	modelled	median
0.5	0.265140235192352	modelled	median
0.5	0.0900958498488288	modelled	median
0.5	0.297818538134406	modelled	median
0.5	0.327931629672391	modelled	median
0.5	0.337315711766004	modelled	median
0.5	0.21469452989062	modelled	median
0.5	0.254109803096224	modelled	median
0.5	0.31148679124622	modelled	median
0.5	0.434934839694897	modelled	median
0.5	0.290946843678216	modelled	median
0.5	0.232671761798535	modelled	median
0.5	0.266619036359505	modelled	median
0.5	0.441773615373876	modelled	median
0.5	0.30310404683972	modelled	median
0.5	0.235230734206967	modelled	median
0.5	0.258513967135349	modelled	median
0.5	0.245035523882401	modelled	median
0.5	0.144984007374884	modelled	median
0.5	0.205319740466626	modelled	median
0.5	0.167335389750905	modelled	median
0.5	0.321375978563469	modelled	median
0.5	0.222497104109487	modelled	median
0.5	0.248133766139224	modelled	median
0.5	0.289517086354077	modelled	median
0.5	0.225635354476415	modelled	median
0.5	0.256676996526048	modelled	median
0.5	0.178282166578188	modelled	median
0.5	0.275955175271253	modelled	median
0.5	0.299576111112475	modelled	median
0.5	0.205842264212491	modelled	median
0.5	0.204049723014103	modelled	median
0.5	0.266828741390235	modelled	median
0.5	0.170453100752924	modelled	median
0.5	0.254308639853754	modelled	median
0.5	0.254463647333648	modelled	median
0.5	0.286187616332745	modelled	median
0.5	0.305541862194375	modelled	median
0.5	0.252855130643952	modelled	median
0.6	0.260333839368366	modelled	median
0.6	0.171427632880212	modelled	median
0.6	0.309282348911558	modelled	median
0.6	0.331774271499683	modelled	median
0.6	0.17093058762128	modelled	median
0.6	0.153600128103564	modelled	median
0.6	0.28021982730042	modelled	median
0.6	0.0977836901457911	modelled	median
0.6	0.230582406363827	modelled	median
0.6	0.318395518611297	modelled	median
0.6	0.200433985080347	modelled	median
0.6	0.447106527439746	modelled	median
0.6	0.143792431758172	modelled	median
0.6	0.0826374221159674	modelled	median
0.6	0.307369644431912	modelled	median
0.6	0.388297949823551	modelled	median
0.6	0.1439049651847	modelled	median
0.6	0.215504323515669	modelled	median
0.6	0.14093071196547	modelled	median
0.6	0.432753344204255	modelled	median
0.6	0.24593718682997	modelled	median
0.6	0.346230359847786	modelled	median
0.6	0.168000138697758	modelled	median
0.6	0.151040588181754	modelled	median
0.6	0.263290487181277	modelled	median
0.6	0.246751976888259	modelled	median
0.6	0.265751051553934	modelled	median
0.6	0.0900101566978518	modelled	median
0.6	0.297903351637734	modelled	median
0.6	0.327422064536271	modelled	median
0.6	0.336688751189686	modelled	median
0.6	0.214789803121047	modelled	median
0.6	0.253817133994336	modelled	median
0.6	0.310569414193518	modelled	median
0.6	0.434155166720075	modelled	median
0.6	0.290044667397196	modelled	median
0.6	0.231958862611484	modelled	median
0.6	0.265791614373307	modelled	median
0.6	0.440651384521718	modelled	median
0.6	0.303044901028849	modelled	median
0.6	0.235113523586187	modelled	median
0.6	0.258082832797913	modelled	median
0.6	0.244360616612426	modelled	median
0.6	0.145159289374137	modelled	median
0.6	0.205106790976327	modelled	median
0.6	0.167134970633226	modelled	median
0.6	0.320625104786038	modelled	median
0.6	0.222199324427583	modelled	median
0.6	0.247675040947677	modelled	median
0.6	0.289033056070582	modelled	median
0.6	0.225301692984499	modelled	median
0.6	0.256517330244119	modelled	median
0.6	0.178480011212762	modelled	median
0.6	0.275727189339471	modelled	median
0.6	0.299790322895222	modelled	median
0.6	0.205861175398263	modelled	median
0.6	0.203780921865385	modelled	median
0.6	0.266618510333717	modelled	median
0.6	0.170463283215624	modelled	median
0.6	0.254273985361245	modelled	median
0.6	0.254049976077091	modelled	median
0.6	0.285844612077575	modelled	median
0.6	0.305148002049441	modelled	median
0.6	0.252067713075553	modelled	median
0.7	0.26026626895815	modelled	median
0.7	0.17193750518883	modelled	median
0.7	0.308484657864882	modelled	median
0.7	0.330976643521767	modelled	median
0.7	0.170996663303499	modelled	median
0.7	0.153454729476098	modelled	median
0.7	0.28041102138691	modelled	median
0.7	0.0977270616015875	modelled	median
0.7	0.230641326394918	modelled	median
0.7	0.318205082997569	modelled	median
0.7	0.200364582548309	modelled	median
0.7	0.44545495781599	modelled	median
0.7	0.143766425462003	modelled	median
0.7	0.082786475892881	modelled	median
0.7	0.306996220819691	modelled	median
0.7	0.388100376832422	modelled	median
0.7	0.143818319265502	modelled	median
0.7	0.215485021767738	modelled	median
0.7	0.140868604858985	modelled	median
0.7	0.432913130556276	modelled	median
0.7	0.245644712279447	modelled	median
0.7	0.345566578103588	modelled	median
0.7	0.167689367034312	modelled	median
0.7	0.151156384781425	modelled	median
0.7	0.262887922475523	modelled	median
0.7	0.245611186585802	modelled	median
0.7	0.2663625103891	modelled	median
0.7	0.0899245369973903	modelled	median
0.7	0.297988179044366	modelled	median
0.7	0.32691290604699	modelled	median
0.7	0.336062364971207	modelled	median
0.7	0.21488510706129	modelled	median
0.7	0.253525797802672	modelled	median
0.7	0.309652769998463	modelled	median
0.7	0.433376359363494	modelled	median
0.7	0.289143633714694	modelled	median
0.7	0.231246944910539	modelled	median
0.7	0.264965832464122	modelled	median
0.7	0.439529759837055	modelled	median
0.7	0.302985770380929	modelled	median
0.7	0.23499635342292	modelled	median
0.7	0.257652414099444	modelled	median
0.7	0.243686968236941	modelled	median
0.7	0.145334747264394	modelled	median
0.7	0.20489422375823	modelled	median
0.7	0.166934742129469	modelled	median
0.7	0.319875158439949	modelled	median
0.7	0.221901829537043	modelled	median
0.7	0.247216915439171	modelled	median
0.7	0.28854951998565	modelled	median
0.7	0.224968487783347	modelled	median
0.7	0.256357721138861	modelled	median
0.7	0.178678409507119	modelled	median
0.7	0.275499327860289	modelled	median
0.7	0.300004604081658	modelled	median
0.7	0.205880087871035	modelled	median
0.7	0.203512384278865	modelled	median
0.7	0.266409232840178	modelled	median
0.7	0.170473466161598	modelled	median
0.7	0.254239333981026	modelled	median
0.7	0.253637245880527	modelled	median
0.7	0.28550177400003	modelled	median
0.7	0.304754777124123	modelled	median
0.7	0.25128192291074	modelled	median
0.8	0.260198750205525	modelled	median
0.8	0.172448578371226	modelled	median
0.8	0.307688107714104	modelled	median
0.8	0.330180082149765	modelled	median
0.8	0.171062759258013	modelled	median
0.8	0.153309443553674	modelled	median
0.8	0.280602295069287	modelled	median
0.8	0.0976704623019037	modelled	median
0.8	0.230700256967417	modelled	median
0.8	0.318014708142562	modelled	median
0.8	0.200295496867997	modelled	median
0.8	0.443804591902004	modelled	median
0.8	0.143740423079708	modelled	median
0.8	0.0829357742134704	modelled	median
0.8	0.306623088253158	modelled	median
0.8	0.387902840621035	modelled	median
0.8	0.143731716757327	modelled	median
0.8	0.215465721273762	modelled	median
0.8	0.140806691908695	modelled	median
0.8	0.433072930863447	modelled	median
0.8	0.245352472375924	modelled	median
0.8	0.344902786881201	modelled	median
0.8	0.167379054594111	modelled	median
0.8	0.151272254338898	modelled	median
0.8	0.262485768632032	modelled	median
0.8	0.244473958644648	modelled	median
0.8	0.266974604625639	modelled	median
0.8	0.0898389906998064	modelled	median
0.8	0.298073020350744	modelled	median
0.8	0.326404155078333	modelled	median
0.8	0.33543655478434	modelled	median
0.8	0.214980441710979	modelled	median
0.8	0.253235799322645	modelled	median
0.8	0.308736871763773	modelled	median
0.8	0.432598423753105	modelled	median
0.8	0.288243752335392	modelled	median
0.8	0.230536014122797	modelled	median
0.8	0.26414169314652	modelled	median
0.8	0.43840875243904	modelled	median
0.8	0.302926654934301	modelled	median
0.8	0.234879223721089	modelled	median
0.8	0.257222712874444	modelled	median
0.8	0.243014579715842	modelled	median
0.8	0.145510381135053	modelled	median
0.8	0.204682038468096	modelled	median
0.8	0.166734704173927	modelled	median
0.8	0.319126142249994	modelled	median
0.8	0.221604619470041	modelled	median
0.8	0.246759389807366	modelled	median
0.8	0.288066489479407	modelled	median
0.8	0.224635738540337	modelled	median
0.8	0.256198169340434	modelled	median
0.8	0.178877361371351	modelled	median
0.8	0.275271590871507	modelled	median
0.8	0.300218954580987	modelled	median
0.8	0.205899001630811	modelled	median
0.8	0.203244110234699	modelled	median
0.8	0.266200907870883	modelled	median
0.8	0.170483649590854	modelled	median
0.8	0.254204685713255	modelled	median
0.8	0.253225455592394	modelled	median
0.8	0.285159102867245	modelled	median
0.8	0.304362187787511	modelled	median
0.8	0.250497761927913	modelled	median
0.9	0.260131283098703	modelled	median
0.9	0.172960853378356	modelled	median
0.9	0.30689270156248	modelled	median
0.9	0.329384590620187	modelled	median
0.9	0.171128875486968	modelled	median
0.9	0.153164270296126	modelled	median
0.9	0.280793648311313	modelled	median
0.9	0.0976138922357486	modelled	median
0.9	0.230759198080902	modelled	median
0.9	0.317824394090485	modelled	median
0.9	0.200226728189201	modelled	median
0.9	0.442155465200855	modelled	median
0.9	0.143714424610982	modelled	median
0.9	0.0830853173912194	modelled	median
0.9	0.306250247503844	modelled	median
0.9	0.38770534124745	modelled	median
0.9	0.143645157648972	modelled	median
0.9	0.215446422033744	modelled	median
0.9	0.14074497288605	modelled	median
0.9	0.433232745093738	modelled	median
0.9	0.245060467200419	modelled	median
0.9	0.344238991876452	modelled	median
0.9	0.167069201126441	modelled	median
0.9	0.151388196875885	modelled	median
0.9	0.262084025849699	modelled	median
0.9	0.243340297791229	modelled	median
0.9	0.267587327159995	modelled	median
0.9	0.0897535177574639	modelled	median
0.9	0.298157875553305	modelled	median
0.9	0.325895812500502	modelled	median
0.9	0.334811322295247	modelled	median
0.9	0.215075807069738	modelled	median
0.9	0.252947143322777	modelled	median
0.9	0.307821732556128	modelled	median
0.9	0.431821365976037	modelled	median
0.9	0.287345032910659	modelled	median
0.9	0.229826075648664	modelled	median
0.9	0.26331919889566	modelled	median
0.9	0.437288373421808	modelled	median
0.9	0.3028675547273	modelled	median
0.9	0.234762134484596	modelled	median
0.9	0.256793730931151	modelled	median
0.9	0.242343451988669	modelled	median
0.9	0.14568619107534	modelled	median
0.9	0.20447023475988	modelled	median
0.9	0.166534856700631	modelled	median
0.9	0.318378058923183	modelled	median
0.9	0.221307694257846	modelled	median
0.9	0.246302464241533	modelled	median
0.9	0.287583975880957	modelled	median
0.9	0.22430344492127	modelled	median
0.9	0.256038674978795	modelled	median
0.9	0.179076866710309	modelled	median
0.9	0.275043978410717	modelled	median
0.9	0.300433374302304	modelled	median
0.9	0.205917916677597	modelled	median
0.9	0.202976099712361	modelled	median
0.9	0.265993534374529	modelled	median
0.9	0.1704938335034	modelled	median
0.9	0.254170040558092	modelled	median
0.9	0.252814604050414	modelled	median
0.9	0.284816599444727	modelled	median
0.9	0.303970234399105	modelled	median
0.9	0.249715231869805	modelled	median
1	0.260063867625857	modelled	median
1	0.173474331150167	modelled	median
1	0.306098442488412	modelled	median
1	0.32859017214367	modelled	median
1	0.171195011992504	modelled	median
1	0.153019209663207	modelled	median
1	0.280985081076645	modelled	median
1	0.0975573513921303	modelled	median
1	0.230818149734952	modelled	median
1	0.317634140885474	modelled	median
1	0.200158276660616	modelled	median
1	0.440507613107001	modelled	median
1	0.143688430055523	modelled	median
1	0.0832351057396941	modelled	median
1	0.305877699339547	modelled	median
1	0.387507878769683	modelled	median
1	0.143558641929225	modelled	median
1	0.215427124047688	modelled	median
1	0.140683447562415	modelled	median
1	0.433392573215114	modelled	median
1	0.244768696833237	modelled	median
1	0.343575198788978	modelled	median
1	0.16675980637906	modelled	median
1	0.151504212414065	modelled	median
1	0.261682694325279	modelled	median
1	0.242210208588001	modelled	median
1	0.268200670857573	modelled	median
1	0.089668118122728	modelled	median
1	0.298242744648486	modelled	median
1	0.325387879180126	modelled	median
1	0.334186669162473	modelled	median
1	0.215171203137178	modelled	median
1	0.252659834538583	modelled	median
1	0.306907365405264	modelled	median
1	0.431045192078414	modelled	median
1	0.286447485038088	modelled	median
1	0.229117134861613	modelled	median
1	0.262498352147377	modelled	median
1	0.43616863385405	modelled	median
1	0.302808469798255	modelled	median
1	0.234645085717324	modelled	median
1	0.256365470051577	modelled	median
1	0.241673585974663	modelled	median
1	0.145862177174308	modelled	median
1	0.204258812285749	modelled	median
1	0.166335199643355	modelled	median
1	0.317630911148733	modelled	median
1	0.221011053930822	modelled	median
1	0.245846138926562	modelled	median
1	0.287101990467288	modelled	median
1	0.223971606590378	modelled	median
1	0.255879238183701	modelled	median
1	0.179276925423577	modelled	median
1	0.27481649051531	modelled	median
1	0.300647863154593	modelled	median
1	0.205936833011398	modelled	median
1	0.20270835269064	modelled	median
1	0.265787111287355	modelled	median
1	0.170504017899245	modelled	median
1	0.254135398515696	modelled	median
1	0.252404690081702	modelled	median
1	0.284474264496346	modelled	median
1	0.303578917308853	modelled	median
1	0.248934334443575	modelled	median
1.1	0.259996503775118	modelled	median
1.1	0.173989012615525	modelled	median
1.1	0.305305333545434	modelled	median
1.1	0.327796829904977	modelled	median
1.1	0.171261168776762	modelled	median
1.1	0.152874261614595	modelled	median
1.1	0.281176593328843	modelled	median
1.1	0.0975008397600562	modelled	median
1.1	0.230877111929143	modelled	median
1.1	0.31744394857159	modelled	median
1.1	0.200090142429849	modelled	median
1.1	0.438861070903322	modelled	median
1.1	0.143662439413026	modelled	median
1.1	0.0833851395725421	modelled	median
1.1	0.305505444524325	modelled	median
1.1	0.387310453245703	modelled	median
1.1	0.143472169586862	modelled	median
1.1	0.215407827315598	modelled	median
1.1	0.140622115709077	modelled	median
1.1	0.433552415195525	modelled	median
1.1	0.24447716135397	modelled	median
1.1	0.34291141332199	modelled	median
1.1	0.166450870098204	modelled	median
1.1	0.151620300975084	modelled	median
1.1	0.261281774253384	modelled	median
1.1	0.241083695434174	modelled	median
1.1	0.268814628553044	modelled	median
1.1	0.0895827917479656	modelled	median
1.1	0.298327627632718	modelled	median
1.1	0.324880355980246	modelled	median
1.1	0.33356259703693	modelled	median
1.1	0.215266629912901	modelled	median
1.1	0.25237387767244	modelled	median
1.1	0.30599378330307	modelled	median
1.1	0.430269908065186	modelled	median
1.1	0.285551118261036	modelled	median
1.1	0.228409197107932	modelled	median
1.1	0.261679155298256	modelled	median
1.1	0.435049544778581	modelled	median
1.1	0.30274940018549	modelled	median
1.1	0.234528077423134	modelled	median
1.1	0.255937931991547	modelled	median
1.1	0.241004982572815	modelled	median
1.1	0.146038339520836	modelled	median
1.1	0.204047770696089	modelled	median
1.1	0.166135732935614	modelled	median
1.1	0.316884701598047	modelled	median
1.1	0.220714698518432	modelled	median
1.1	0.245390414042974	modelled	median
1.1	0.286620544462181	modelled	median
1.1	0.223640223210338	modelled	median
1.1	0.255719859084703	modelled	median
1.1	0.179477537405461	modelled	median
1.1	0.274589127222467	modelled	median
1.1	0.300862421046727	modelled	median
1.1	0.205955750632218	modelled	median
1.1	0.202440869147649	modelled	median
1.1	0.265581637533244	modelled	median
1.1	0.170514202778395	modelled	median
1.1	0.254100759586227	modelled	median
1.1	0.251995712502868	modelled	median
1.1	0.284132098784331	modelled	median
1.1	0.303188236857189	modelled	median
1.1	0.248155071320904	modelled	median
1.2	0.259929191534577	modelled	median
1.2	0.17450489869215	modelled	median
1.2	0.304513377762207	modelled	median
1.2	0.327004567062991	modelled	median
1.2	0.171327345841876	modelled	median
1.2	0.152729426109885	modelled	median
1.2	0.281368185031361	modelled	median
1.2	0.0974443573285331	modelled	median
1.2	0.23093608466305	modelled	median
1.2	0.317253817192818	modelled	median
1.2	0.200022325643409	modelled	median
1.2	0.437215873758162	modelled	median
1.2	0.143636452683189	modelled	median
1.2	0.0835354192034908	modelled	median
1.2	0.305133483818491	modelled	median
1.2	0.387113064733429	modelled	median
1.2	0.14338574061065	modelled	median
1.2	0.215388531837476	modelled	median
1.2	0.140560977097239	modelled	median
1.2	0.433712271002908	modelled	median
1.2	0.244185860841497	modelled	median
1.2	0.342247641182042	modelled	median
1.2	0.166142392028594	modelled	median
1.2	0.151736462580558	modelled	median
1.2	0.260881265826495	modelled	median
1.2	0.239960762566452	modelled	median
1.2	0.26942919305065	modelled	median
1.2	0.0894975385855451	modelled	median
1.2	0.298412524502429	modelled	median
1.2	0.32437324376032	modelled	median
1.2	0.332939107561894	modelled	median
1.2	0.215362087396499	modelled	median
1.2	0.252089277393469	modelled	median
1.2	0.305080999202684	modelled	median
1.2	0.429495519899955	modelled	median
1.2	0.284655942068181	modelled	median
1.2	0.227702267706492	modelled	median
1.2	0.260861610705712	modelled	median
1.2	0.433931117211922	modelled	median
1.2	0.30269034592732	modelled	median
1.2	0.234411109605869	modelled	median
1.2	0.255511118480732	modelled	median
1.2	0.240337642661929	modelled	median
1.2	0.146214678203631	modelled	median
1.2	0.203837109639517	modelled	median
1.2	0.165936456510666	modelled	median
1.2	0.316139432924702	modelled	median
1.2	0.220418628049237	modelled	median
1.2	0.244935289766934	modelled	median
1.2	0.286139649035136	modelled	median
1.2	0.223309294442281	modelled	median
1.2	0.25556053781115	modelled	median
1.2	0.179678702544969	modelled	median
1.2	0.274361888569168	modelled	median
1.2	0.30107704788747	modelled	median
1.2	0.205974669540062	modelled	median
1.2	0.202173649060819	modelled	median
1.2	0.265377112023832	modelled	median
1.2	0.17052438814086	modelled	median
1.2	0.254066123769842	modelled	median
1.2	0.251587670120111	modelled	median
1.2	0.283790103069262	modelled	median
1.2	0.302798193375072	modelled	median
1.2	0.247377444138092	modelled	median
1.3	0.259861930892285	modelled	median
1.3	0.175021990286538	modelled	median
1.3	0.303722578142513	modelled	median
1.3	0.326213386750718	modelled	median
1.3	0.17139354318998	modelled	median
1.3	0.152584703108598	modelled	median
1.3	0.281559856147554	modelled	median
1.3	0.097387904086567	modelled	median
1.3	0.230995067936247	modelled	median
1.3	0.317063746793069	modelled	median
1.3	0.199954826446719	modelled	median
1.3	0.435572056722402	modelled	median
1.3	0.143610469865707	modelled	median
1.3	0.0836859449463462	modelled	median
1.3	0.304761817978604	modelled	median
1.3	0.386915713290735	modelled	median
1.3	0.143299354989346	modelled	median
1.3	0.215369237613327	modelled	median
1.3	0.14050003149803	modelled	median
1.3	0.433872140605193	modelled	median
1.3	0.243894795373985	modelled	median
1.3	0.341583888078795	modelled	median
1.3	0.165834371913442	modelled	median
1.3	0.151852697252068	modelled	median
1.3	0.260481169234958	modelled	median
1.3	0.238841414059788	modelled	median
1.3	0.270044357124517	modelled	median
1.3	0.0894123585878366	modelled	median
1.3	0.298497435254043	modelled	median
1.3	0.323866543376218	modelled	median
1.3	0.332316202372988	modelled	median
1.3	0.215457575587553	modelled	median
1.3	0.251806038337409	modelled	median
1.3	0.304169026017604	modelled	median
1.3	0.428722033504811	modelled	median
1.3	0.283761965893074	modelled	median
1.3	0.226996351948501	modelled	median
1.3	0.26004572068808	modelled	median
1.3	0.432813362143875	modelled	median
1.3	0.302631307062055	modelled	median
1.3	0.234294182269353	modelled	median
1.3	0.255085031222697	modelled	median
1.3	0.239671567100672	modelled	median
1.3	0.14639119331122	modelled	median
1.3	0.203626828762898	modelled	median
1.3	0.16573737030151	modelled	median
1.3	0.315395107764437	modelled	median
1.3	0.220122842550899	modelled	median
1.3	0.244480766270261	modelled	median
1.3	0.285659315300314	modelled	median
1.3	0.222978819945801	modelled	median
1.3	0.25540127449219	modelled	median
1.3	0.179880420725793	modelled	median
1.3	0.274134774592189	modelled	median
1.3	0.301291743585476	modelled	median
1.3	0.205993589734934	modelled	median
1.3	0.201906692406906	modelled	median
1.3	0.26517353365861	modelled	median
1.3	0.170534573986647	modelled	median
1.3	0.2540314910667	modelled	median
1.3	0.251180561729328	modelled	median
1.3	0.283448278110058	modelled	median
1.3	0.302408787184034	modelled	median
1.3	0.246601454496158	modelled	median
1.4	0.259794721836253	modelled	median
1.4	0.175540288293894	modelled	median
1.4	0.302932937665253	modelled	median
1.4	0.325423292075284	modelled	median
1.4	0.171459760823203	modelled	median
1.4	0.152440092570175	modelled	median
1.4	0.281751606640676	modelled	median
1.4	0.0973314800231635	modelled	median
1.4	0.231054061748306	modelled	median
1.4	0.316873737416177	modelled	median
1.4	0.199887644984107	modelled	median
1.4	0.433929654726547	modelled	median
1.4	0.143584490960277	modelled	median
1.4	0.0838367171149914	modelled	median
1.4	0.304390447757471	modelled	median
1.4	0.386718398975447	modelled	median
1.4	0.143213012711696	modelled	median
1.4	0.215349944643154	modelled	median
1.4	0.1404392786825	modelled	median
1.4	0.434032023970295	modelled	median
1.4	0.243603965028893	modelled	median
1.4	0.340920159724789	modelled	median
1.4	0.165526809494461	modelled	median
1.4	0.151969005011163	modelled	median
1.4	0.260081484666992	modelled	median
1.4	0.237725653828146	modelled	median
1.4	0.270660113518971	modelled	median
1.4	0.089327251707212	modelled	median
1.4	0.298582359883983	modelled	median
1.4	0.323360255680218	modelled	median
1.4	0.331693883098175	modelled	median
1.4	0.215553094485636	modelled	median
1.4	0.251524165106507	modelled	median
1.4	0.303257876620798	modelled	median
1.4	0.427949454760166	modelled	median
1.4	0.282869199113704	modelled	median
1.4	0.22629145509727	modelled	median
1.4	0.25923148752469	modelled	median
1.4	0.431696290537107	modelled	median
1.4	0.302572283627998	modelled	median
1.4	0.234177295417387	modelled	median
1.4	0.254659671894939	modelled	median
1.4	0.239006756727634	modelled	median
1.4	0.146567884931961	modelled	median
1.4	0.203416927711348	modelled	median
1.4	0.165538474240892	modelled	median
1.4	0.314651728735136	modelled	median
1.4	0.219827342050183	modelled	median
1.4	0.244026843720439	modelled	median
1.4	0.285179554315478	modelled	median
1.4	0.222648799378972	modelled	median
1.4	0.255242069256763	modelled	median
1.4	0.180082691826295	modelled	median
1.4	0.2739077853281	modelled	median
1.4	0.301506508049289	modelled	median
1.4	0.20601251121684	modelled	median
1.4	0.20163999916199	modelled	median
1.4	0.264970901325032	modelled	median
1.4	0.170544760315765	modelled	median
1.4	0.25399686147696	modelled	median
1.4	0.250774386116206	modelled	median
1.4	0.283106624663979	modelled	median
1.4	0.302020018596209	modelled	median
1.4	0.245827103960938	modelled	median
1.5	0.259727564354451	modelled	median
1.5	0.176059793598061	modelled	median
1.5	0.302144459284436	modelled	median
1.5	0.324634286117936	modelled	median
1.5	0.171525998743672	modelled	median
1.5	0.15229559445398	modelled	median
1.5	0.281943436473875	modelled	median
1.5	0.0972750851273271	modelled	median
1.5	0.231113066098799	modelled	median
1.5	0.316683789105903	modelled	median
1.5	0.199820781398812	modelled	median
1.5	0.432288702577838	modelled	median
1.5	0.143558515966594	modelled	median
1.5	0.0839877360233854	modelled	median
1.5	0.304019373904135	modelled	median
1.5	0.386521121845344	modelled	median
1.5	0.143126713766436	modelled	median
1.5	0.215330652926961	modelled	median
1.5	0.140378718421628	modelled	median
1.5	0.434191921066119	modelled	median
1.5	0.243313369882968	modelled	median
1.5	0.340256461835206	modelled	median
1.5	0.165219704511866	modelled	median
1.5	0.152085385879361	modelled	median
1.5	0.259682212308692	modelled	median
1.5	0.236613485625273	modelled	median
1.5	0.27127645494885	modelled	median
1.5	0.0892422178960453	modelled	median
1.5	0.298667298388666	modelled	median
1.5	0.322854381521005	modelled	median
1.5	0.331072151357747	modelled	median
1.5	0.215648644090309	modelled	median
1.5	0.251243662269392	modelled	median
1.5	0.302347563843825	modelled	median
1.5	0.427177789504599	modelled	median
1.5	0.281977651052071	modelled	median
1.5	0.225587582387983	modelled	median
1.5	0.25841891345596	modelled	median
1.5	0.430579913326727	modelled	median
1.5	0.302513275663448	modelled	median
1.5	0.234060449053756	modelled	median
1.5	0.254235042148934	modelled	median
1.5	0.238343212361383	modelled	median
1.5	0.14674475315403	modelled	median
1.5	0.203207406128253	modelled	median
1.5	0.165339768261301	modelled	median
1.5	0.313909298436819	modelled	median
1.5	0.219532126572959	modelled	median
1.5	0.24357352228063	modelled	median
1.5	0.284700377080962	modelled	median
1.5	0.22231923239835	modelled	median
1.5	0.255082922233608	modelled	median
1.5	0.180285515719486	modelled	median
1.5	0.273680920813268	modelled	median
1.5	0.301721341187343	modelled	median
1.5	0.206031433985784	modelled	median
1.5	0.201373569301476	modelled	median
1.5	0.264769213898621	modelled	median
1.5	0.17055494712822	modelled	median
1.5	0.253962235000781	modelled	median
1.5	0.250369142056332	modelled	median
1.5	0.282765143486609	modelled	median
1.5	0.301631887914386	modelled	median
1.5	0.245054394063188	modelled	median
1.6	0.25966045843481	modelled	median
1.6	0.176580507071448	modelled	median
1.6	0.301357145929183	modelled	median
1.6	0.323846371934049	modelled	median
1.6	0.17159225695351	modelled	median
1.6	0.1521512087193	modelled	median
1.6	0.282135345610202	modelled	median
1.6	0.097218719388062	modelled	median
1.6	0.231172080987296	modelled	median
1.6	0.316493901905933	modelled	median
1.6	0.199754235832982	modelled	median
1.6	0.430649234957389	modelled	median
1.6	0.143532544884355	modelled	median
1.6	0.084139001985562	modelled	median
1.6	0.303648597163877	modelled	median
1.6	0.386323881958156	modelled	median
1.6	0.143040458142293	modelled	median
1.6	0.215311362464751	modelled	median
1.6	0.140318350486317	modelled	median
1.6	0.434351831860558	modelled	median
1.6	0.243023010012247	modelled	median
1.6	0.339592800127639	modelled	median
1.6	0.164913056704382	modelled	median
1.6	0.152201839878146	modelled	median
1.6	0.259283352344029	modelled	median
1.6	0.235504913045488	modelled	median
1.6	0.27189337409983	modelled	median
1.6	0.0891572571067119	modelled	median
1.6	0.298752250764505	modelled	median
1.6	0.322348921743665	modelled	median
1.6	0.330451008764318	modelled	median
1.6	0.215744224401124	modelled	median
1.6	0.250964534360971	modelled	median
1.6	0.301438100475959	modelled	median
1.6	0.426407043534695	modelled	median
1.6	0.281087330973763	modelled	median
1.6	0.22488473902746	modelled	median
1.6	0.25760800068348	modelled	median
1.6	0.429464241419878	modelled	median
1.6	0.302454283206693	modelled	median
1.6	0.233943643182222	modelled	median
1.6	0.25381114361018	modelled	median
1.6	0.237680934800523	modelled	median
1.6	0.146921798065431	modelled	median
1.6	0.202998263655276	modelled	median
1.6	0.165141252294969	modelled	median
1.6	0.313167819451628	modelled	median
1.6	0.219237196144199	modelled	median
1.6	0.243120802109685	modelled	median
1.6	0.28422179453864	modelled	median
1.6	0.221990118658991	modelled	median
1.6	0.254923833551257	modelled	median
1.6	0.18048889227301	modelled	median
1.6	0.273454181083854	modelled	median
1.6	0.301936242907965	modelled	median
1.6	0.206050358041771	modelled	median
1.6	0.201107402800096	modelled	median
1.6	0.264568470243071	modelled	median
1.6	0.170565134424022	modelled	median
1.6	0.25392761163832	modelled	median
1.6	0.249964828315285	modelled	median
1.6	0.282423835331855	modelled	median
1.6	0.301244395432039	modelled	median
1.6	0.244283326298681	modelled	median
1.7	0.25959340406522	modelled	median
1.7	0.177102429574959	modelled	median
1.7	0.300571000503722	modelled	median
1.7	0.323059552553125	modelled	median
1.7	0.171658535454837	modelled	median
1.7	0.152006935325343	modelled	median
1.7	0.282327334012604	modelled	median
1.7	0.0971623827943718	modelled	median
1.7	0.231231106413364	modelled	median
1.7	0.316304075859875	modelled	median
1.7	0.199688008427673	modelled	median
1.7	0.429011286417341	modelled	median
1.7	0.143506577713256	modelled	median
1.7	0.0842905153156279	modelled	median
1.7	0.303278118278202	modelled	median
1.7	0.386126679371566	modelled	median
1.7	0.142954245827983	modelled	median
1.7	0.215292073256527	modelled	median
1.7	0.140258174647404	modelled	median
1.7	0.434511756321496	modelled	median
1.7	0.242732885492061	modelled	median
1.7	0.338929180321858	modelled	median
1.7	0.164606865809255	modelled	median
1.7	0.15231836702897	modelled	median
1.7	0.258884904954862	modelled	median
1.7	0.234399939524466	modelled	median
1.7	0.272510863628747	modelled	median
1.7	0.0890723692915896	modelled	median
1.7	0.298837217007913	modelled	median
1.7	0.32184387718969	modelled	median
1.7	0.329830456922812	modelled	median
1.7	0.215839835417622	modelled	median
1.7	0.25068678588231	modelled	median
1.7	0.300529499263316	modelled	median
1.7	0.425637222604901	modelled	median
1.7	0.280198248087535	modelled	median
1.7	0.224182930193935	modelled	median
1.7	0.256798751370099	modelled	median
1.7	0.42834928569532	modelled	median
1.7	0.302395306296017	modelled	median
1.7	0.233826877806528	modelled	median
1.7	0.253387977878249	modelled	median
1.7	0.237019924823749	modelled	median
1.7	0.147099019753987	modelled	median
1.7	0.202789499932371	modelled	median
1.7	0.164942926273878	modelled	median
1.7	0.312427294343815	modelled	median
1.7	0.218942550787985	modelled	median
1.7	0.242668683362155	modelled	median
1.7	0.283743817570915	modelled	median
1.7	0.221661457814458	modelled	median
1.7	0.254764803338039	modelled	median
1.7	0.180692821349129	modelled	median
1.7	0.27322756617582	modelled	median
1.7	0.30215121311937	modelled	median
1.7	0.206069283384806	modelled	median
1.7	0.20084149963191	modelled	median
1.7	0.264368669210353	modelled	median
1.7	0.170575322203178	modelled	median
1.7	0.253892991389736	modelled	median
1.7	0.24956144364874	modelled	median
1.7	0.282082700951939	modelled	median
1.7	0.300857541433374	modelled	median
1.7	0.243513902128319	modelled	median
1.8	0.259526401233533	modelled	median
1.8	0.177625561957921	modelled	median
1.8	0.299786025887388	modelled	median
1.8	0.322273830978797	modelled	median
1.8	0.171724834249771	modelled	median
1.8	0.151862774231242	modelled	median
1.8	0.282519401643925	modelled	median
1.8	0.0971060753352591	modelled	median
1.8	0.231290142376572	modelled	median
1.8	0.316114311011264	modelled	median
1.8	0.199622099322854	modelled	median
1.8	0.427374891378044	modelled	median
1.8	0.143480614452992	modelled	median
1.8	0.084442276327762	modelled	median
1.8	0.302907937984845	modelled	median
1.8	0.385929514143212	modelled	median
1.8	0.142868076812212	modelled	median
1.8	0.215272785302293	modelled	median
1.8	0.140198190675653	modelled	median
1.8	0.434671694416803	modelled	median
1.8	0.242442996397031	modelled	median
1.8	0.338265608139572	modelled	median
1.8	0.164301131562252	modelled	median
1.8	0.152434967353253	modelled	median
1.8	0.258486870320931	modelled	median
1.8	0.233298568340053	modelled	median
1.8	0.27312891616392	modelled	median
1.8	0.088987554403058	modelled	median
1.8	0.298922197115297	modelled	median
1.8	0.321339248696965	modelled	median
1.8	0.329210497430453	modelled	median
1.8	0.215935477139334	modelled	median
1.8	0.250410421300525	modelled	median
1.8	0.299621772908	modelled	median
1.8	0.424868332427374	modelled	median
1.8	0.279310411544909	modelled	median
1.8	0.223482161036826	modelled	median
1.8	0.25599116764002	modelled	median
1.8	0.427235057003022	modelled	median
1.8	0.302336344969696	modelled	median
1.8	0.2337101529304	modelled	median
1.8	0.252965546526836	modelled	median
1.8	0.23636018318991	modelled	median
1.8	0.147276418307345	modelled	median
1.8	0.202581114597792	modelled	median
1.8	0.164744790129753	modelled	median
1.8	0.311687725659734	modelled	median
1.8	0.218648190527509	modelled	median
1.8	0.242217166188303	modelled	median
1.8	0.283266456999715	modelled	median
1.8	0.221333249516832	modelled	median
1.8	0.254605831722078	modelled	median
1.8	0.180897302804704	modelled	median
1.8	0.273001076124921	modelled	median
1.8	0.302366251729666	modelled	median
1.8	0.206088210014892	modelled	median
1.8	0.200575859770311	modelled	median
1.8	0.264169809640822	modelled	median
1.8	0.170585510465695	modelled	median
1.8	0.253858374255187	modelled	median
1.8	0.249158986802565	modelled	median
1.8	0.281741741097388	modelled	median
1.8	0.300471326193368	modelled	median
1.8	0.242746122978227	modelled	median
1.9	0.259459449927559	modelled	median
1.9	0.178149905058016	modelled	median
1.9	0.299002224934621	modelled	median
1.9	0.321489210188841	modelled	median
1.9	0.171791153340426	modelled	median
1.9	0.151718725396053	modelled	median
1.9	0.282711548466909	modelled	median
1.9	0.0970497969997262	modelled	median
1.9	0.231349188876485	modelled	median
1.9	0.31592460740356	modelled	median
1.9	0.199556508657402	modelled	median
1.9	0.425740084125266	modelled	median
1.9	0.143454655103259	modelled	median
1.9	0.0845942853362135	modelled	median
1.9	0.302538057017757	modelled	median
1.9	0.385732386330679	modelled	median
1.9	0.142781951083675	modelled	median
1.9	0.215253498602052	modelled	median
1.9	0.140138398341765	modelled	median
1.9	0.434831646114338	modelled	median
1.9	0.242153342801075	modelled	median
1.9	0.337602089304201	modelled	median
1.9	0.163995853697671	modelled	median
1.9	0.152551640872381	modelled	median
1.9	0.258089248619869	modelled	median
1.9	0.232200802613068	modelled	median
1.9	0.273747524305484	modelled	median
1.9	0.088902812393499	modelled	median
1.9	0.29900719108306	modelled	median
1.9	0.320835037099774	modelled	median
1.9	0.328591131876759	modelled	median
1.9	0.216031149565782	modelled	median
1.9	0.250135445048679	modelled	median
1.9	0.298714934067236	modelled	median
1.9	0.424100378671837	modelled	median
1.9	0.278423830439763	modelled	median
1.9	0.222782436676518	modelled	median
1.9	0.255185251578886	modelled	median
1.9	0.426121566163754	modelled	median
1.9	0.302277399266001	modelled	median
1.9	0.23359346855754	modelled	median
1.9	0.252543851103808	modelled	median
1.9	0.235701710638065	modelled	median
1.9	0.147453993812972	modelled	median
1.9	0.202373107288108	modelled	median
1.9	0.164546843794067	modelled	median
1.9	0.31094911592783	modelled	median
1.9	0.21835411538507	modelled	median
1.9	0.241766250734119	modelled	median
1.9	0.282789723585509	modelled	median
1.9	0.221005493416723	modelled	median
1.9	0.254446918831291	modelled	median
1.9	0.181102336491178	modelled	median
1.9	0.272774710966709	modelled	median
1.9	0.302581358646853	modelled	median
1.9	0.206107137932036	modelled	median
1.9	0.200310483188019	modelled	median
1.9	0.263971890363318	modelled	median
1.9	0.170595699211583	modelled	median
1.9	0.25382376023483	modelled	median
1.9	0.248757456512923	modelled	median
1.9	0.281400956517031	modelled	median
1.9	0.300085749977812	modelled	median
1.9	0.241979990239865	modelled	median
2	0.259392550135068	modelled	median
2	0.178675459701208	modelled	median
2	0.29821960047497	modelled	median
2	0.320705693135177	modelled	median
2	0.171857492728912	modelled	median
2	0.151574788778753	modelled	median
2	0.282903774444198	modelled	median
2	0.0969935477767747	modelled	median
2	0.231408245912668	modelled	median
2	0.315734965080146	modelled	median
2	0.199491236569108	modelled	median
2	0.424106898807417	modelled	median
2	0.143428699663754	modelled	median
2	0.0847465426553009	modelled	median
2	0.302168476107106	modelled	median
2	0.38553529599151	modelled	median
2	0.142695868631058	modelled	median
2	0.215234213155808	modelled	median
2	0.140078797416372	modelled	median
2	0.43499161138195	modelled	median
2	0.241863924777402	modelled	median
2	0.336938629540639	modelled	median
2	0.163691031948346	modelled	median
2	0.152668387607708	modelled	median
2	0.257692040027203	modelled	median
2	0.231106645308136	modelled	median
2	0.274366680625721	modelled	median
2	0.0888181432152964	modelled	median
2	0.299092198907603	modelled	median
2	0.320331243228794	modelled	median
2	0.327972361843534	modelled	median
2	0.216126852696476	modelled	median
2	0.249861861525668	modelled	median
2	0.297808995352529	modelled	median
2	0.423333366965441	modelled	median
2	0.277538513807939	modelled	median
2	0.222083762204137	modelled	median
2	0.254381005233879	modelled	median
2	0.425008823968682	modelled	median
2	0.302218469223194	modelled	median
2	0.233476824691632	modelled	median
2	0.252122893131259	modelled	median
2	0.235044507887541	modelled	median
2	0.147631746358159	modelled	median
2	0.202165477638211	modelled	median
2	0.164349087198043	modelled	median
2	0.310211467658627	modelled	median
2	0.218060325382081	modelled	median
2	0.241315937141323	modelled	median
2	0.28231362802633	modelled	median
2	0.22067818916328	modelled	median
2	0.254288064793389	modelled	median
2	0.181307922254561	modelled	median
2	0.272548470736535	modelled	median
2	0.30279653377882	modelled	median
2	0.206126067136241	modelled	median
2	0.20004536985709	modelled	median
2	0.263774910195274	modelled	median
2	0.17060588844085	modelled	median
2	0.253789149328823	modelled	median
2	0.248356851506369	modelled	median
2	0.281060347957988	modelled	median
2	0.299700813043348	modelled	median
2	0.241215505270132	modelled	median
2.1	0.259325701843794	modelled	median
2.1	0.179202226701669	modelled	median
2.1	0.297438155313092	modelled	median
2.1	0.31992328274388	modelled	median
2.1	0.171923852417338	modelled	median
2.1	0.151430964338246	modelled	median
2.1	0.283096079538331	modelled	median
2.1	0.0969373276554055	modelled	median
2.1	0.231467313484685	modelled	median
2.1	0.315545384084333	modelled	median
2.1	0.199426283194671	modelled	median
2.1	0.422475369432808	modelled	median
2.1	0.14340274813417	modelled	median
2.1	0.0848990485994104	modelled	median
2.1	0.301799195979273	modelled	median
2.1	0.385338243183197	modelled	median
2.1	0.142609829443037	modelled	median
2.1	0.215214928963564	modelled	median
2.1	0.140019387670046	modelled	median
2.1	0.435151590187477	modelled	median
2.1	0.241574742398518	modelled	median
2.1	0.336275234575019	modelled	median
2.1	0.163386666045656	modelled	median
2.1	0.152785207580553	modelled	median
2.1	0.257295244716355	modelled	median
2.1	0.230016099234511	modelled	median
2.1	0.274986377669395	modelled	median
2.1	0.0887335468208364	modelled	median
2.1	0.299177220585323	modelled	median
2.1	0.319827867911094	modelled	median
2.1	0.327354188904852	modelled	median
2.1	0.216222586530919	modelled	median
2.1	0.249589675096127	modelled	median
2.1	0.296903969328817	modelled	median
2.1	0.42256730289263	modelled	median
2.1	0.276654470626856	modelled	median
2.1	0.221386142681338	modelled	median
2.1	0.253578430613807	modelled	median
2.1	0.423896841178966	modelled	median
2.1	0.302159554879531	modelled	median
2.1	0.233360221336342	modelled	median
2.1	0.251702674105565	modelled	median
2.1	0.234388575637993	modelled	median
2.1	0.147809676030013	modelled	median
2.1	0.201958225281328	modelled	median
2.1	0.16415152027265	modelled	median
2.1	0.309474783344722	modelled	median
2.1	0.217766820539069	modelled	median
2.1	0.240866225547388	modelled	median
2.1	0.281838180956813	modelled	median
2.1	0.220351336404204	modelled	median
2.1	0.254129269735878	modelled	median
2.1	0.181514059935412	modelled	median
2.1	0.272322355469545	modelled	median
2.1	0.303011777033351	modelled	median
2.1	0.206144997627512	modelled	median
2.1	0.199780519748914	modelled	median
2.1	0.263578867942816	modelled	median
2.1	0.170616078153502	modelled	median
2.1	0.253754541537324	modelled	median
2.1	0.24795717049995	modelled	median
2.1	0.280719916165666	modelled	median
2.1	0.299316515637515	modelled	median
2.1	0.240452669391475	modelled	median
2.2	0.259258905041426	modelled	median
2.2	0.179730206861715	modelled	median
2.2	0.296657892228757	modelled	median
2.2	0.319141981915188	modelled	median
2.2	0.171990232407808	modelled	median
2.2	0.151287252033356	modelled	median
2.2	0.283288463711746	modelled	median
2.2	0.0968811366246189	modelled	median
2.2	0.231526391592096	modelled	median
2.2	0.315355864459354	modelled	median
2.2	0.199361648669705	modelled	median
2.2	0.42084552986693	modelled	median
2.2	0.143376800514205	modelled	median
2.2	0.0850518034829945	modelled	median
2.2	0.301430217356842	modelled	median
2.2	0.385141227963184	modelled	median
2.2	0.142523833508278	modelled	median
2.2	0.215195646025324	modelled	median
2.2	0.139960168873295	modelled	median
2.2	0.435311582498745	modelled	median
2.2	0.241285795736223	modelled	median
2.2	0.335611910134479	modelled	median
2.2	0.163082755719527	modelled	median
2.2	0.152902100812206	modelled	median
2.2	0.256898862858651	modelled	median
2.2	0.22892916704692	modelled	median
2.2	0.275606607954093	modelled	median
2.2	0.0886490231625075	modelled	median
2.2	0.299262256112615	modelled	median
2.2	0.31932491197013	modelled	median
2.2	0.326736614627057	modelled	median
2.2	0.2163183510686	modelled	median
2.2	0.24931889009032	modelled	median
2.2	0.295999868513633	modelled	median
2.2	0.421802191995005	modelled	median
2.2	0.275771709815126	modelled	median
2.2	0.220689583140091	modelled	median
2.2	0.252777529689208	modelled	median
2.2	0.422785628525358	modelled	median
2.2	0.30210065627326	modelled	median
2.2	0.233243658495313	modelled	median
2.2	0.251283195497438	modelled	median
2.2	0.233733914569467	modelled	median
2.2	0.147987782915464	modelled	median
2.2	0.201751349849036	modelled	median
2.2	0.163954142948607	modelled	median
2.2	0.308739065460778	modelled	median
2.2	0.217473600875674	modelled	median
2.2	0.240417116085542	modelled	median
2.2	0.281363392947251	modelled	median
2.2	0.220024934785753	modelled	median
2.2	0.253970533786057	modelled	median
2.2	0.18172074936882	modelled	median
2.2	0.272096365200685	modelled	median
2.2	0.303227088318119	modelled	median
2.2	0.206163929405854	modelled	median
2.2	0.199515932834216	modelled	median
2.2	0.263383762400872	modelled	median
2.2	0.170626268349548	modelled	median
2.2	0.253719936860491	modelled	median
2.2	0.247558412201302	modelled	median
2.2	0.280379661883752	modelled	median
2.2	0.298932857998786	modelled	median
2.2	0.239691483891994	modelled	median
2.3	0.259192159715619	modelled	median
2.3	0.180259400971725	modelled	median
2.3	0.295878813976852	modelled	median
2.3	0.318361793523513	modelled	median
2.3	0.172056632702423	modelled	median
2.3	0.151143651822834	modelled	median
2.3	0.28348092692678	modelled	median
2.3	0.0968249746734146	modelled	median
2.3	0.231585480234464	modelled	median
2.3	0.315166406248367	modelled	median
2.3	0.199297333128732	modelled	median
2.3	0.419217413829757	modelled	median
2.3	0.143350856803553	modelled	median
2.3	0.0852048076205712	modelled	median
2.3	0.301061540958605	modelled	median
2.3	0.384944250388868	modelled	median
2.3	0.142437880815436	modelled	median
2.3	0.215176364341091	modelled	median
2.3	0.139901140796568	modelled	median
2.3	0.435471588283568	modelled	median
2.3	0.240997084861615	modelled	median
2.3	0.334948661946929	modelled	median
2.3	0.162779300698443	modelled	median
2.3	0.153019067323921	modelled	median
2.3	0.256502894623321	modelled	median
2.3	0.227845851246415	modelled	median
2.3	0.276227363970559	modelled	median
2.3	0.0885645721927005	modelled	median
2.3	0.299347305485867	modelled	median
2.3	0.318822376225746	modelled	median
2.3	0.326119640568752	modelled	median
2.3	0.216414146309001	modelled	median
2.3	0.249049510804044	modelled	median
2.3	0.29509670537628	modelled	median
2.3	0.4210380397712	modelled	median
2.3	0.27489024023218	modelled	median
2.3	0.219994088582465	modelled	median
2.3	0.25197830439244	modelled	median
2.3	0.421675196707808	modelled	median
2.3	0.302041773442623	modelled	median
2.3	0.233127136172171	modelled	median
2.3	0.250864458751989	modelled	median
2.3	0.233080525342455	modelled	median
2.3	0.148166067101258	modelled	median
2.3	0.201544850971267	modelled	median
2.3	0.163756955156383	modelled	median
2.3	0.308004316463513	modelled	median
2.3	0.217180666410657	modelled	median
2.3	0.239968608884786	modelled	median
2.3	0.280889274502654	modelled	median
2.3	0.219698983952761	modelled	median
2.3	0.253811857071018	modelled	median
2.3	0.181927990384394	modelled	median
2.3	0.271870499964695	modelled	median
2.3	0.303442467540691	modelled	median
2.3	0.206182862471271	modelled	median
2.3	0.199251609083059	modelled	median
2.3	0.26318959235327	modelled	median
2.3	0.170636459028996	modelled	median
2.3	0.25368533529848	modelled	median
2.3	0.24716057530875	modelled	median
2.3	0.280039585854203	modelled	median
2.3	0.298549840356614	modelled	median
2.3	0.238931950025556	modelled	median
2.4	0.259125465853984	modelled	median
2.4	0.180789809810081	modelled	median
2.4	0.295100923287384	modelled	median
2.4	0.317582720417454	modelled	median
2.4	0.172123053303282	modelled	median
2.4	0.151000163665353	modelled	median
2.4	0.283673469145664	modelled	median
2.4	0.0967688417907917	modelled	median
2.4	0.231644579411346	modelled	median
2.4	0.314977009494456	modelled	median
2.4	0.19923333670519	modelled	median
2.4	0.417591054893083	modelled	median
2.4	0.14332491700191	modelled	median
2.4	0.0853580613267216	modelled	median
2.4	0.300693167499548	modelled	median
2.4	0.384747310517598	modelled	median
2.4	0.142351971353158	modelled	median
2.4	0.215157083910868	modelled	median
2.4	0.139842303210257	modelled	median
2.4	0.435631607509751	modelled	median
2.4	0.240708609845091	modelled	median
2.4	0.334285495740813	modelled	median
2.4	0.162476300709449	modelled	median
2.4	0.153136107136919	modelled	median
2.4	0.256107340177502	modelled	median
2.4	0.226766154181227	modelled	median
2.4	0.276848638183046	modelled	median
2.4	0.0884801938638088	modelled	median
2.4	0.299432368701467	modelled	median
2.4	0.318320261494171	modelled	median
2.4	0.325503268280788	modelled	median
2.4	0.216509972251592	modelled	median
2.4	0.248781541498534	modelled	median
2.4	0.294194492337006	modelled	median
2.4	0.420274851676754	modelled	median
2.4	0.274010070677901	modelled	median
2.4	0.219299663980425	modelled	median
2.4	0.251180756617785	modelled	median
2.4	0.420565556395064	modelled	median
2.4	0.301982906425854	modelled	median
2.4	0.233010654370521	modelled	median
2.4	0.250446465288782	modelled	median
2.4	0.23242840859796	modelled	median
2.4	0.148344528673962	modelled	median
2.4	0.201338728276325	modelled	median
2.4	0.163559956826197	modelled	median
2.4	0.307270538791695	modelled	median
2.4	0.216888017161892	modelled	median
2.4	0.239520704069903	modelled	median
2.4	0.280415836061835	modelled	median
2.4	0.219373483548638	modelled	median
2.4	0.253653239717646	modelled	median
2.4	0.182135782806238	modelled	median
2.4	0.271644759796118	modelled	median
2.4	0.303657914608527	modelled	median
2.4	0.206201796823767	modelled	median
2.4	0.198987548464843	modelled	median
2.4	0.262996356572847	modelled	median
2.4	0.170646650191855	modelled	median
2.4	0.253650736851449	modelled	median
2.4	0.246763658511404	modelled	median
2.4	0.279699688817244	modelled	median
2.4	0.298167462931469	modelled	median
2.4	0.2381740690119	modelled	median
2.5	0.259058823444095	modelled	median
2.5	0.181321434143088	modelled	median
2.5	0.294324222865488	modelled	median
2.5	0.316804765419807	modelled	median
2.5	0.172189494212481	modelled	median
2.5	0.150856787519512	modelled	median
2.5	0.283866090330532	modelled	median
2.5	0.0967127379657489	modelled	median
2.5	0.231703689122302	modelled	median
2.5	0.314787674240628	modelled	median
2.5	0.199169659531429	modelled	median
2.5	0.415966486477878	modelled	median
2.5	0.143298981108971	modelled	median
2.5	0.0855115649160896	modelled	median
2.5	0.300325097690855	modelled	median
2.5	0.384550408406674	modelled	median
2.5	0.142266105110078	modelled	median
2.5	0.215137804734658	modelled	median
2.5	0.139783655884697	modelled	median
2.5	0.435791640145085	modelled	median
2.5	0.240420370756342	modelled	median
2.5	0.333622417244879	modelled	median
2.5	0.162173755478159	modelled	median
2.5	0.15325322027239	modelled	median
2.5	0.255712199686245	modelled	median
2.5	0.225690078047633	modelled	median
2.5	0.277470423029657	modelled	median
2.5	0.0883958881282279	modelled	median
2.5	0.299517445755798	modelled	median
2.5	0.317818568588014	modelled	median
2.5	0.32488749930626	modelled	median
2.5	0.216605828895834	modelled	median
2.5	0.24851498640036	modelled	median
2.5	0.293293241766188	modelled	median
2.5	0.419512633123993	modelled	median
2.5	0.27313120989226	modelled	median
2.5	0.218606314275625	modelled	median
2.5	0.250384888221545	modelled	median
2.5	0.419456718224287	modelled	median
2.5	0.301924055261179	modelled	median
2.5	0.232894213093949	modelled	median
2.5	0.250029216501901	modelled	median
2.5	0.231777564957555	modelled	median
2.5	0.148523167719958	modelled	median
2.5	0.201132981390896	modelled	median
2.5	0.16336314788802	modelled	median
2.5	0.306537734866136	modelled	median
2.5	0.216595653146378	modelled	median
2.5	0.23907340176147	modelled	median
2.5	0.2799430879965	modelled	median
2.5	0.219048433215389	modelled	median
2.5	0.253494681852617	modelled	median
2.5	0.182344126452941	modelled	median
2.5	0.27141914472929	modelled	median
2.5	0.303873429428978	modelled	median
2.5	0.206220732463349	modelled	median
2.5	0.19872375094831	modelled	median
2.5	0.262804053821549	modelled	median
2.5	0.170656841838131	modelled	median
2.5	0.253616141519554	modelled	median
2.5	0.246367660489257	modelled	median
2.5	0.279359971511356	modelled	median
2.5	0.297785725934884	modelled	median
2.5	0.237417842036755	modelled	median
2.6	0.258992232473487	modelled	median
2.6	0.181854274724906	modelled	median
2.6	0.293548715391432	modelled	median
2.6	0.31602793132758	modelled	median
2.6	0.172255955432112	modelled	median
2.6	0.150713523343834	modelled	median
2.6	0.284058790443413	modelled	median
2.6	0.096656663187284	modelled	median
2.6	0.231762809366888	modelled	median
2.6	0.314598400529817	modelled	median
2.6	0.199106301738712	modelled	median
2.6	0.414343741851674	modelled	median
2.6	0.143273049124431	modelled	median
2.6	0.0856653187033795	modelled	median
2.6	0.299957332239899	modelled	median
2.6	0.38435354411335	modelled	median
2.6	0.142180282074824	modelled	median
2.6	0.215118526812465	modelled	median
2.6	0.139725198590168	modelled	median
2.6	0.435951686157353	modelled	median
2.6	0.240132367664364	modelled	median
2.6	0.332959432187938	modelled	median
2.6	0.161871664728762	modelled	median
2.6	0.153370406751487	modelled	median
2.6	0.255317473312517	modelled	median
2.6	0.224617624890834	modelled	median
2.6	0.278092710922697	modelled	median
2.6	0.0883116549383563	modelled	median
2.6	0.29960253664524	modelled	median
2.6	0.317317298316268	modelled	median
2.6	0.324272335180499	modelled	median
2.6	0.216701716241177	modelled	median
2.6	0.248249849701344	modelled	median
2.6	0.292392965983526	modelled	median
2.6	0.41875138948191	modelled	median
2.6	0.272253666554965	modelled	median
2.6	0.217914044379204	modelled	median
2.6	0.249590701022144	modelled	median
2.6	0.418348692800652	modelled	median
2.6	0.30186521998682	modelled	median
2.6	0.232777812346019	modelled	median
2.6	0.249612713760006	modelled	median
2.6	0.231127995023445	modelled	median
2.6	0.148701984325448	modelled	median
2.6	0.200927609940057	modelled	median
2.6	0.163166528271575	modelled	median
2.6	0.305805907089688	modelled	median
2.6	0.216303574380234	modelled	median
2.6	0.238626702075871	modelled	median
2.6	0.279471040610356	modelled	median
2.6	0.21872383259362	modelled	median
2.6	0.253336183602402	modelled	median
2.6	0.18255302113756	modelled	median
2.6	0.271193654798348	modelled	median
2.6	0.304089011909289	modelled	median
2.6	0.206239669390019	modelled	median
2.6	0.198460216501543	modelled	median
2.6	0.262612682850533	modelled	median
2.6	0.170667033967833	modelled	median
2.6	0.253581549302954	modelled	median
2.6	0.245972579913284	modelled	median
2.6	0.279020434673274	modelled	median
2.6	0.297404629569493	modelled	median
2.6	0.236663270251948	modelled	median
2.7	0.258925692929653	modelled	median
2.7	0.18238833229748	modelled	median
2.7	0.292774403520627	modelled	median
2.7	0.315252220912007	modelled	median
2.7	0.172322436964263	modelled	median
2.7	0.150570371096766	modelled	median
2.7	0.284251569446234	modelled	median
2.7	0.0966006174443944	modelled	median
2.7	0.231821940144659	modelled	median
2.7	0.314409188404879	modelled	median
2.7	0.199043263457216	modelled	median
2.7	0.412722854125979	modelled	median
2.7	0.143247121047986	modelled	median
2.7	0.0858193230033555	modelled	median
2.7	0.299589871850241	modelled	median
2.7	0.38415671769483	modelled	median
2.7	0.14209450223601	modelled	median
2.7	0.215099250144292	modelled	median
2.7	0.139666931096897	modelled	median
2.7	0.436111745514326	modelled	median
2.7	0.239844600637448	modelled	median
2.7	0.332296546298637	modelled	median
2.7	0.161570028184029	modelled	median
2.7	0.153487666595333	modelled	median
2.7	0.254923161217205	modelled	median
2.7	0.223548796605833	modelled	median
2.7	0.278715494249024	modelled	median
2.7	0.0882274942465948	modelled	median
2.7	0.299687641366169	modelled	median
2.7	0.316816451484302	modelled	median
2.7	0.32365777743106	modelled	median
2.7	0.216797634287061	modelled	median
2.7	0.247986135558458	modelled	median
2.7	0.291493677257243	modelled	median
2.7	0.417991126076056	modelled	median
2.7	0.271377449285115	modelled	median
2.7	0.217222859171586	modelled	median
2.7	0.248798196800235	modelled	median
2.7	0.417241490696971	modelled	median
2.7	0.301806400640986	modelled	median
2.7	0.232661452130279	modelled	median
2.7	0.249196958406404	modelled	median
2.7	0.230479699378529	modelled	median
2.7	0.148880978576448	modelled	median
2.7	0.200722613547289	modelled	median
2.7	0.162970097906336	modelled	median
2.7	0.305075057847232	modelled	median
2.7	0.216011780878701	modelled	median
2.7	0.238180605125309	modelled	median
2.7	0.278999704138234	modelled	median
2.7	0.218399681322551	modelled	median
2.7	0.253177745093261	modelled	median
2.7	0.182762466667599	modelled	median
2.7	0.270968290037227	modelled	median
2.7	0.304304661956597	modelled	median
2.7	0.206258607603782	modelled	median
2.7	0.198196945091968	modelled	median
2.7	0.262422242400274	modelled	median
2.7	0.170677226580969	modelled	median
2.7	0.253546960201804	modelled	median
2.7	0.245578415445538	modelled	median
2.7	0.278681079037975	modelled	median
2.7	0.297024174029075	modelled	median
2.7	0.235910354775518	modelled	median
2.8	0.258859204800052	modelled	median
2.8	0.182923607590468	modelled	median
2.8	0.292001289883631	modelled	median
2.8	0.314477636918566	modelled	median
2.8	0.172388938811021	modelled	median
2.8	0.150427330736679	modelled	median
2.8	0.284444427300822	modelled	median
2.8	0.0965446007260768	modelled	median
2.8	0.23188108145517	modelled	median
2.8	0.314220037908598	modelled	median
2.8	0.198980544816032	modelled	median
2.8	0.411103856253717	modelled	median
2.8	0.143221196879329	modelled	median
2.8	0.0859735781308397	modelled	median
2.8	0.299222717221628	modelled	median
2.8	0.383959929208269	modelled	median
2.8	0.142008765582243	modelled	median
2.8	0.215079974730143	modelled	median
2.8	0.139608853175061	modelled	median
2.8	0.436271818183762	modelled	median
2.8	0.239557069743189	modelled	median
2.8	0.331633765305216	modelled	median
2.8	0.161268845565318	modelled	median
2.8	0.153604999825017	modelled	median
2.8	0.25452926355912	modelled	median
2.8	0.22248359493833	modelled	median
2.8	0.279338765370403	modelled	median
2.8	0.088143406005347	modelled	median
2.8	0.299772759914958	modelled	median
2.8	0.316316028893862	modelled	median
2.8	0.323043827577722	modelled	median
2.8	0.216893583032916	modelled	median
2.8	0.247723848093744	modelled	median
2.8	0.290595387803287	modelled	median
2.8	0.417231848188427	modelled	median
2.8	0.270502566640854	modelled	median
2.8	0.216532763502287	modelled	median
2.8	0.248007377298796	modelled	median
2.8	0.4161351224533	modelled	median
2.8	0.301747597261883	modelled	median
2.8	0.232545132450255	modelled	median
2.8	0.248781951759113	modelled	median
2.8	0.229832678586462	modelled	median
2.8	0.149060150558792	modelled	median
2.8	0.200517991834489	modelled	median
2.8	0.162773856721532	modelled	median
2.8	0.304345189505681	modelled	median
2.8	0.215720272656146	modelled	median
2.8	0.237735111017815	modelled	median
2.8	0.278529088745225	modelled	median
2.8	0.218075979040022	modelled	median
2.8	0.253019366451247	modelled	median
2.8	0.182972462844997	modelled	median
2.8	0.270743050479661	modelled	median
2.8	0.304520379477933	modelled	median
2.8	0.206277547104643	modelled	median
2.8	0.197933936686356	modelled	median
2.8	0.262232731200665	modelled	median
2.8	0.170687419677547	modelled	median
2.8	0.253512374216261	modelled	median
2.8	0.245185165739245	modelled	median
2.8	0.278341905338678	modelled	median
2.8	0.296644359498595	modelled	median
2.8	0.235159096691832	modelled	median
2.9	0.258792768072098	modelled	median
2.9	0.183460101321168	modelled	median
2.9	0.291229377086166	modelled	median
2.9	0.313704182066994	modelled	median
2.9	0.172455460974468	modelled	median
2.9	0.150284402221873	modelled	median
2.9	0.284637363968899	modelled	median
2.9	0.0964886130213277	modelled	median
2.9	0.231940233297973	modelled	median
2.9	0.314030949083679	modelled	median
2.9	0.198918145943165	modelled	median
2.9	0.409486781026702	modelled	median
2.9	0.143195276618158	modelled	median
2.9	0.0861280844007109	modelled	median
2.9	0.298855869049984	modelled	median
2.9	0.383763178710777	modelled	median
2.9	0.141923072102119	modelled	median
2.9	0.21506070057002	modelled	median
2.9	0.139550964594786	modelled	median
2.9	0.436431904133411	modelled	median
2.9	0.239269775048482	modelled	median
2.9	0.33097109493528	modelled	median
2.9	0.160968116592582	modelled	median
2.9	0.153722406461594	modelled	median
2.9	0.254135780494998	modelled	median
2.9	0.221422021485617	modelled	median
2.9	0.279962516623866	modelled	median
2.9	0.0880593901670194	modelled	median
2.9	0.299857892287977	modelled	median
2.9	0.315816031343068	modelled	median
2.9	0.322430487132475	modelled	median
2.9	0.216989562478162	modelled	median
2.9	0.247462991394218	modelled	median
2.9	0.289698109784552	modelled	median
2.9	0.416473561057361	modelled	median
2.9	0.269629027119045	modelled	median
2.9	0.215843762189717	modelled	median
2.9	0.247218244223243	modelled	median
2.9	0.415029598576563	modelled	median
2.9	0.301688809887707	modelled	median
2.9	0.232428853309454	modelled	median
2.9	0.248367695110928	modelled	median
2.9	0.229186933191719	modelled	median
2.9	0.149239500358126	modelled	median
2.9	0.200313744421978	modelled	median
2.9	0.162577804646145	modelled	median
2.9	0.303616304413972	modelled	median
2.9	0.215429049726064	modelled	median
2.9	0.237290219857264	modelled	median
2.9	0.278059204525828	modelled	median
2.9	0.217752725382509	modelled	median
2.9	0.252861047802203	modelled	median
2.9	0.183183009466112	modelled	median
2.9	0.270517936159182	modelled	median
2.9	0.304736164380221	modelled	median
2.9	0.206296487892607	modelled	median
2.9	0.197671191250822	modelled	median
2.9	0.262044147971119	modelled	median
2.9	0.170697613257575	modelled	median
2.9	0.253477791346483	modelled	median
2.9	0.244792829438903	modelled	median
2.9	0.27800291430683	modelled	median
2.9	0.296265186154248	modelled	median
2.9	0.234409497051701	modelled	median
3	0.25872638273317	modelled	median
3	0.183997814194449	modelled	median
3	0.290458667709122	modelled	median
3	0.312931859051304	modelled	median
3	0.172522003456685	modelled	median
3	0.150141585510569	modelled	median
3	0.284830379412088	modelled	median
3	0.0964326543191425	modelled	median
3	0.231999395672619	modelled	median
3	0.313841921972755	modelled	median
3	0.198856066965538	modelled	median
3	0.407871661073131	modelled	median
3	0.143169360264165	modelled	median
3	0.0862828421279031	modelled	median
3	0.298489328027412	modelled	median
3	0.383566466259413	modelled	median
3	0.141837421784224	modelled	median
3	0.215041427663928	modelled	median
3	0.139493265126151	modelled	median
3	0.43659200333101	modelled	median
3	0.238982716619528	modelled	median
3	0.330308540915561	modelled	median
3	0.160667840984374	modelled	median
3	0.153839886526085	modelled	median
3	0.253742712179509	modelled	median
3	0.220364077697482	modelled	median
3	0.280586740322069	modelled	median
3	0.087975446684021	modelled	median
3	0.299943038481591	modelled	median
3	0.315316459626413	modelled	median
3	0.321817757599515	modelled	median
3	0.217085572622209	modelled	median
3	0.247203569511795	modelled	median
3	0.288801855310095	modelled	median
3	0.415716269877434	modelled	median
3	0.268756839154941	modelled	median
3	0.21515586002099	modelled	median
3	0.246430799241531	modelled	median
3	0.413924929540172	modelled	median
3	0.301630038556648	modelled	median
3	0.232312614711362	modelled	median
3	0.24795418972949	modelled	median
3	0.228542463719656	modelled	median
3	0.149419028059915	modelled	median
3	0.200109870928518	modelled	median
3	0.162381941608913	modelled	median
3	0.302888404903064	modelled	median
3	0.215138112101076	modelled	median
3	0.236845931743384	modelled	median
3	0.277590061503119	modelled	median
3	0.21742991998513	modelled	median
3	0.252702789271765	modelled	median
3	0.183394106321703	modelled	median
3	0.270292947109122	modelled	median
3	0.30495201657028	modelled	median
3	0.206315429967677	modelled	median
3	0.19740870875083	modelled	median
3	0.261856491420674	modelled	median
3	0.170707807321061	modelled	median
3	0.253443211592624	modelled	median
3	0.244401405180378	modelled	median
3	0.277664106672107	modelled	median
3	0.295886654163496	modelled	median
3	0.233661556872492	modelled	median
3.1	0.258660048770607	modelled	median
3.1	0.184536746902681	modelled	median
3.1	0.289689164308572	modelled	median
3.1	0.312160670539807	modelled	median
3.1	0.172588566259746	modelled	median
3.1	0.149998880560916	modelled	median
3.1	0.285023473591907	modelled	median
3.1	0.0963767246085164	modelled	median
3.1	0.23205856857866	modelled	median
3.1	0.313652956618381	modelled	median
3.1	0.198794308008985	modelled	median
3.1	0.406258528855115	modelled	median
3.1	0.143143447817046	modelled	median
3.1	0.0864378516274043	modelled	median
3.1	0.298123094842188	modelled	median
[truncated: 30,065 more rows]
