# Supplementary material for: Estimating the burden of severe malarial anaemia and access to hospital care in East Africa
Source: Nat Commun. 2023 Sep 14;14:5691. doi: 10.1038/s41467-023-41275-w (PMC10502125; doi:10.1038/s41467-023-41275-w)
Supplement: Supplementary file 4 — Source Data [file 41467_2023_41275_MOESM4_ESM.zip › source_data/figure_S2_source_model.csv]

sample	est	y
1	Total	62.8927192480251
1	Hospital	14.6629163823211
2	Total	68.7094561916571
2	Hospital	16.5513937227785
3	Total	79.3790901311011
3	Hospital	17.516390143764
4	Total	86.2987619518035
4	Hospital	19.5324672812273
5	Total	72.0444969012032
5	Hospital	16.4286794142271
6	Total	86.1170133991163
6	Hospital	19.771197895786
7	Total	80.8426976154225
7	Hospital	18.1643704199549
8	Total	96.3896092006937
8	Hospital	21.6436881083151
9	Total	81.6216493270649
9	Hospital	18.1502735500925
10	Total	65.6976073126377
10	Hospital	15.0369510499599
11	Total	91.6289966786543
11	Hospital	20.9974214404582
12	Total	94.5891262978488
12	Hospital	21.3121420063552
13	Total	89.6469096322818
13	Hospital	19.8470701450268
14	Total	102.738090208449
14	Hospital	22.4913346455372
15	Total	110.569756522824
15	Hospital	24.9926929786198
16	Total	117.787318348716
16	Hospital	23.3720128756192
17	Total	121.931174795505
17	Hospital	25.1519413127164
18	Total	105.205855444429
18	Hospital	20.9767757906347
19	Total	90.3098145194681
19	Hospital	17.8462478321061
20	Total	122.846414716459
20	Hospital	24.6706459161799
21	Total	138.787891240555
21	Hospital	27.9875914940456
22	Total	133.314195982307
22	Hospital	26.9932928694082
23	Total	135.070094940859
23	Hospital	26.5186687063674
24	Total	133.66336911998
24	Hospital	26.2351192208174
25	Total	136.325438173125
25	Hospital	28.0993664376344
26	Total	114.764931330216
26	Hospital	23.9122492118816
27	Total	95.2226253989717
27	Hospital	21.4249368266967
28	Total	87.1952349434682
28	Hospital	19.3820736570368
29	Total	87.2378952107439
29	Hospital	18.7203179838767
30	Total	75.5848773914887
30	Hospital	16.1898779906092
31	Total	68.4033607219524
31	Hospital	14.644568792549
32	Total	79.6427206101052
32	Hospital	17.264933337923
33	Total	100.175103139546
33	Hospital	21.4824608372542
34	Total	110.658543483381
34	Hospital	23.7874599470399
35	Total	107.988648115044
35	Hospital	23.3277221440322
36	Total	137.443090157064
36	Hospital	29.0699709571061
37	Total	109.462564973032
37	Hospital	23.6943766856175
38	Total	111.044566316672
38	Hospital	23.324733409494
39	Total	111.532809609408
39	Hospital	23.6194485490492
40	Total	75.5593260776352
40	Hospital	16.571081329985
41	Total	117.68997317796
41	Hospital	24.5891045968698
42	Total	105.488416753468
42	Hospital	22.4671265219562
43	Total	150.868198441817
43	Hospital	30.1360956515124
44	Total	149.382329556118
44	Hospital	31.1392440626994
45	Total	136.322641547806
45	Hospital	29.8370403728184
46	Total	140.626397839057
46	Hospital	31.0905673136954
47	Total	145.824283085937
47	Hospital	29.5187021032187
48	Total	123.720078938598
48	Hospital	26.3728332510521
49	Total	98.4233132794772
49	Hospital	21.2972019199066
50	Total	146.47353723604
50	Hospital	31.4999025815512
51	Total	131.853928424784
51	Hospital	28.1073332311463
52	Total	130.485001958782
52	Hospital	27.5990176110132
53	Total	164.35553688979
53	Hospital	33.9142272011702
54	Total	161.118013901252
54	Hospital	33.1517670966754
55	Total	115.662787682754
55	Hospital	23.6756466482414
56	Total	134.529796388598
56	Hospital	26.7350400136507
57	Total	132.569681809738
57	Hospital	25.9543219979094
58	Total	143.306082544098
58	Hospital	27.9331704100615
59	Total	125.253128315676
59	Hospital	25.9530889565134
60	Total	123.376283629404
60	Hospital	25.5028468949452
61	Total	129.333509518746
61	Hospital	26.0161220462996
62	Total	126.246087662553
62	Hospital	25.3538106073154
63	Total	99.5422055553201
63	Hospital	19.9518690916642
64	Total	78.4009943134371
64	Hospital	14.9538029145819
65	Total	93.0021945896755
65	Hospital	17.7326343417988
66	Total	74.9458382133492
66	Hospital	14.2424723270468
67	Total	91.6413499648017
67	Hospital	17.3941280441096
68	Total	77.0585895343384
68	Hospital	14.3587327718103
69	Total	112.821590769066
69	Hospital	21.5621036475013
70	Total	106.873312487731
70	Hospital	20.3524173924874
71	Total	102.53736575539
71	Hospital	19.6450393575376
72	Total	107.684837731826
72	Hospital	20.6301620688247
73	Total	120.667278441809
73	Hospital	22.8632463065961
74	Total	127.099740005371
74	Hospital	23.4482286723688
75	Total	136.328260792809
75	Hospital	24.6289051544368
76	Total	130.911845769457
76	Hospital	24.0141880724743
77	Total	125.306720306794
77	Hospital	22.9862084932632
78	Total	124.85161798724
78	Hospital	24.0569989825561
79	Total	98.7354075805885
79	Hospital	18.8882708601643
80	Total	104.493626409023
80	Hospital	20.2010643458366
81	Total	95.7381092818717
81	Hospital	17.7715662034779
82	Total	119.124544944804
82	Hospital	21.5865386680564
83	Total	153.320723547632
83	Hospital	29.22452578497
84	Total	127.711617921764
84	Hospital	24.5665223292691
85	Total	141.351337309695
85	Hospital	28.6020034527562
86	Total	126.661090390278
86	Hospital	25.5944951162083
87	Total	130.331331250128
87	Hospital	26.2983205811106
88	Total	90.7821181927773
88	Hospital	19.2413520046404
89	Total	78.7438523278251
89	Hospital	16.5969880133846
90	Total	82.5206969205322
90	Hospital	17.5398651361105
91	Total	90.916551855747
91	Hospital	19.9008657099426
92	Total	89.6872939817934
92	Hospital	19.9130793739379
93	Total	79.3521624993417
93	Hospital	17.4539871191063
94	Total	109.542842100663
94	Hospital	21.4713623976711
95	Total	110.508084932916
95	Hospital	21.5460214353192
96	Total	117.771091850665
96	Hospital	22.8640998941232
97	Total	137.442446962293
97	Hospital	27.07047227655
98	Total	131.44133922241
98	Hospital	24.0384489540337
99	Total	148.523230903032
99	Hospital	26.9759822094543
100	Total	152.535403069609
100	Hospital	27.6129864938222
101	Total	157.510676939365
101	Hospital	27.0682855850669
102	Total	163.423983154805
102	Hospital	28.0846167426104
103	Total	168.977582955675
103	Hospital	28.9556371867257
104	Total	191.925452632005
104	Hospital	32.5899436396459
105	Total	176.600329851609
105	Hospital	30.6715252087721
106	Total	147.17407822316
106	Hospital	25.166824717832
107	Total	153.843393212149
107	Hospital	28.7461750354999
108	Total	130.15817136594
108	Hospital	24.6389630385717
109	Total	175.960717787916
109	Hospital	33.7899542495658
110	Total	236.775626407338
110	Hospital	45.2379964332616
111	Total	250.682209689304
111	Hospital	48.1565996970579
112	Total	230.851355112907
112	Hospital	44.2140177717356
113	Total	270.640587871735
113	Hospital	54.1363519603905
114	Total	168.79300080287
114	Hospital	33.7679171177395
115	Total	164.889558741525
115	Hospital	32.8093501227575
116	Total	162.768958331839
116	Hospital	31.9191631804422
117	Total	168.3794798366
117	Hospital	34.2703555490402
118	Total	152.618123824702
118	Hospital	30.9943783455854
119	Total	159.519357253004
119	Hospital	31.9305194637963
120	Total	144.329770465118
120	Hospital	28.7244470469262
121	Total	139.923922315061
121	Hospital	27.8332868821876
122	Total	149.284409798113
122	Hospital	31.2502614435741
123	Total	139.91740919247
123	Hospital	29.5636086788475
124	Total	162.6305242659
124	Hospital	34.1588144554819
125	Total	248.376616182292
125	Hospital	52.1925620489451
126	Total	205.266168008512
126	Hospital	42.7368799643551
127	Total	242.679420611126
127	Hospital	51.0847475072351
128	Total	239.209063014906
128	Hospital	50.5099455839667
129	Total	230.633665564116
129	Hospital	48.7652393510979
130	Total	226.365386820811
130	Hospital	47.8699578827424
131	Total	265.991774860646
131	Hospital	57.9747154818054
132	Total	238.522343753716
132	Hospital	50.617310272603
133	Total	179.981976517513
133	Hospital	39.7993159993736
134	Total	213.92641290174
134	Hospital	43.5324673451088
135	Total	195.799184517848
135	Hospital	39.8776280873823
136	Total	183.925094184218
136	Hospital	37.3762002764578
137	Total	195.153426868105
137	Hospital	39.6615669507567
138	Total	183.98727296293
138	Hospital	37.4802539113887
139	Total	169.230215840783
139	Hospital	36.0593649128203
140	Total	143.720459450251
140	Hospital	33.9563431066537
141	Total	115.323026917658
141	Hospital	27.2562577831789
142	Total	123.144468638383
142	Hospital	28.5605490689935
143	Total	128.119521429221
143	Hospital	29.3995469841406
144	Total	205.348522494372
144	Hospital	44.8229425688774
145	Total	205.707453161955
145	Hospital	44.8338235915162
146	Total	221.954935769755
146	Hospital	49.4977567970785
147	Total	194.307838059839
147	Hospital	44.6925917347569
148	Total	204.008342808417
148	Hospital	42.8670660703373
149	Total	216.536922907314
149	Hospital	44.1649502300619
150	Total	226.071941415014
150	Hospital	46.4687326045183
151	Total	200.553664547262
151	Hospital	41.2408167823684
152	Total	176.996555917392
152	Hospital	36.1684055145626
153	Total	150.000313919632
153	Hospital	30.6569813171245
154	Total	133.909092208773
154	Hospital	27.9524618249909
155	Total	170.86741645213
155	Hospital	37.2277511673931
156	Total	205.528207472142
156	Hospital	45.6589458022527
157	Total	191.568264987886
157	Hospital	42.5010272885283
158	Total	145.664841158377
158	Hospital	31.7044067300087
159	Total	118.406453415648
159	Hospital	25.5401936991949
160	Total	122.504074811317
160	Hospital	28.1556077697855
161	Total	92.4091503131329
161	Hospital	21.1307745137176
162	Total	109.049275984622
162	Hospital	24.5672266949457
163	Total	112.443301133478
163	Hospital	25.8695762918552
164	Total	101.290070186111
164	Hospital	22.382126130901
165	Total	136.76878655084
165	Hospital	29.6755454931812
166	Total	134.990026789633
166	Hospital	29.2600967784082
167	Total	93.1776552890062
167	Hospital	20.2975569417263
168	Total	117.16101804991
168	Hospital	25.988335287434
169	Total	96.3262909627087
169	Hospital	21.8288696954367
170	Total	139.343774097567
170	Hospital	30.9252914667527
171	Total	111.33113249042
171	Hospital	25.6600635548106
172	Total	89.8723852090299
172	Hospital	20.9475691722533
173	Total	91.1796856824919
173	Hospital	20.6764735553225
174	Total	109.808953751172
174	Hospital	25.0654933043324
175	Total	102.375757403593
175	Hospital	22.7000116530693
176	Total	101.350192579208
176	Hospital	22.326666006623
177	Total	105.561664038495
177	Hospital	23.2307769272843
178	Total	121.723814923085
178	Hospital	26.2327653676765
179	Total	138.572329104964
179	Hospital	30.4068539594684
180	Total	153.109209581809
180	Hospital	34.0704175603513
181	Total	126.544376761602
181	Hospital	27.966564878088
182	Total	132.736222878741
182	Hospital	28.8278410100317
183	Total	117.409444139458
183	Hospital	25.290325319464
184	Total	109.676434206882
184	Hospital	24.4354845670332
185	Total	105.71148552259
185	Hospital	24.0439651693762
186	Total	83.2250734000505
186	Hospital	19.1998058351393
187	Total	112.507581360924
187	Hospital	25.3338179296767
188	Total	139.134954743829
188	Hospital	30.5059143081247
189	Total	141.085785813957
189	Hospital	30.8679717173961
190	Total	125.782876022078
190	Hospital	28.6601721257687
191	Total	95.657231577194
191	Hospital	21.6498356373238
192	Total	119.957208229872
192	Hospital	26.0465155367333
193	Total	114.440089869205
193	Hospital	24.9878877036192
194	Total	116.708844799057
194	Hospital	23.9869081840591
195	Total	119.385909174359
195	Hospital	24.4820269668332
196	Total	104.628451838355
196	Hospital	21.8219986388203
197	Total	125.922671970202
197	Hospital	25.9062833464565
198	Total	94.7694754356675
198	Hospital	20.2424742154662
199	Total	107.035158696126
199	Hospital	22.9209071745344
200	Total	101.720198519119
200	Hospital	21.8248078367877
201	Total	97.3476668149616
201	Hospital	20.8154308181101
202	Total	95.9344991737693
202	Hospital	20.3873694764549
203	Total	107.457629416963
203	Hospital	23.2614327558849
204	Total	111.691764469691
204	Hospital	23.5432676067802
205	Total	103.88944092961
205	Hospital	22.4170715621286
206	Total	87.6047116885095
206	Hospital	18.8692433970155
207	Total	106.105689656643
207	Hospital	23.2638864741947
208	Total	90.6376131498872
208	Hospital	19.8630122327781
209	Total	91.1358382795055
209	Hospital	20.0622544887195
210	Total	105.440046949764
210	Hospital	22.6907289559752
211	Total	121.637315547612
211	Hospital	26.7812281709414
212	Total	131.525416065912
212	Hospital	28.033456194768
213	Total	118.109003849631
213	Hospital	25.6680564747982
214	Total	91.7410840730144
214	Hospital	20.0735460296928
215	Total	92.624213331551
215	Hospital	20.1571711844686
216	Total	113.642281510764
216	Hospital	24.4975633376187
217	Total	132.967930748629
217	Hospital	29.714498779532
218	Total	149.856164213737
218	Hospital	32.8528993151479
219	Total	163.846649106473
219	Hospital	34.7333391627328
220	Total	163.163491889895
220	Hospital	34.4125865383038
221	Total	144.088829790263
221	Hospital	30.192578238051
222	Total	105.04258221664
222	Hospital	24.475626749731
223	Total	127.336120217011
223	Hospital	25.8989606675785
224	Total	130.377334392431
224	Hospital	26.1161095793847
225	Total	186.870772611896
225	Hospital	37.5953836529343
226	Total	136.425860066588
226	Hospital	27.373832379135
227	Total	142.440820975777
227	Hospital	28.5870754264696
228	Total	134.354115315397
228	Hospital	26.5217988900247
229	Total	103.508103204823
229	Hospital	19.8432572878097
230	Total	111.020591396294
230	Hospital	21.5171852303481
231	Total	144.732514598631
231	Hospital	27.6436712635022
232	Total	142.085503424576
232	Hospital	28.160150278238
233	Total	161.411451545827
233	Hospital	31.6107344711656
234	Total	180.018259239566
234	Hospital	35.4592679483708
235	Total	159.100340843067
235	Hospital	28.9978817889961
236	Total	154.090114967234
236	Hospital	28.0628348488188
237	Total	147.370936258652
237	Hospital	25.4309809886227
238	Total	113.110656886708
238	Hospital	20.5101142467124
239	Total	143.310542536208
239	Hospital	26.7528442266842
240	Total	149.355861265886
240	Hospital	28.317190986234
241	Total	166.742766750617
241	Hospital	31.3005044848059
242	Total	170.558820472408
242	Hospital	30.9812129847201
243	Total	190.204779925078
243	Hospital	35.0578795541341
244	Total	183.399880332325
244	Hospital	33.9786553955642
245	Total	212.333445212024
245	Hospital	40.1265117354174
246	Total	129.603486823158
246	Hospital	23.7673587507385
247	Total	152.665036427424
247	Hospital	28.4221878626119
248	Total	146.948216786755
248	Hospital	25.6191252867018
249	Total	173.833799209163
249	Hospital	30.973574198263
250	Total	169.650120402707
250	Hospital	30.5051928873399
251	Total	184.678823718365
251	Hospital	33.6131946200554
252	Total	154.598689563942
252	Hospital	27.2513239730249
253	Total	158.692454528393
253	Hospital	28.9467224879392
254	Total	123.733013857828
254	Hospital	21.9914869860802
255	Total	114.785661916814
255	Hospital	20.4500120825948
256	Total	111.673005748144
256	Hospital	19.8243295882111
257	Total	111.836987035272
257	Hospital	19.8356686509513
258	Total	106.37542963163
258	Hospital	18.5492815874988
259	Total	123.69445791293
259	Hospital	22.3046957550763
260	Total	126.716621760007
260	Hospital	22.2174863754633
261	Total	109.064086257472
261	Hospital	19.5666600485896
262	Total	133.088184682773
262	Hospital	23.9460538857892
263	Total	109.422709287304
263	Hospital	20.205918300704
264	Total	105.914291429257
264	Hospital	19.4914713165888
265	Total	122.662778701189
265	Hospital	22.5698358128802
266	Total	120.520602942605
266	Hospital	21.4755850659507
267	Total	127.204248613063
267	Hospital	22.1987812595939
268	Total	126.01440665247
268	Hospital	23.3153533071344
269	Total	132.552660203328
269	Hospital	24.6522152715077
270	Total	131.166290595756
270	Hospital	26.0465918661372
271	Total	134.925177183215
271	Hospital	27.3833401219115
272	Total	145.008292731255
272	Hospital	28.0191848341509
273	Total	146.936062758843
273	Hospital	28.2295293880087
274	Total	144.441489960572
274	Hospital	27.7042273435234
275	Total	128.838571199019
275	Hospital	24.4788500593308
276	Total	123.778661228286
276	Hospital	24.0758748855861
277	Total	151.279415852399
277	Hospital	29.9215563542507
278	Total	154.283241900529
278	Hospital	30.4433724139612
279	Total	127.14390006005
279	Hospital	24.983732916721
280	Total	160.075733414137
280	Hospital	31.4407632199295
281	Total	180.697451859994
281	Hospital	35.8438212957692
282	Total	174.501219448144
282	Hospital	34.7884593246423
283	Total	131.386643924211
283	Hospital	26.3600905286818
284	Total	141.513097374328
284	Hospital	28.211776685922
285	Total	131.841407487136
285	Hospital	26.2555402670248
286	Total	87.7213022327309
286	Hospital	17.2008576127098
287	Total	158.364974965387
287	Hospital	30.4680649736143
288	Total	150.98817272214
288	Hospital	29.2860227600036
289	Total	140.894960428341
289	Hospital	27.343413965452
290	Total	150.243319771931
290	Hospital	30.8331671134775
291	Total	154.83521464898
291	Hospital	31.3841395814205
292	Total	121.893099037474
292	Hospital	24.8131814623224
293	Total	123.932004244581
293	Hospital	26.1709695942954
294	Total	117.526196205606
294	Hospital	24.9712182426136
295	Total	120.57044821403
295	Hospital	25.4644995183142
296	Total	142.808386149707
296	Hospital	28.9189153304423
297	Total	115.114927550872
297	Hospital	24.292013591065
298	Total	155.015189666214
298	Hospital	31.816576075458
299	Total	146.539725540223
299	Hospital	30.1257514124609
300	Total	131.088526312865
300	Hospital	27.0133370057874
301	Total	131.088526312865
301	Hospital	27.0133370057874
302	Total	134.96255463455
302	Hospital	27.7919346077495
303	Total	135.610722751456
303	Hospital	28.2005255944106
304	Total	91.3282961516502
304	Hospital	19.254547878697
305	Total	79.8157759897178
305	Hospital	17.0199283444303
306	Total	81.4789532039566
306	Hospital	17.2580900171126
307	Total	84.527303895045
307	Hospital	17.083079383001
308	Total	80.8696575908229
308	Hospital	16.4793036300299
309	Total	94.2060251080174
309	Hospital	19.1188353525715
310	Total	81.2173379628574
310	Hospital	16.2558853441839
311	Total	99.7510158440725
311	Hospital	19.9138705935768
312	Total	96.8073968977849
312	Hospital	19.7090675679332
313	Total	117.719645570262
313	Hospital	24.1898228096835
314	Total	108.414841159487
314	Hospital	22.2773375618435
315	Total	111.212425594521
315	Hospital	22.4060816851907
316	Total	99.7397761748689
316	Hospital	20.1260531896706
317	Total	93.6727436476619
317	Hospital	18.707708498675
318	Total	101.693528246284
318	Hospital	20.3343486522797
319	Total	98.8884900484244
319	Hospital	19.6108370371189
320	Total	123.077806324639
320	Hospital	24.4251746572647
321	Total	131.128282186246
321	Hospital	26.0354316982513
322	Total	139.347374420041
322	Hospital	28.6596991365426
323	Total	129.978319141676
323	Hospital	26.6116194676611
324	Total	122.193887789488
324	Hospital	25.2383990985078
325	Total	159.521824128019
325	Hospital	32.668176742268
326	Total	163.443229610214
326	Hospital	34.168612658473
327	Total	145.086787792737
327	Hospital	28.9706726456899
328	Total	117.771839019131
328	Hospital	23.4447262203334
329	Total	120.911848207623
329	Hospital	24.1385986058694
330	Total	125.20121703237
330	Hospital	23.7333048501307
331	Total	144.170663017082
331	Hospital	27.424328846956
332	Total	137.57944510529
332	Hospital	26.5876426590255
333	Total	142.222615669522
333	Hospital	27.4513877382131
334	Total	144.27268677476
334	Hospital	27.7024727773443
335	Total	103.912244705361
335	Hospital	18.5160020638377
336	Total	120.522743540854
336	Hospital	21.8348471670833
337	Total	107.439895102293
337	Hospital	21.0334119644606
338	Total	103.573419255774
338	Hospital	20.2954224673231
339	Total	124.476330349974
339	Hospital	24.7921101572724
340	Total	110.708861562775
340	Hospital	21.7703187369182
341	Total	117.318863352531
341	Hospital	22.8678605835398
342	Total	139.862700610167
342	Hospital	27.0120244069721
343	Total	169.320976407988
343	Hospital	32.6156121232334
344	Total	178.932947474405
344	Hospital	34.5412610004858
345	Total	172.341267331845
345	Hospital	31.7352314345982
346	Total	141.773651644837
346	Hospital	26.5750682148268
347	Total	148.122528900367
347	Hospital	27.4493365334434
348	Total	120.090790949326
348	Hospital	22.6148566731022
349	Total	102.242715295733
349	Hospital	19.0474820141456
350	Total	102.560199928711
350	Hospital	18.6768721476813
351	Total	108.498264113864
351	Hospital	19.8689068293595
352	Total	166.66081467008
352	Hospital	31.0515651673384
353	Total	148.634699356385
353	Hospital	26.921148666749
354	Total	143.973185291093
354	Hospital	26.0407298319612
355	Total	137.214725151261
355	Hospital	25.0395980849653
356	Total	131.099153190041
356	Hospital	23.887232000145
357	Total	137.519496850141
357	Hospital	25.9406763249908
358	Total	157.340394627887
358	Hospital	30.1294433128471
359	Total	155.357673100029
359	Hospital	29.7536022250567
360	Total	144.530851502589
360	Hospital	28.5435385382737
361	Total	125.276105285791
361	Hospital	24.7812681650256
362	Total	125.525954713951
362	Hospital	25.0311175931855
363	Total	156.962151108434
363	Hospital	31.2876122698672
364	Total	123.744237894933
364	Hospital	24.6890448927985
365	Total	119.162630418259
365	Hospital	23.7058405496519
366	Total	119.723312566822
366	Hospital	23.0803169059703
367	Total	144.420786933005
367	Hospital	27.1888333039239
368	Total	142.112881146487
368	Hospital	26.0228589533725
369	Total	145.7261634441
369	Hospital	26.7975497164071
370	Total	197.856506997143
370	Hospital	37.4436990067347
371	Total	169.288282008694
371	Hospital	31.2233749291696
372	Total	195.372802596935
372	Hospital	35.959306503067
373	Total	219.19450046808
373	Hospital	40.1903115810644
374	Total	191.586713576495
374	Hospital	35.5231075597693
375	Total	197.108117539089
375	Hospital	36.5870993899312
376	Total	172.804109520789
376	Hospital	30.1854226696686
377	Total	167.409561054727
377	Hospital	29.0538725329871
378	Total	168.909681615859
378	Hospital	29.2530926652533
379	Total	202.215533488283
379	Hospital	35.0073170216192
380	Total	183.164280258289
380	Hospital	33.8627907982642
381	Total	169.787815937359
381	Hospital	31.7951343579093
382	Total	176.113151065991
382	Hospital	33.0214100598558
383	Total	151.075249667952
383	Hospital	27.916085146735
384	Total	150.117928612316
384	Hospital	28.1233869731446
385	Total	138.685008992299
385	Hospital	26.0161816710646
386	Total	123.700684573426
386	Hospital	23.266192326866
387	Total	124.197751982916
387	Hospital	23.7632597363557
388	Total	139.060369949507
388	Hospital	26.513674040696
389	Total	146.306841604876
389	Hospital	28.5151484951983
390	Total	145.876856715868
390	Hospital	28.64834817165
391	Total	118.59997204043
391	Hospital	23.2868299176011
392	Total	114.009658218215
392	Hospital	23.0615026871558
393	Total	111.074430319704
393	Hospital	22.2369504766644
394	Total	111.44116644776
394	Hospital	23.0094007634866
395	Total	123.884139237744
395	Hospital	25.2479736473207
396	Total	119.421816654372
396	Hospital	23.623769978547
397	Total	88.424371180138
397	Hospital	17.2824040447131
398	Total	81.5171304206122
398	Hospital	15.9098773709991
399	Total	81.457863200955
399	Hospital	16.1430870550614
400	Total	113.340893003032
400	Hospital	22.6257300733612
401	Total	89.7470221595484
401	Hospital	17.4017357114406
402	Total	87.5577804507705
402	Hospital	17.1260082196845
403	Total	92.0477338811923
403	Hospital	18.0994827970595
404	Total	96.0258240300029
404	Hospital	18.0847559722078
405	Total	114.138927306387
405	Hospital	21.6483221723497
406	Total	152.596039804733
406	Hospital	28.049855165962
407	Total	147.892526958247
407	Hospital	27.0555370624602
408	Total	107.694175357242
408	Hospital	17.7183831293842
409	Total	153.204784204147
409	Hospital	27.4262222144789
410	Total	158.42484656614
410	Hospital	29.3624839864405
411	Total	154.124140308939
411	Hospital	28.7784970255468
412	Total	127.96510870534
412	Hospital	23.624776791759
413	Total	120.953959174064
413	Hospital	22.4592439945331
414	Total	111.763748655359
414	Hospital	20.8260251875816
415	Total	115.215336591531
415	Hospital	21.2518192719234
416	Total	112.26134014581
416	Hospital	20.5260447664946
417	Total	109.97145486348
417	Hospital	19.9114168542652
418	Total	122.252382847563
418	Hospital	22.2282646933424
419	Total	129.072194158003
419	Hospital	23.4824374053492
420	Total	142.157881964013
420	Hospital	25.9756714432019
421	Total	145.106844309338
421	Hospital	27.4366554445503
422	Total	169.104776717618
422	Hospital	32.2125140612136
423	Total	177.699149001321
423	Hospital	33.5003437211614
424	Total	150.623795347123
424	Hospital	28.6110164535053
425	Total	166.832068307906
425	Hospital	32.8064394473562
426	Total	177.487069059811
426	Hospital	34.3619679135734
427	Total	177.627700778103
427	Hospital	33.1833923214209
428	Total	190.910627283528
428	Hospital	33.6551198535065
429	Total	173.45233272511
429	Hospital	30.9422154306901
430	Total	179.826958371254
430	Hospital	33.850520422273
431	Total	217.295897728073
431	Hospital	40.8242145949717
432	Total	231.366110626052
432	Hospital	43.9296039134691
433	Total	233.409352622203
433	Hospital	42.5377835864759
434	Total	248.870834232433
434	Hospital	45.7362671002505
435	Total	252.789054027535
435	Hospital	47.2662954486464
436	Total	203.465815090122
436	Hospital	37.2671802570938
437	Total	213.816283828152
437	Hospital	37.0274111741572
438	Total	210.745038062673
438	Hospital	36.3640196663967
439	Total	219.864802910485
439	Hospital	38.2135364450209
440	Total	205.421958877955
440	Hospital	35.3717231492403
441	Total	243.693322642331
441	Hospital	43.2540440930672
442	Total	200.794146832063
442	Hospital	34.1102155696491
443	Total	180.112541634045
443	Hospital	31.3390715157307
444	Total	177.297482255242
444	Hospital	31.369170588869
445	Total	170.960019104538
445	Hospital	29.2460188847117
446	Total	177.4228346579
446	Hospital	31.2053802233421
447	Total	183.692221143099
447	Hospital	32.9590371658916
448	Total	199.171132194974
448	Hospital	35.6189284983776
449	Total	175.927471039425
449	Hospital	32.6393658377788
450	Total	174.989535700679
450	Hospital	30.5869495456594
451	Total	152.41820289346
451	Hospital	24.2555048830363
452	Total	201.035145137864
452	Hospital	35.20618067158
453	Total	145.090357492253
453	Hospital	23.4793506223688
454	Total	194.793077117585
454	Hospital	33.9546380490902
455	Total	153.555592493958
455	Hospital	27.2177364169418
456	Total	174.326675853124
456	Hospital	31.168261217434
457	Total	167.448984816417
457	Hospital	29.2456262361872
458	Total	156.542238198867
458	Hospital	26.8472475185541
459	Total	119.506310267633
459	Hospital	21.8471251034191
460	Total	102.010611549517
460	Hospital	18.6731267126318
461	Total	95.0899368163912
461	Hospital	17.4585343501793
462	Total	104.61556163695
462	Hospital	18.896032452354
463	Total	84.5525590884939
463	Hospital	14.111267370277
464	Total	77.6935127852025
464	Hospital	13.2189413156813
465	Total	91.708381062092
465	Hospital	15.4638503793508
466	Total	105.517929627343
466	Hospital	17.1828977186513
467	Total	85.5108157470626
467	Hospital	12.581102685964
468	Total	92.7605135258143
468	Hospital	13.9473738827269
469	Total	93.8955830567394
469	Hospital	13.8988234724555
470	Total	114.256168194294
470	Hospital	16.3604689467935
471	Total	119.564703324037
471	Hospital	16.9503093329974
472	Total	94.0931635480992
472	Hospital	13.3205336003242
473	Total	97.4351173441643
473	Hospital	15.1662551680792
474	Total	103.399639558964
474	Hospital	16.7060266017694
475	Total	94.8036174800163
475	Hospital	15.8267191883254
476	Total	73.4190303652995
476	Hospital	12.643398944265
477	Total	69.9192759900844
477	Hospital	11.4384300884519
478	Total	68.0697132591408
478	Hospital	11.23185406803
479	Total	64.8914018454837
479	Hospital	11.3913247396844
480	Total	59.3811265691804
480	Hospital	10.4297034721502
481	Total	55.7410240089893
481	Hospital	10.0404726045362
482	Total	58.8395635269099
482	Hospital	10.5808268663426
483	Total	57.0614806941525
483	Hospital	10.6044767756907
484	Total	69.1769088556691
484	Hospital	13.1326933881833
485	Total	86.2390185705682
485	Hospital	15.7894278658246
486	Total	96.8922075113741
486	Hospital	17.9668984630473
487	Total	70.2355980020832
487	Hospital	13.4532587962842
488	Total	71.0495167615573
488	Hospital	13.8019333056958
489	Total	69.887770912471
489	Hospital	13.5994510997454
490	Total	179.441491760074
490	Hospital	35.1443114900244
491	Total	172.386213613767
491	Hospital	33.6831008837495
492	Total	87.7081065462022
492	Hospital	17.1136064623712
493	Total	111.027991511503
493	Hospital	21.6041612164523
494	Total	104.014000149987
494	Hospital	20.3044651681043
495	Total	107.359821962476
495	Hospital	20.7412832110733
496	Total	112.441210014495
496	Hospital	21.8750156744282
497	Total	107.057066783051
497	Hospital	20.8222867217602
498	Total	104.828912700854
498	Hospital	20.3735704044761
499	Total	107.640494394237
499	Hospital	20.8710108568675
500	Total	109.199176101281
500	Hospital	19.2098541894745
501	Total	113.03033992757
501	Hospital	21.859055601458
502	Total	95.6441705063272
502	Hospital	18.4071533322753
503	Total	96.8687203093665
503	Hospital	17.7231716268036
504	Total	99.9516953660635
504	Hospital	18.2383027848128
505	Total	91.5841220678925
505	Hospital	16.8671738843905
506	Total	121.186385697686
506	Hospital	21.6006441630914
507	Total	130.89561826046
507	Hospital	22.0413521042776
508	Total	141.036376206456
508	Hospital	23.6484605405303
509	Total	142.146862048893
509	Hospital	24.1134048959168
510	Total	135.754863293095
510	Hospital	23.9312105665103
511	Total	131.871421210113
511	Hospital	22.9344403568729
512	Total	145.26131786673
512	Hospital	25.2711889657576
513	Total	118.031355365862
513	Hospital	20.8601311681
514	Total	121.312566725894
514	Hospital	21.220321105609
515	Total	154.945014708397
515	Hospital	27.7693295576031
516	Total	153.628733634845
516	Hospital	26.7528534220674
517	Total	144.465135125096
517	Hospital	26.2757607229233
518	Total	131.631316784205
518	Hospital	24.8370996860698
519	Total	115.170748522111
519	Hospital	21.7832871841335
520	Total	134.555689434504
520	Hospital	25.5798329805519
521	Total	147.295284182823
521	Hospital	27.4675177950968
522	Total	100.285052046678
522	Hospital	18.7487288084802
523	Total	104.85439360932
523	Hospital	19.5271074804129
524	Total	75.9229327356066
524	Hospital	14.3287400763575
525	Total	76.7910353765853
525	Hospital	16.7185511630779
526	Total	77.4331894473317
526	Hospital	17.5191588363021
527	Total	76.9545732697604
527	Hospital	17.7871477610556
528	Total	85.3536725311439
528	Hospital	22.0811723987833
529	Total	67.3076134021051
529	Hospital	17.3975787858851
530	Total	64.0804324558669
530	Hospital	16.4563658398152
531	Total	76.4226983453852
531	Hospital	18.3368164230021
532	Total	89.1182949075063
532	Hospital	20.7719454353025
533	Total	93.582902233903
533	Hospital	22.3888381003633
534	Total	89.9290482983852
534	Hospital	21.9669005783725
535	Total	87.6880069770595
535	Hospital	21.4299254704934
536	Total	91.7115246260098
536	Hospital	22.2412629794693
537	Total	71.9574720633375
537	Hospital	19.2351655215218
538	Total	59.5524165519391
538	Hospital	15.7992000127626
539	Total	57.9698760683386
539	Hospital	15.1617089925416
540	Total	64.6310373130704
540	Hospital	17.104555991915
541	Total	59.7792742223695
541	Hospital	16.5308699801755
542	Total	57.8160959867026
542	Hospital	15.2673011303585
543	Total	50.0552537414571
543	Hospital	15.0594172825031
544	Total	56.1805069817072
544	Hospital	15.9440246739713
545	Total	58.3003623954989
545	Hospital	16.3353248366825
546	Total	55.5473135374653
546	Hospital	18.0312418368605
547	Total	58.268976752959
547	Hospital	21.1291618367622
548	Total	66.8317939841236
548	Hospital	24.2761249971265
549	Total	85.0211477342401
549	Hospital	30.2945191247893
550	Total	70.1108296147873
550	Hospital	23.6041565219487
551	Total	62.0654955266667
551	Hospital	19.8861715037633
552	Total	68.5903768351478
552	Hospital	24.3547430378476
553	Total	54.498708293111
553	Hospital	18.3396522969666
554	Total	49.9286080706734
554	Hospital	14.4179841792768
555	Total	51.8930566863888
555	Hospital	15.4140338908859
556	Total	57.4949831270696
556	Hospital	17.019780871528
557	Total	67.671144496844
557	Hospital	20.3782970664648
558	Total	68.1602775990057
558	Hospital	20.0309750739101
559	Total	63.8770011410745
559	Hospital	17.2591193456001
560	Total	54.3405781793447
560	Hospital	15.303938684015
561	Total	49.045854582145
561	Hospital	13.0740716135505
562	Total	67.2481457488239
562	Hospital	18.2582854652103
563	Total	66.4402489318948
563	Hospital	18.4003071522713
564	Total	70.3354684745947
564	Hospital	19.6599920429558
565	Total	70.806923206752
565	Hospital	18.3882442349328
566	Total	83.2416911386487
566	Hospital	21.6679132790191
567	Total	78.2968327049863
567	Hospital	20.1170619583615
568	Total	60.9569979573646
568	Hospital	17.5789080557999
569	Total	55.0960264759738
569	Hospital	14.2319588274373
570	Total	68.8050516875745
570	Hospital	17.300700464984
571	Total	85.1786007877461
571	Hospital	21.1403521930048
572	Total	85.689117514205
572	Hospital	21.2251635355709
573	Total	93.871558648356
573	Hospital	23.1380431371108
574	Total	92.4863493299196
574	Hospital	23.4763805158766
575	Total	89.036358466388
575	Hospital	22.1191135148153
576	Total	90.6482846464686
576	Hospital	23.1253852531912
577	Total	106.292065810724
577	Hospital	24.3877158257819
578	Total	106.992362492313
578	Hospital	26.9093252326991
579	Total	107.029604190391
579	Hospital	26.2777153677381
580	Total	77.0968727878932
580	Hospital	19.1285961156871
581	Total	75.0458102017638
581	Hospital	18.4692827882481
582	Total	61.5417402132474
582	Hospital	16.0801615412853
583	Total	56.62269329305
583	Hospital	16.0614900870723
584	Total	91.1428767487448
584	Hospital	22.3083308285891
585	Total	95.6028426844536
585	Hospital	24.356343068661
586	Total	79.8970624121766
586	Hospital	19.8514436649143
587	Total	68.6836750814205
587	Hospital	17.2785886568786
588	Total	86.6860648393682
588	Hospital	20.8314802709872
589	Total	100.678233381036
589	Hospital	23.4331585720803
590	Total	84.0282711591518
590	Hospital	19.9348506117264
591	Total	92.1132149636373
591	Hospital	21.5228057506287
592	Total	78.5515921096471
592	Hospital	19.0991797822908
593	Total	72.4783454016777
593	Hospital	17.3733576382308
594	Total	77.3262209463126
594	Hospital	18.1175981633278
595	Total	78.1441601427345
595	Hospital	20.4374128551629
596	Total	68.4999654445077
596	Hospital	15.9700316681519
597	Total	49.68744282652
597	Hospital	11.9713841914787
598	Total	46.9803899634629
598	Hospital	11.1837593579051
599	Total	63.7916713849715
599	Hospital	15.4056489376866
600	Total	55.9120461738346
600	Hospital	13.8114517471874
601	Total	49.1806313407535
601	Hospital	11.0105716489888
602	Total	54.6616927538514
602	Hospital	12.2794614503818
603	Total	58.9074313261756
603	Hospital	13.3157219216562
604	Total	78.8190106645878
604	Hospital	17.284985847167
605	Total	79.0490114868377
605	Hospital	17.3315728153861
606	Total	65.1611114882593
606	Hospital	14.6198105762504
607	Total	57.2556805570274
607	Hospital	12.1243789928476
608	Total	57.9016136529649
608	Hospital	12.525957363439
609	Total	54.3031796864284
609	Hospital	11.726652833286
610	Total	58.8416214877507
610	Hospital	12.8129817912728
611	Total	70.1985977267389
611	Hospital	15.146904703739
612	Total	62.7808658266746
612	Hospital	13.5767992752461
613	Total	64.2196317903537
613	Hospital	14.1761068658501
614	Total	67.5145268535374
614	Hospital	15.4828125365728
615	Total	65.3116183935945
615	Hospital	15.2323368928405
616	Total	50.8150264291839
616	Hospital	12.3018824405695
617	Total	61.3371274165647
617	Hospital	14.8714887993645
618	Total	86.7392212790401
618	Hospital	21.289177250857
619	Total	69.9813941940984
619	Hospital	17.9292437780274
620	Total	87.3418535460852
620	Hospital	21.5252659593869
621	Total	76.6528808856111
621	Hospital	19.2920935251569
622	Total	76.6109753340098
622	Hospital	19.0705800701016
623	Total	69.8481778942266
623	Hospital	17.3330476177053
624	Total	60.5748605182961
624	Hospital	14.9880226388832
625	Total	48.6531147990745
625	Hospital	12.1379616450022
626	Total	58.0968748629575
626	Hospital	14.0337436059725
627	Total	64.3273721128382
627	Hospital	15.1918444337204
628	Total	77.2971174118778
628	Hospital	18.2087165499694
629	Total	80.9419767440918
629	Hospital	19.6696805990588
630	Total	79.4728605175207
630	Hospital	19.510570065936
631	Total	77.5190636075568
631	Hospital	19.351825504159
632	Total	73.1171182496976
632	Hospital	17.7160012292836
633	Total	86.4328104590727
633	Hospital	21.0421006508792
634	Total	77.2927672187561
634	Hospital	18.9591968851251
635	Total	69.0036396763598
635	Hospital	17.9792444308274
636	Total	76.4922822101771
636	Hospital	19.1883912419976
637	Total	61.2909287135653
637	Hospital	16.5116435945241
638	Total	66.5953609599946
638	Hospital	17.7334483084354
639	Total	79.8961540568197
639	Hospital	22.3502918709026
640	Total	71.6510060601154
640	Hospital	17.6538948189031
641	Total	70.9195725762716
641	Hospital	17.4504788265006
642	Total	83.1877231483622
642	Hospital	21.0368067872674
643	Total	88.9302619678624
643	Hospital	22.4356092326239
644	Total	70.2645527913872
644	Hospital	17.0330096556124
645	Total	61.4283554708914
645	Hospital	15.4805294491586
646	Total	51.8992972928101
646	Hospital	12.2983836246213
647	Total	62.8965813817774
647	Hospital	15.2724920044025
648	Total	68.2889119886904
648	Hospital	20.0445771459698
649	Total	71.4071649813617
649	Hospital	17.4874339105992
650	Total	53.8452099733838
650	Hospital	13.2557205311921
651	Total	82.6816785000172
651	Hospital	22.198222168467
652	Total	74.4140505560468
652	Hospital	17.8313853495029
653	Total	83.5800439576668
653	Hospital	20.3614452545573
654	Total	86.1048358679723
654	Hospital	20.9260339142269
655	Total	58.4106928685827
655	Hospital	15.1781297070249
656	Total	72.4828536772098
656	Hospital	18.1927762195711
657	Total	53.8348557343537
657	Hospital	12.8488211908767
658	Total	52.5315287245908
658	Hospital	12.6704210387459
659	Total	52.4270245300248
659	Hospital	12.5987483715256
660	Total	56.1529351901842
660	Hospital	13.5013801394942
661	Total	58.1854170083702
661	Hospital	13.6794793979229
662	Total	50.3335627161658
662	Hospital	13.1554527446232
663	Total	50.242683108317
663	Hospital	12.9341108455119
664	Total	47.2769423880468
664	Hospital	13.923740303328
665	Total	51.1286921676655
665	Hospital	13.4218149304662
666	Total	44.5171985748543
666	Hospital	11.3982707685952
667	Total	55.8594471127384
667	Hospital	15.0235016395174
668	Total	55.3599069966674
668	Hospital	14.9754919727174
669	Total	58.4444940050387
669	Hospital	14.6386086561419
670	Total	54.2903171021349
670	Hospital	13.4906612010749
671	Total	45.6642321754928
671	Hospital	11.6458947798087
672	Total	56.4004248952396
672	Hospital	14.3120384792819
673	Total	46.6639595320251
673	Hospital	12.1897040100861
674	Total	53.3453154781819
674	Hospital	14.2120857276899
675	Total	49.5565410186513
675	Hospital	13.9606372853102
676	Total	51.2544733100364
676	Hospital	13.8724122105915
677	Total	53.5542928422999
677	Hospital	13.5747322189198
678	Total	51.3788152644928
678	Hospital	13.1939914422092
679	Total	50.8859647029453
679	Hospital	12.7865694891646
680	Total	51.194240613292
680	Hospital	13.6396284914217
681	Total	57.3893757848517
681	Hospital	15.4144467857328
682	Total	54.4540222192754
682	Hospital	14.7196983612402
683	Total	65.6741816495513
683	Hospital	16.6483381414589
684	Total	50.6151079572426
684	Hospital	12.0884795143608
685	Total	55.861670086007
685	Hospital	14.198709631343
686	Total	52.7826193692807
686	Hospital	13.1630091543837
687	Total	55.131737087419
687	Hospital	12.6252207785303
688	Total	55.8369336715644
688	Hospital	12.7099258075395
689	Total	64.117204484826
689	Hospital	14.6836524844336
690	Total	55.8836471380716
690	Hospital	12.5561976001691
691	Total	78.8524049019397
691	Hospital	17.3931592520261
692	Total	68.4461243228567
692	Hospital	15.3900101906239
693	Total	74.0711239363231
693	Hospital	16.3223490207697
694	Total	69.4101041155641
694	Hospital	15.2120398794446
695	Total	75.5086542549361
695	Hospital	16.6482122701898
696	Total	91.1045833022377
696	Hospital	18.7422025420906
697	Total	79.6598032325176
697	Hospital	16.3883484882317
698	Total	85.8085946619954
698	Hospital	17.668948033867
699	Total	98.4938552152763
699	Hospital	20.8377846804847
700	Total	89.6415063543448
700	Hospital	18.5220885086418
701	Total	99.8107190875206
701	Hospital	20.6373268859775
702	Total	88.2653217656948
702	Hospital	18.3560059073489
703	Total	81.9819327456158
703	Hospital	17.1567197391227
704	Total	87.9175846314958
704	Hospital	17.4263693996145
705	Total	92.5851976560464
705	Hospital	18.3791924411491
706	Total	79.7893816877185
706	Hospital	16.6038156926458
707	Total	99.0205870637233
707	Hospital	20.9663792616409
708	Total	102.619473083921
708	Hospital	21.3514613309367
709	Total	73.8295717123406
709	Hospital	15.1788252094489
710	Total	79.9873354832701
710	Hospital	16.455280259214
711	Total	80.8593918954909
711	Hospital	17.4435525880566
712	Total	65.643662774998
712	Hospital	14.7529636453787
713	Total	59.207205093497
713	Hospital	13.2958621161964
714	Total	77.3968001805973
714	Hospital	17.1728971281614
715	Total	57.1947812712975
715	Hospital	12.2311355638997
716	Total	62.0278477741259
716	Hospital	13.1068039848264
717	Total	58.4494320263642
717	Hospital	12.3360983277113
718	Total	78.4126177857362
718	Hospital	16.7049547748742
719	Total	90.9253267565752
719	Hospital	20.1686036100983
720	Total	66.7770755232016
720	Hospital	14.9777398492938
721	Total	48.5250144953883
721	Hospital	11.1229161803682
722	Total	68.9519774259856
722	Hospital	15.2874494292301
723	Total	62.8289180921357
723	Hospital	14.335689996769
724	Total	74.7609677776583
724	Hospital	18.2839544812183
725	Total	69.6164087493566
725	Hospital	16.90430213798
726	Total	71.5633386546417
726	Hospital	17.2107373658807
727	Total	83.5200336856283
727	Hospital	19.7662171367106
728	Total	95.512532411579
728	Hospital	23.5762972728658
729	Total	78.1750305099324
729	Hospital	18.9619657056272
730	Total	78.2684094875009
730	Hospital	18.8416077692794
731	Total	70.5433127343089
731	Hospital	17.2672632148946
732	Total	75.2017160665914
732	Hospital	18.2237193536932
733	Total	87.5674970294294
733	Hospital	24.0380797418674
734	Total	91.4706468548145
734	Hospital	24.5423058272523
735	Total	111.945037005702
735	Hospital	28.6357990833085
736	Total	102.721777149565
736	Hospital	25.6794090752198
737	Total	127.307590101983
737	Hospital	31.7276257741623
738	Total	84.5108472525245
738	Hospital	21.9105028557354
739	Total	64.5727128277161
739	Hospital	16.6254463782112
740	Total	72.424085507259
740	Hospital	18.4777225597247
741	Total	86.2351554767312
741	Hospital	21.546427309553
742	Total	80.364324033639
742	Hospital	18.0342215369304
743	Total	87.4169610003007
743	Hospital	21.0359440497105
744	Total	81.5843408457779
744	Hospital	19.0879523010597
745	Total	94.3144321872891
745	Hospital	22.0762299959604
746	Total	82.8129560972816
746	Hospital	19.6084872476581
747	Total	77.9133181991392
747	Hospital	19.1462274785246
748	Total	79.5984413728588
748	Hospital	18.6018251636529
749	Total	75.4028281518332
749	Hospital	18.0681093800459
750	Total	82.4905920707801
750	Hospital	19.5806505844272
751	Total	69.0782651246162
751	Hospital	16.7714533867998
752	Total	81.1102385362787
752	Hospital	19.1218797438154
753	Total	74.2940120881004
753	Hospital	17.4286972868345
754	Total	68.9012865745185
754	Hospital	15.6496830167434
755	Total	73.5099440534873
755	Hospital	16.3633186960562
756	Total	101.483792385422
756	Hospital	22.6978746463906
757	Total	107.810977998105
757	Hospital	24.372327926776
758	Total	81.9023386458876
758	Hospital	18.2270675420067
759	Total	78.7575592844182
759	Hospital	17.5694736888965
760	Total	83.2643628802833
760	Hospital	18.4705883870204
761	Total	88.7278361941573
761	Hospital	21.2186290867733
762	Total	86.7118475299959
762	Hospital	20.8382996062729
763	Total	72.3500198038906
763	Hospital	18.7745210812953
764	Total	75.5703973241711
764	Hospital	18.6156866519734
765	Total	82.1496060710741
765	Hospital	20.4307309367336
766	Total	81.1793031101626
766	Hospital	20.0588659053565
767	Total	65.9933308918472
767	Hospital	16.1315704678894
768	Total	85.8174229207558
768	Hospital	19.5514431489029
769	Total	72.6978155510931
769	Hospital	16.1720211922319
770	Total	99.2324044175832
770	Hospital	22.245902956061
771	Total	87.1127676818349
771	Hospital	20.0497627858978
772	Total	81.6138192365157
772	Hospital	18.7877888032717
773	Total	66.3137703405518
773	Hospital	15.268958979696
774	Total	62.1347196629705
774	Hospital	13.5708802341526
775	Total	76.8118937403975
775	Hospital	16.0556462542655
776	Total	85.8916377330842
776	Hospital	19.2124833016756
777	Total	57.6263276918651
777	Hospital	12.9057347450753
778	Total	57.7901506554222
778	Hospital	12.9608725432859
779	Total	72.4760285956696
779	Hospital	16.3307773108602
780	Total	66.6274541726378
780	Hospital	15.880125565284
781	Total	84.9737738546364
781	Hospital	20.1131349647772
782	Total	70.207991395689
782	Hospital	16.5066178391101
783	Total	74.2210701571189
783	Hospital	18.9352970590759
784	Total	83.4962617581253
784	Hospital	18.2368273269273
785	Total	91.3312041485111
785	Hospital	20.0418230799538
786	Total	101.897238304506
786	Hospital	21.7759336903795
787	Total	79.2999429946863
787	Hospital	16.9665701867457
788	Total	79.9524934700278
788	Hospital	16.8143414465439
789	Total	111.231034415785
789	Hospital	24.7353935015343
790	Total	111.319357390111
790	Hospital	24.8750310007397
791	Total	114.038253890644
791	Hospital	25.2205863268532
792	Total	115.64000628183
792	Hospital	24.2413828632763
793	Total	122.53411391835
793	Hospital	26.6900241572135
794	Total	98.0818350013156
794	Hospital	22.1722425346819
795	Total	98.5480212885281
795	Hospital	22.1492930034077
796	Total	121.338125141051
796	Hospital	27.7769583139601
797	Total	93.4005284990959
797	Hospital	21.3202991717122
798	Total	94.0267368444247
798	Hospital	21.4892303546162
799	Total	102.543548132
799	Hospital	24.0183903020892
800	Total	86.5313134640841
800	Hospital	21.3428125211758
801	Total	85.9191051950901
801	Hospital	21.352061337421
802	Total	97.9048383709169
802	Hospital	24.6815574303527
803	Total	81.0407981242262
803	Hospital	20.8179928856719
804	Total	86.0896590450985
804	Hospital	21.4427939828597
805	Total	68.4276257377399
805	Hospital	17.5225284729126
806	Total	81.1357740996576
806	Hospital	20.6401777132503
807	Total	68.3115148143961
807	Hospital	17.5518523517391
808	Total	67.6249830058279
808	Hospital	17.3501555593531
809	Total	53.6195447418046
809	Hospital	14.3752275959501
810	Total	50.8828713443104
810	Hospital	13.4929798572791
811	Total	53.6162019220246
811	Hospital	14.8434046848665
812	Total	44.1364716596672
812	Hospital	11.3343605604762
813	Total	58.0676570975226
813	Hospital	16.0951148381513
814	Total	49.9561070734171
814	Hospital	14.6149775176943
815	Total	35.8228255845445
815	Hospital	10.2698363791036
816	Total	41.4774745274771
816	Hospital	11.5051669026976
817	Total	57.0186634026021
817	Hospital	15.1488864958972
818	Total	69.3376309640979
818	Hospital	19.5472404309272
819	Total	58.4159925309234
819	Hospital	15.6260552329106
820	Total	64.8729977714097
820	Hospital	17.1644219180217
821	Total	85.9266670256955
821	Hospital	21.5184488504877
822	Total	102.942298873181
822	Hospital	25.7757060888515
823	Total	68.8629822659747
823	Hospital	16.3283908121641
824	Total	64.6677007065313
824	Hospital	15.8929893176871
825	Total	62.6761408749618
825	Hospital	14.7400091306088
826	Total	66.2875305080504
826	Hospital	14.570350691816
827	Total	69.62662199332
827	Hospital	16.4084372296292
828	Total	78.6272782750586
828	Hospital	18.9493423719267
829	Total	76.2692234079975
829	Hospital	19.300306937861
830	Total	65.0024772124174
830	Hospital	19.2006671998748
831	Total	56.8538384606774
831	Hospital	16.0540529792313
832	Total	47.8218587677707
832	Hospital	14.1694923697223
833	Total	42.4700363634565
833	Hospital	12.1634637997606
834	Total	42.058796628466
834	Hospital	11.8222244574806
835	Total	41.5777178512631
835	Hospital	11.7625887505566
836	Total	44.9156917182227
836	Hospital	13.4379096916226
837	Total	39.4807813092351
837	Hospital	12.4427772656341
838	Total	48.5627577603082
838	Hospital	14.4393309756259
839	Total	46.7163422322113
839	Hospital	11.5717022396132
840	Total	44.9109408408589
840	Hospital	11.1777124248428
841	Total	66.477154266146
841	Hospital	16.7421605932187
842	Total	69.4163370339328
842	Hospital	17.7239540810672
843	Total	93.4072917498071
843	Hospital	22.2891838844742
844	Total	41.5532080712608
844	Hospital	9.76282460616382
845	Total	66.4357644508553
845	Hospital	15.9764543176074
846	Total	63.8669450173783
846	Hospital	15.9699237588259
847	Total	55.6073819535404
847	Hospital	12.9774392217096
848	Total	65.4175614976608
848	Hospital	15.6358216895099
849	Total	63.2178867840025
849	Hospital	15.0895006521383
850	Total	108.814979550634
850	Hospital	25.8257893206924
851	Total	103.87057096813
851	Hospital	25.3196007321679
852	Total	130.308348359292
852	Hospital	31.0681561588531
853	Total	122.973214880098
853	Hospital	29.6470528623932
854	Total	128.998474573145
854	Hospital	29.8274547504314
855	Total	99.3485847758166
855	Hospital	23.4556114917493
856	Total	102.632526679703
856	Hospital	24.4384673076846
857	Total	99.8279959334097
857	Hospital	23.9446541302557
858	Total	109.715720203002
858	Hospital	24.7803345372109
859	Total	123.09818931691
859	Hospital	27.5390614969295
860	Total	162.441968546799
860	Hospital	34.0811042402468
861	Total	135.024886455349
861	Hospital	28.5075786323642
862	Total	129.433497455359
862	Hospital	27.1681492426423
863	Total	131.571890694412
863	Hospital	27.9245149606497
864	Total	131.119841529999
864	Hospital	28.4791285002492
865	Total	116.68302126456
865	Hospital	23.6792766700431
866	Total	137.326217906463
866	Hospital	27.7871040254967
867	Total	140.551216986665
867	Hospital	28.3850152035817
868	Total	153.136511667805
868	Hospital	30.9686086559427
869	Total	116.883606821085
869	Hospital	23.5644029695375
870	Total	121.550437546159
870	Hospital	24.5955274729375
871	Total	125.466815780078
871	Hospital	25.5662322041126
872	Total	123.782878632058
872	Hospital	25.3132429111631
873	Total	148.372324134993
873	Hospital	30.4325764015992
874	Total	176.101671198188
874	Hospital	35.5030545855505
875	Total	157.88069539305
875	Hospital	30.6039278521415
876	Total	175.301580819956
876	Hospital	32.895526981996
877	Total	289.508154177268
877	Hospital	55.1727970073873
878	Total	270.725439708569
878	Hospital	52.83014422927
879	Total	273.143827384332
879	Hospital	53.1567076268549
880	Total	272.03622581759
880	Hospital	53.5743948583634
881	Total	288.412487033523
881	Hospital	55.2304427240333
882	Total	248.667270773601
882	Hospital	48.0531955243552
883	Total	236.64214017317
883	Hospital	45.033834276693
884	Total	238.589871423938
884	Hospital	45.4746337154267
885	Total	248.8013506905
885	Hospital	47.4623771014759
886	Total	241.895570559732
886	Hospital	45.7071285157795
887	Total	284.0427506497
887	Hospital	53.2179169407118
888	Total	231.593229231315
888	Hospital	39.4589431081909
889	Total	241.448465526825
889	Hospital	42.7253297832953
890	Total	222.533517564788
890	Hospital	41.1126506226176
891	Total	220.672125473297
891	Hospital	42.1031328326634
892	Total	220.437642449745
892	Hospital	40.7238128129802
893	Total	164.472615349641
893	Hospital	29.2165087085139
894	Total	141.513766328031
894	Hospital	24.7008330971243
895	Total	144.211462547225
895	Hospital	26.1670293125364
896	Total	145.174366218275
896	Hospital	27.0971598306388
897	Total	175.513716117428
897	Hospital	32.1270915315087
898	Total	215.904344092686
898	Hospital	40.7454088403575
899	Total	200.518554506866
899	Hospital	37.8132263572247
900	Total	171.018044900842
900	Hospital	32.150403343393
901	Total	172.119463848783
901	Hospital	32.3852061412511
902	Total	151.153774442908
902	Hospital	28.5903703742162
903	Total	129.874227794939
903	Hospital	22.3279609214392
904	Total	156.358214768847
904	Hospital	27.406944313507
905	Total	95.6072575324031
905	Hospital	15.8126771846705
906	Total	124.532350698304
906	Hospital	23.489432250843
907	Total	149.189920247882
907	Hospital	28.749627359498
908	Total	151.118210954683
908	Hospital	28.0953659210208
909	Total	136.501683464893
909	Hospital	25.7472468308873
910	Total	103.2340028373
910	Hospital	19.4387833907504
911	Total	91.3689892262191
911	Hospital	17.468190946999
912	Total	120.392836957773
912	Hospital	23.5048185757359
913	Total	134.449960642237
913	Hospital	25.4972486269352
914	Total	189.703559697447
914	Hospital	36.8426897551114
915	Total	178.268117877918
915	Hospital	34.743416149956
916	Total	156.169332622633
916	Hospital	29.3996506889795
917	Total	177.491751689907
917	Hospital	32.8818079589095
918	Total	155.933161684563
918	Hospital	28.2381097994326
919	Total	168.343513848191
919	Hospital	30.943837311498
920	Total	143.520173408883
920	Hospital	26.2771836653114
921	Total	172.002974449144
921	Hospital	32.2002182461266
922	Total	175.034585970575
922	Hospital	33.544825227173
923	Total	146.743829827541
923	Hospital	28.6317743926758
924	Total	140.478124945731
924	Hospital	26.7685259528223
925	Total	163.922742781826
925	Hospital	30.7531322149814
926	Total	160.44114223998
926	Hospital	29.0050856421855
927	Total	160.317213938735
927	Hospital	29.4196114095291
928	Total	171.30721528002
928	Hospital	31.5764030446185
929	Total	165.123719828903
929	Hospital	30.6624471720235
930	Total	161.43212802218
930	Hospital	30.0888116884535
931	Total	208.42563557018
931	Hospital	38.8477794138707
932	Total	173.888143967574
932	Hospital	32.5224063404585
933	Total	179.986814766561
933	Hospital	33.7450358973264
934	Total	209.482078240023
934	Hospital	39.1432116078122
935	Total	124.212396756851
935	Hospital	22.5933957004554
936	Total	160.578642052341
936	Hospital	28.7515707182669
937	Total	176.650735104464
937	Hospital	32.1417590787005
938	Total	182.588652294947
938	Hospital	33.0629299782907
939	Total	182.150091408124
939	Hospital	31.7242505979705
940	Total	212.744451089859
940	Hospital	37.6389136912321
941	Total	219.100045891532
941	Hospital	40.1242486641485
942	Total	235.244430649748
942	Hospital	43.3402465028352
943	Total	228.572334342387
943	Hospital	43.3373111120668
944	Total	197.460374460725
944	Hospital	38.118704340985
945	Total	194.922463070682
945	Hospital	36.499479967957
946	Total	262.614369496045
946	Hospital	50.4603455230124
947	Total	226.800954141485
947	Hospital	43.1032116919616
948	Total	214.433622743785
948	Hospital	39.7619360831234
949	Total	192.914046013105
949	Hospital	35.6836404861228
950	Total	262.484655921343
950	Hospital	47.5935204401792
951	Total	203.595321291647
951	Hospital	36.8543099653205
952	Total	210.326307362792
952	Hospital	39.5247953364475
953	Total	178.952928668326
953	Hospital	34.4098743907128
954	Total	147.178605579905
954	Hospital	29.6567940501113
955	Total	133.822238653827
955	Hospital	26.9744905951028
956	Total	134.326848368444
956	Hospital	27.3587455231096
957	Total	163.009860242112
957	Hospital	32.527681635005
958	Total	160.17740748978
958	Hospital	31.6733706015283
959	Total	176.843785710223
959	Hospital	35.0432235586287
960	Total	141.085479164946
960	Hospital	27.9394661978183
961	Total	157.595890950879
961	Hospital	34.5343779595093
962	Total	134.176389545309
962	Hospital	28.7679807983758
963	Total	130.37340733388
963	Hospital	28.0021865390089
964	Total	166.335990635626
964	Hospital	36.4793969111001
965	Total	167.436511613345
965	Hospital	36.4033852698064
966	Total	164.138266349
966	Hospital	34.3933289967543
967	Total	161.265936087379
967	Hospital	33.8265129649299
968	Total	163.558044763328
968	Hospital	34.1456922505448
969	Total	143.261269541734
969	Hospital	29.7544125486662
970	Total	147.172866059432
970	Hospital	29.0013870879592
971	Total	139.568614269669
971	Hospital	26.1042233666504
972	Total	137.079795560384
972	Hospital	26.1388493016364
973	Total	140.577537052925
973	Hospital	25.6686210664578
974	Total	123.056765207874
974	Hospital	22.170863208699
975	Total	113.403205831884
975	Hospital	20.6482178024762
976	Total	146.000196644931
976	Hospital	27.0608605425384
977	Total	155.176975532452
977	Hospital	26.9859017207556
978	Total	136.0566160263
978	Hospital	23.0932954532685
979	Total	157.015967349987
979	Hospital	26.0840892362061
980	Total	157.841772329297
980	Hospital	24.4901734857153
981	Total	142.085014796016
981	Hospital	21.418818136203
982	Total	132.221056153351
982	Hospital	19.884678020397
983	Total	141.998330125099
983	Hospital	21.2725250330704
984	Total	134.913325379061
984	Hospital	21.88197271343
985	Total	125.023977223523
985	Hospital	19.7545949018172
986	Total	144.037469302854
986	Hospital	22.6660450334509
987	Total	127.035518035033
987	Hospital	21.1820655942075
988	Total	109.931841362525
988	Hospital	18.0582153649352
989	Total	100.729811498275
989	Hospital	17.7089689007684
990	Total	107.065726301464
990	Hospital	18.3802306406507
991	Total	107.586074555203
991	Hospital	19.9519658087891
992	Total	107.726994054144
992	Hospital	20.2232321099671
993	Total	84.871583910642
993	Hospital	17.0707110649753
994	Total	57.9883499796202
994	Hospital	11.7840058034278
995	Total	67.611898606828
995	Hospital	13.7541909427219
996	Total	80.3773839430263
996	Hospital	15.5988325531968
997	Total	67.6357367529844
997	Hospital	14.1251160454593
998	Total	79.7784394699771
998	Hospital	16.6009249643506
999	Total	71.2427799370798
999	Hospital	14.5592810570317
1000	Total	79.3286619641755
[truncated: 1 more rows]
