# Supplementary material for: Estimating the burden of severe malarial anaemia and access to hospital care in East Africa
Source: Nat Commun. 2023 Sep 14;14:5691. doi: 10.1038/s41467-023-41275-w (PMC10502125; doi:10.1038/s41467-023-41275-w)
Supplement: Supplementary file 4 — Source Data [file 41467_2023_41275_MOESM4_ESM.zip › source_data/figure_S3_source_fit.csv]

dur	hosp_Kenya	hosp_Tanzania	hosp_Uganda
70.6547106455606	-0.601940732344995	-1.51519670114227	-1.02782409739578
71.0003536692924	-0.601940732344995	-1.51519670114227	-1.39094136436906
68.0512177007444	-0.7771015725322	-1.62138067821031	-1.09735498405405
68.0512177007444	-0.7771015725322	-1.65139498684673	-1.09735498405405
68.0512177007444	-0.7771015725322	-1.81937920660056	-0.993893357466105
68.0512177007444	-0.7771015725322	-0.875795119468815	-0.993893357466105
68.0512177007444	-0.7771015725322	-1.29074224689798	-0.993893357466105
68.0512177007444	-0.858737231297235	-0.806023327684604	-0.993893357466105
68.0512177007444	-0.858737231297235	-0.806023327684604	-1.26753959736537
68.0512177007444	-0.858737231297235	-0.806023327684604	-1.26753959736537
44.291690443018	-0.845237095902008	-0.806023327684604	-1.33005368213439
44.291690443018	-0.845237095902008	-1.11059502288649	-1.61196155622424
44.291690443018	-0.845237095902008	-1.11059502288649	-1.66116439107606
44.291690443018	-0.887138079144185	-1.11059502288649	-1.66116439107606
44.291690443018	-0.844194041761417	-1.11059502288649	-1.66116439107606
44.291690443018	-1.55609302345538	-1.11059502288649	-1.66116439107606
44.291690443018	-1.31186925802421	-1.11059502288649	-1.6168723971589
44.291690443018	-1.31186925802421	-2.02987940978773	-1.40547942180093
44.291690443018	-1.31186925802421	-2.02987940978773	-1.38128428991527
44.291690443018	-1.31186925802421	-2.02987940978773	-1.52282898494885
44.291690443018	-1.31186925802421	-2.02987940978773	-0.806546022122385
44.291690443018	-1.28098296117284	-2.18117131239198	-1.07898091933367
44.291690443018	-1.41556217341586	-2.18117131239198	-0.902601300712843
44.291690443018	-1.41556217341586	-2.18117131239198	-0.602691174460167
44.291690443018	-1.18044727203151	-2.18117131239198	-0.976051981380512
44.291690443018	-1.18044727203151	-2.42867089696902	-0.8825481816232
44.291690443018	-1.01460046524213	-1.43047519946468	-0.8825481816232
44.291690443018	-1.01460046524213	-1.70939776070042	-0.8825481816232
44.291690443018	-1.16012003376816	-1.70805007861452	-0.8825481816232
44.291690443018	-1.16012003376816	-1.70805007861452	-1.00329180993547
44.291690443018	-1.16012003376816	-1.70805007861452	-1.00329180993547
44.291690443018	-1.00800095054721	-1.70805007861452	-1.00329180993547
44.291690443018	-1.00800095054721	-1.70805007861452	-1.00329180993547
44.291690443018	-1.00800095054721	-1.70805007861452	-1.00329180993547
44.291690443018	-1.00800095054721	-2.01803666032002	-1.00329180993547
37.7018618939934	-1.00800095054721	-2.01803666032002	-1.00329180993547
37.7018618939934	-1.00800095054721	-1.75287266216845	-1.00329180993547
37.7018618939934	-1.07871031032286	-2.32086464798312	-1.00329180993547
37.7018618939934	-1.07871031032286	-2.32086464798312	-1.00329180993547
38.3273422745352	-1.07871031032286	-1.4281576300062	-1.27376288731362
33.0055980208539	-1.25956982775111	-1.4281576300062	-0.982461226079616
35.9827729840633	-1.12431002746345	-1.94284831076749	-0.967564590368438
35.9827729840633	-1.39190950746943	-1.70357535906168	-1.3299685570975
37.0525893721406	-1.1388643341029	-1.70357535906168	-1.2118459197599
37.133417344523	-0.91004542155105	-1.70357535906168	-0.992180654819832
37.1198212280986	-0.91004542155105	-1.70357535906168	-0.992180654819832
35.3971225827834	-1.04596717760507	-2.59728368191973	-0.867518234209151
35.3971225827834	-0.90883215027782	-2.19055058521875	-0.867518234209151
35.3971225827834	-0.916288099212789	-1.93090605987427	-0.867518234209151
35.3971225827834	-0.752576942111183	-2.26998442163487	-0.638168741731745
35.3136512060298	-0.752576942111183	-2.26998442163487	-0.638168741731745
35.3136512060298	-0.752576942111183	-2.53213947672884	-0.638168741731745
35.3136512060298	-1.12146627887616	-1.80514410643314	-0.638168741731745
35.3136512060298	-1.04747541091001	-2.48182276986331	-0.576877577171231
35.3136512060298	-1.04747541091001	-2.48182276986331	-0.576877577171231
36.5658528713476	-1.15859354549803	-2.55732450297682	-0.661310684416729
36.5693866957522	-1.23981573521989	-2.58680624631009	-0.661310684416729
41.1546546668255	-1.23981573521989	-2.58680624631009	-0.661310684416729
41.1546546668255	-1.12131284810037	-2.08388028988725	-0.661310684416729
44.9013533626397	-1.12131284810037	-2.08388028988725	-0.425440023706066
44.9013533626397	-1.36310634972776	-1.57888872161135	-0.598109671299893
44.9013533626397	-1.38774520043875	-1.57888872161135	-0.598109671299893
48.5879234252703	-1.38774520043875	-1.57888872161135	-0.537069488726884
64.7329302259144	-1.60346119764696	-1.57888872161135	-0.612074932914761
64.7329302259144	-1.60346119764696	-1.57888872161135	-0.612074932914761
75.7590194686081	-1.60346119764696	-1.57888872161135	-0.612074932914761
53.3125550806162	-1.60346119764696	-1.57888872161135	-0.833029079045244
53.2668921702792	-1.60346119764696	-1.57888872161135	-0.833029079045244
53.2668921702792	-1.60346119764696	-1.57888872161135	-0.833029079045244
48.0110560762903	-1.60346119764696	-1.57888872161135	-0.833029079045244
48.4959025368863	-1.49547604518896	-1.9574366029937	-0.833029079045244
48.4959025368863	-1.49547604518896	-1.9574366029937	-0.833029079045244
43.4775115931151	-1.49547604518896	-2.353887352232	-0.892546407039371
42.3464320887544	-1.49547604518896	-2.353887352232	-0.892546407039371
40.3139865596725	-1.49547604518896	-2.93782261978244	-1.03745164660985
40.3139865596725	-1.66498422798696	-2.14973497121402	-0.775926662990929
40.3139865596725	-1.66498422798696	-2.14973497121402	-0.775926662990929
40.3139865596725	-1.41933027518583	-2.1975679958491	-0.775926662990929
42.5424790688908	-1.41933027518583	-2.1975679958491	-0.775926662990929
49.6030599739821	-1.41933027518583	-2.1975679958491	-0.775926662990929
49.6030599739821	-1.56710948160359	-2.1975679958491	-0.848500711703758
45.6046692932115	-1.56710948160359	-2.24456006072018	-0.708087857713515
45.6046692932115	-1.43244873351847	-2.24456006072018	-0.708087857713515
50.437868224566	-1.43244873351847	-2.24456006072018	-0.708087857713515
50.437868224566	-1.31041954681695	-1.6328049949771	-0.295268400333193
50.437868224566	-1.31041954681695	-1.6328049949771	-0.295268400333193
47.2206066059641	-1.31041954681695	-1.6328049949771	-0.295268400333193
63.5674506216177	-1.05924608711706	-1.82763265280122	-0.295268400333193
63.5674506216177	-1.05924608711706	-1.82763265280122	-0.260751049548547
61.3031915545156	-1.05924608711706	-1.82763265280122	-0.38051168940534
61.3031915545156	-0.891424787018974	-1.82763265280122	-0.38051168940534
61.3031915545156	-0.891424787018974	-1.54023807687659	-0.38051168940534
61.3031915545156	-0.864840244105035	-1.9820145440161	-0.38051168940534
50.3168023674638	-1.38395963933145	-1.9820145440161	-0.38051168940534
50.3168023674638	-1.38395963933145	-2.20401785564705	-0.690416303402456
53.2266523177574	-1.34383171875399	-2.53683674199467	-0.690416303402456
53.2266523177574	-1.34383171875399	-2.58838805079595	0.113324067596025
56.022166591769	-1.5953146140742	-2.61289344197236	-0.0864270383180166
45.3372805692548	-1.5953146140742	-2.61289344197236	-0.0864270383180166
45.3372805692548	-1.5953146140742	-2.61289344197236	-0.0864270383180166
45.3372805692548	-1.84881117568685	-2.61289344197236	-0.0864270383180166
40.0149846968787	-1.84881117568685	-2.76873870599588	-0.0864270383180166
40.5349745020031	-1.84881117568685	-2.91030929703776	-0.0864270383180166
39.3180567300499	-1.84881117568685	-2.91030929703776	-0.0436375424645471
39.3180567300499	-1.84881117568685	-2.71512216910569	-0.0436375424645471
39.3180567300499	-1.84881117568685	-2.71512216910569	-0.393860435711713
39.3180567300499	-1.58823731280784	-1.94572663978848	-0.393860435711713
39.3180567300499	-1.58823731280784	-1.64421067589513	-0.594336988843367
36.1946278699316	-1.58823731280784	-2.0742739412046	-0.700988212253539
28.3977706250777	-1.63985465805955	-2.0742739412046	-1.1690074298336
28.2083398428241	-1.63985465805955	-2.0742739412046	-1.1690074298336
26.9135401507634	-1.63985465805955	-1.89308215437722	-1.01885661536012
25.6055404590777	-1.39831193378561	-1.89308215437722	-1.01885661536012
25.6055404590777	-1.39831193378561	-1.61738380752002	-1.01885661536012
39.0152569115458	-1.39831193378561	-1.70532658355286	-1.01885661536012
39.0152569115458	-1.46926593855454	-1.70532658355286	-1.31176480194802
39.0152569115458	-1.29284634766594	-1.70532658355286	-1.31176480194802
39.0152569115458	-1.29284634766594	-1.70532658355286	-1.31176480194802
36.4222973938557	-1.36754243696537	-1.70532658355286	-1.30285937409848
30.0837584217471	-1.36754243696537	-1.70118499281009	-1.30285937409848
30.0837584217471	-1.36754243696537	-1.70118499281009	-1.30285937409848
30.0837584217471	-1.1404433160139	-1.70118499281009	-1.30285937409848
30.0837584217471	-1.1404433160139	-1.70118499281009	-1.30285937409848
25.705295548604	-1.1404433160139	-1.82706624538371	-1.30285937409848
19.1670684736493	-1.1404433160139	-1.72008805419709	-1.30285937409848
19.1670684736493	-1.1404433160139	-1.96066725654822	-1.27227443134661
20.1187993730076	-1.1404433160139	-1.38537129198605	-1.27227443134661
21.0185031658157	-1.1404433160139	-1.38537129198605	-1.27227443134661
21.0185031658157	-1.1404433160139	-1.25970693494693	-1.27227443134661
19.705104368143	-1.1404433160139	-1.25970693494693	-1.08329627822127
19.705104368143	-1.1404433160139	-0.336319222492699	-1.61109841851978
22.0219443005582	-1.1404433160139	-1.08005511919912	-1.61109841851978
22.0219443005582	-0.946533871012019	-1.07411507122142	-1.61109841851978
22.0219443005582	-1.36717544411465	-1.07411507122142	-1.61109841851978
21.8340751609798	-1.36717544411465	-1.07411507122142	-1.61109841851978
20.7481920595424	-1.36717544411465	-1.30398395912266	-1.28509769639408
20.7481920595424	-1.25412497450624	-1.96540706452615	-1.28509769639408
23.2371553992544	-1.25412497450624	-1.96540706452615	-1.16216784710968
23.2371553992544	-1.16134461356248	-1.09067637714331	-1.16216784710968
23.2371553992544	-0.755940961618123	-1.09067637714331	-1.16216784710968
26.4634163078325	-0.755940961618123	-1.09067637714331	-1.16216784710968
22.8948396746625	-0.755940961618123	-0.740533877564507	-1.16216784710968
22.8948396746625	-0.755940961618123	-0.740533877564507	-1.16216784710968
22.8948396746625	-0.690810547122201	-1.40898778497386	-1.16216784710968
22.8948396746625	-0.647805720245	-2.19602152911208	-1.16216784710968
22.931118141964	-0.509103166415383	-2.19602152911208	-1.16216784710968
22.8501266166283	-0.391646636658591	-1.82266391152645	-1.66868420827628
22.8501266166283	-0.891076949536545	-2.55906084154945	-1.6441892895914
19.7585455631927	-0.891076949536545	-2.55906084154945	-1.4929961628228
19.7585455631927	-0.8080646632527	-2.55906084154945	-1.80289734126154
19.3496755358068	-0.8080646632527	-2.55906084154945	-1.80289734126154
19.3496755358068	-0.8080646632527	-2.85426831334619	-1.80289734126154
19.3496755358068	-0.755777686327759	-2.97918262401183	-1.44318215396999
21.7359875732683	-0.691208687581571	-2.97918262401183	-1.38359864250675
21.7359875732683	-0.691208687581571	-3.4039843465046	-1.33229997466133
20.6714411865214	-0.691208687581571	-2.6532684546868	-1.33229997466133
21.6829252009456	-0.691208687581571	-2.6532684546868	-0.995869459871182
21.5173247293651	-0.621329987221322	-2.64027013219377	-0.995869459871182
25.927192781267	-0.714627366065729	-2.28418815643386	-1.01963440666003
25.927192781267	-0.449243281697048	-1.46226883085712	-1.01963440666003
34.3188360588721	-0.449243281697048	-1.65679996032837	-1.01963440666003
34.3188360588721	-0.449243281697048	-1.65679996032837	-1.23229737388701
34.3188360588721	-0.449243281697048	-1.54136002983196	-1.09814390471669
34.3188360588721	-0.598118198183278	-1.925443865852	-1.09814390471669
33.8125910019164	-0.598118198183278	-1.925443865852	-1.09814390471669
35.003735578972	-0.598118198183278	-1.80919228507228	-1.09814390471669
35.003735578972	-0.738258683043074	-1.80919228507228	-1.11760968262107
35.9736590988162	-0.738258683043074	-1.08769008585241	-1.1717223625294
35.9736590988162	-0.600544683700603	-1.92443261806949	-1.7314302994105
38.1183669431822	-0.600544683700603	-1.65679017525542	-1.7314302994105
38.1183669431822	-0.600544683700603	-1.3142501547034	-1.43430663910532
38.1183669431822	-0.600544683700603	-1.3142501547034	-1.78766203583041
38.1183669431822	-0.600544683700603	-2.17785346465057	-1.78766203583041
38.1183669431822	-0.584489020898118	-2.04229132964772	-1.78766203583041
38.1183669431822	-0.584489020898118	-2.19668339837933	-1.78766203583041
39.951310512308	-0.584489020898118	-2.13216029299436	-1.78766203583041
39.951310512308	-0.584489020898118	-2.02461111738739	-1.78766203583041
30.1285609971144	-0.713755864349745	-2.19508279422855	-1.78766203583041
30.1285609971144	-0.697921446710577	-1.8100438970558	-1.79223414558903
28.8081060908982	-0.576246021277877	-1.69658366494116	-1.94103887832388
28.8081060908982	-0.576246021277877	-1.69658366494116	-1.94103887832388
30.5676605422492	-0.709413308122578	-1.69658366494116	-1.5412598456256
30.5676605422492	-0.709413308122578	-1.69658366494116	-1.5412598456256
30.5676605422492	-0.4132665418563	-1.33927077236224	-1.61942106961779
32.9825974281114	-0.4132665418563	-1.54998735768813	-1.63875611893575
30.9258028536609	-0.4132665418563	-1.72880032988984	-1.78949835733561
30.3825382238436	-0.4132665418563	-1.72880032988984	-2.09993063279832
30.3825382238436	-0.4132665418563	-1.72880032988984	-2.09993063279832
30.3825382238436	-0.4132665418563	-1.72880032988984	-1.75235593012184
30.3825382238436	-0.4132665418563	-0.851143703827358	-1.89090010880482
30.3825382238436	-0.643636442275328	-0.851143703827358	-1.91740222544356
29.7859752915702	-0.485742365563484	-2.07986731402726	-1.91740222544356
21.9622028032848	-0.485742365563484	-2.23385743280958	-1.91740222544356
24.508745747961	-0.611731632982816	-2.44617224751381	-1.79423635442488
24.0473761187693	-0.611731632982816	-2.44617224751381	-1.92240528643943
24.0473761187693	-0.503937918302015	-2.44617224751381	-2.24715490340859
25.5459708970638	-0.526226880731537	-2.44617224751381	-2.43433875594098
30.199138681465	-0.526226880731537	-1.90379216534439	-2.43433875594098
30.199138681465	-0.526226880731537	-1.90379216534439	-2.43433875594098
31.1447152501569	-0.526226880731537	-1.90379216534439	-2.1005772784273
31.1447152501569	-0.506688558545407	-1.90379216534439	-2.1005772784273
30.7936832640883	-0.734680050445231	-1.70755087752051	-2.01173432544331
30.7936832640883	-0.734680050445231	-1.27390513477685	-2.02016066061866
36.667702894347	-0.619943649319196	-2.02811096236179	-1.62727092324376
49.2045323046722	-0.579347222983816	-1.63963286056392	-1.62727092324376
49.2045323046722	-0.503684253456148	-1.63963286056392	-1.86655985705872
44.2107482959502	-0.503684253456148	-1.74261170552976	-1.86655985705872
44.2107482959502	-0.503684253456148	-1.74261170552976	-1.86655985705872
44.2107482959502	-0.497329631491491	-1.74261170552976	-1.86655985705872
35.961907564353	-0.654706629941539	-1.77464887772967	-1.86655985705872
35.961907564353	-0.600566067972809	-1.77464887772967	-1.86655985705872
35.961907564353	-0.73814031247332	-1.77701040988719	-1.86655985705872
35.961907564353	-0.73814031247332	-1.77701040988719	-1.8606086059942
40.1858372521736	-0.73814031247332	-1.77701040988719	-1.8606086059942
40.1858372521736	-0.822490254442139	-1.64396817100681	-1.8606086059942
40.1858372521736	-0.822490254442139	-1.8927788199079	-1.8606086059942
33.6696360271455	-0.69053115425775	-2.02755138088008	-1.85583785973256
33.6696360271455	-0.69053115425775	-2.02755138088008	-1.84870357706104
38.1626487049142	-0.865192125934675	-2.02755138088008	-1.84870357706104
38.1626487049142	-0.865192125934675	-2.06978954923386	-1.62173428975366
35.1178923297168	-1.10242717001502	-1.56294084052353	-1.62173428975366
40.3667004453035	-1.10242717001502	-0.70548606590118	-1.62173428975366
40.3667004453035	-1.10242717001502	-2.06453524243663	-1.87512997333042
40.3667004453035	-1.10242717001502	-2.24644403494503	-1.87512997333042
38.3269986899449	-1.10242717001502	-2.24644403494503	-1.73089311903726
38.3269986899449	-1.27270367225284	-1.97823780058934	-1.73089311903726
38.3269986899449	-1.27270367225284	-1.97823780058934	-1.73089311903726
38.3269986899449	-1.27270367225284	-1.97823780058934	-1.73089311903726
38.3269986899449	-1.27270367225284	-2.45808501228861	-1.73089311903726
38.3269986899449	-1.25042386128107	-2.45808501228861	-1.73089311903726
34.6498631287368	-1.25042386128107	-2.45808501228861	-1.73089311903726
34.6498631287368	-1.08884594724439	-2.45808501228861	-1.73089311903726
34.6498631287368	-1.29947635748242	-2.45808501228861	-1.61053627970939
28.4605587349091	-1.29947635748242	-2.1799324786167	-1.80143731001205
29.7915526960701	-1.86869442785644	-2.1799324786167	-1.91793174873197
29.7915526960701	-1.86869442785644	-2.1799324786167	-1.91793174873197
29.7915526960701	-1.91629728864064	-3.33927904334856	-1.77966775252127
29.4435037880804	-1.46775947378496	-2.67070215763442	-2.15984526298346
29.4435037880804	-1.46775947378496	-3.11522926200504	-2.438335550815
29.4435037880804	-1.27279089160857	-3.11522926200504	-2.438335550815
26.0734775022722	-1.4283824256403	-2.77341654798764	-1.85338619570486
25.7618295255315	-1.63435783290317	-2.77341654798764	-1.77372903485528
25.7618295255315	-1.63435783290317	-2.42453584831928	-1.68736121985761
26.4930174920673	-1.63435783290317	-2.27154083965683	-1.68736121985761
26.4930174920673	-1.65753441332768	-2.27154083965683	-1.68786958718171
27.5664308037305	-1.65753441332768	-2.27154083965683	-1.68786958718171
34.9755290213829	-1.65753441332768	-2.21048689183374	-1.68786958718171
34.9755290213829	-2.11745833364555	-2.21048689183374	-1.35990314479613
34.4330192032933	-2.0719971819232	-2.21048689183374	-1.35990314479613
35.1044573100619	-2.00620391442575	-2.21048689183374	-1.35990314479613
35.1044573100619	-2.00620391442575	-2.21048689183374	-1.35990314479613
35.1044573100619	-2.12508231591853	-2.21048689183374	-1.59452750443498
35.1044573100619	-1.81298498778186	-2.21048689183374	-1.59452750443498
35.1044573100619	-1.81298498778186	-2.04636379402962	-1.59452750443498
38.6097629199441	-1.81298498778186	-2.04636379402962	-1.53229332957181
38.6097629199441	-1.81298498778186	-2.2712898951389	-1.59870163956989
38.6097629199441	-1.81298498778186	-2.2712898951389	-1.59870163956989
38.6097629199441	-1.9385328256914	-2.2712898951389	-1.59870163956989
36.6291468971865	-1.87320691989478	-2.02899441497996	-1.59870163956989
45.3954693195792	-1.87320691989478	-2.06188155718183	-1.61808319562676
45.3954693195792	-1.87320691989478	-1.51220004920438	-1.58787757423701
37.6757196732779	-1.87320691989478	-1.51220004920438	-1.58787757423701
41.0654619482202	-1.88760937978186	-1.51220004920438	-1.70276059419152
41.0654619482202	-1.88760937978186	-1.51220004920438	-1.72864737332061
41.0654619482202	-1.88760937978186	-1.51220004920438	-1.72864737332061
40.0071530286435	-2.09232119107798	-1.64781420614527	-1.72864737332061
40.0071530286435	-2.09232119107798	-1.75629383818013	-1.72864737332061
40.0071530286435	-1.87637108969071	-1.75629383818013	-1.72864737332061
40.0071530286435	-1.87637108969071	-1.5627571064756	-1.72864737332061
44.6167479087777	-1.49503868068551	-1.5627571064756	-1.72864737332061
45.5764288678877	-1.29840572547341	-1.5627571064756	-1.88758077865233
40.4765014488735	-1.57985404369933	-2.04612930329645	-1.88758077865233
40.4765014488735	-1.5905584553563	-2.04612930329645	-1.88758077865233
40.4765014488735	-1.5905584553563	-2.04612930329645	-1.8881600070727
40.4765014488735	-1.5905584553563	-2.04612930329645	-1.58943468274047
40.4765014488735	-1.5905584553563	-1.24224102770154	-1.87889841286627
39.072054915322	-1.5905584553563	-1.24224102770154	-1.87889841286627
39.072054915322	-1.5905584553563	-1.34569509977025	-1.87889841286627
39.072054915322	-1.5905584553563	-1.54245283875275	-1.7803439629709
30.9927358912062	-1.5905584553563	-1.54245283875275	-1.7803439629709
25.2431683229705	-1.48735761756026	-2.11735413684922	-1.7803439629709
24.6417214658295	-1.48735761756026	-1.63462415851924	-1.98749966126647
32.5178856820672	-1.39388034392181	-1.63462415851924	-2.19415906314862
31.3422193365394	-1.39388034392181	-1.63462415851924	-2.19415906314862
31.3422193365394	-1.4227481730916	-1.58352656066809	-2.05896844242676
46.3519993799705	-1.4227481730916	-1.97656873928036	-2.05896844242676
31.9856532443484	-1.56727069347107	-1.97656873928036	-2.05896844242676
30.2576476347041	-1.56727069347107	-1.97656873928036	-2.05896844242676
30.2576476347041	-1.57886240351639	-1.97656873928036	-2.05896844242676
30.2576476347041	-1.14991984097242	-1.89316160954054	-2.05896844242676
28.8046926169264	-1.14991984097242	-1.89316160954054	-2.05896844242676
28.8046926169264	-1.14991984097242	-1.89316160954054	-2.05896844242676
28.2107884158928	-0.905778381580421	-1.89316160954054	-2.07076491872196
33.3887413793095	-0.905778381580421	-1.89316160954054	-2.07076491872196
33.3887413793095	-0.905778381580421	-1.82226360155868	-2.07076491872196
31.3150266004368	-1.02190668493081	-2.32164211766495	-2.07076491872196
35.1606577678486	-1.02190668493081	-1.48642631978668	-1.98503731724535
35.1606577678486	-1.21791587122504	-1.48642631978668	-1.64497353697253
35.1606577678486	-1.21791587122504	-1.48642631978668	-1.64497353697253
35.820264864709	-1.21791587122504	-1.48642631978668	-1.64497353697253
35.820264864709	-1.21791587122504	-1.48642631978668	-1.64497353697253
36.4871612812304	-1.21791587122504	-1.48642631978668	-1.70347332153624
36.4871612812304	-1.21791587122504	-1.24616224485727	-1.60425115256328
36.4871612812304	-1.21791587122504	-1.24616224485727	-1.5527387003946
49.1228743903936	-1.21791587122504	-1.24616224485727	-1.5527387003946
54.1728660894925	-1.21791587122504	-1.24616224485727	-1.45893125325056
54.1728660894925	-1.31014038173438	-1.67398040707058	-1.5430742982556
54.625454996758	-1.29702328404708	-1.67398040707058	-1.30552247926937
54.625454996758	-1.29702328404708	-1.67398040707058	-1.55065452661913
54.625454996758	-1.29702328404708	-1.99704892450301	-1.55065452661913
47.4108817593314	-1.29702328404708	-1.99704892450301	-1.55065452661913
46.511100189821	-1.29702328404708	-1.55999822481983	-1.63318015209282
39.5794113539192	-1.25486977905035	-1.55999822481983	-2.00593434684682
39.5794113539192	-1.25486977905035	-1.55999822481983	-1.95722783087111
46.6081213960422	-1.36400062852191	-1.55999822481983	-1.95722783087111
50.9715859409943	-1.36400062852191	-1.55999822481983	-1.8162732696528
50.9715859409943	-1.36400062852191	-1.71726354140981	-1.69895435283998
50.9715859409943	-1.36400062852191	-1.71726354140981	-1.69895435283998
50.9715859409943	-1.36400062852191	-1.97042824064768	-1.71645025972168
50.9715859409943	-1.36400062852191	-1.97042824064768	-2.00301734882737
48.003013724009	-1.36400062852191	-1.97042824064768	-2.00301734882737
38.2432995670134	-1.26645649527156	-1.46426977174403	-2.00301734882737
38.2432995670134	-1.26645649527156	-1.60431542080559	-2.00301734882737
38.2432995670134	-1.21231129619168	-1.60431542080559	-2.00301734882737
38.2432995670134	-1.22490271427433	-1.73992982152447	-2.00301734882737
38.2432995670134	-1.10051987430064	-1.73992982152447	-1.86363028029172
38.2432995670134	-1.37928743161942	-1.73992982152447	-1.86363028029172
38.2432995670134	-1.37928743161942	-1.72548438101464	-1.86363028029172
38.2432995670134	-1.37928743161942	-1.72548438101464	-1.86363028029172
37.1993270698561	-1.62321987192498	-1.7494720277459	-1.86363028029172
32.1466638623438	-1.62321987192498	-1.7397367927322	-1.86363028029172
32.1466638623438	-1.47282430540283	-2.20321628072053	-1.54698466915085
40.5176889259445	-1.47282430540283	-2.20321628072053	-1.64725814681722
40.5217692077964	-1.47282430540283	-2.5183893140287	-1.64725814681722
40.870781082148	-1.74169816411469	-2.5183893140287	-1.64725814681722
40.870781082148	-1.74169816411469	-2.36432990160182	-1.64725814681722
40.870781082148	-1.43509777109683	-1.81767274901537	-1.64725814681722
40.269564858864	-1.43509777109683	-1.81767274901537	-1.64725814681722
38.5401804082704	-1.44533870508785	-1.43661810450399	-1.28413622670833
38.5401804082704	-1.44533870508785	-1.93329546163331	-1.57486015023992
38.5401804082704	-1.44533870508785	-1.90232302199058	-1.62718829121276
38.5401804082704	-1.45227311423757	-2.70882537695298	-1.62718829121276
31.1987235631462	-1.45227311423757	-2.70882537695298	-1.62718829121276
31.1987235631462	-1.45227311423757	-2.56579952469487	-1.62718829121276
33.6829577406909	-1.63001083339512	-2.56579952469487	-1.57050818508636
33.6829577406909	-1.63001083339512	-2.56579952469487	-1.34482904610612
33.6829577406909	-1.63001083339512	-2.56579952469487	-1.34482904610612
37.3731024284668	-1.63001083339512	-2.56579952469487	-1.34482904610612
37.3731024284668	-1.63001083339512	-2.3204843367807	-1.34482904610612
32.931832606343	-1.74023594016777	-2.3204843367807	-1.42240947994342
32.931832606343	-1.72544379041453	-2.3204843367807	-1.17744589272162
32.931832606343	-1.72544379041453	-2.60127610155804	-1.17744589272162
29.4778581727709	-1.72544379041453	-2.81598236329523	-1.13374179476079
34.9085830411126	-1.72544379041453	-2.75608995738731	-1.42313693475252
34.9085830411126	-1.72544379041453	-2.75608995738731	-1.42313693475252
34.9085830411126	-1.70983406333393	-2.75608995738731	-1.5684682728535
35.186820542772	-1.58111382846696	-2.75608995738731	-1.5684682728535
35.186820542772	-1.58111382846696	-2.49997095884026	-1.09879213333781
35.186820542772	-1.58111382846696	-1.87859171346959	-1.09879213333781
30.1043338556952	-1.4300339883126	-1.87859171346959	-1.07340191402343
30.1043338556952	-1.4300339883126	-1.87859171346959	-1.07340191402343
30.1043338556952	-1.39074204874708	-1.83651201247579	-1.07340191402343
30.1043338556952	-1.40401964911792	-1.83651201247579	-1.11267324819502
27.8492948929952	-1.40401964911792	-1.83651201247579	-1.11267324819502
30.4577126470734	-1.40401964911792	-1.83651201247579	-0.933595378730776
30.4577126470734	-1.54300036354361	-1.83651201247579	-0.933595378730776
35.3105000498972	-1.65605556565363	-1.83651201247579	-0.95067773601109
35.3105000498972	-1.69775145932304	-1.83651201247579	-0.753446756841485
35.3105000498972	-1.68921400886535	-1.83651201247579	-0.753446756841485
35.3105000498972	-1.68921400886535	-1.83651201247579	-0.494614334319487
31.0922495521234	-1.68921400886535	-2.45670286335132	-0.494614334319487
29.4680627928353	-1.68921400886535	-2.45670286335132	-0.494614334319487
28.013674588841	-1.68921400886535	-2.33973733012568	-0.494614334319487
28.4498388269853	-1.59474477664139	-2.33973733012568	-0.494614334319487
28.4498388269853	-1.59474477664139	-2.33973733012568	-0.494614334319487
28.4498388269853	-1.87640153563887	-2.33973733012568	-0.494614334319487
28.1017459592609	-1.87640153563887	-2.33973733012568	-0.654954091697669
28.1017459592609	-1.87640153563887	-2.33973733012568	-0.654954091697669
25.0799902598942	-1.87640153563887	-2.63466180681857	-0.654954091697669
25.5837080016148	-1.87640153563887	-1.44450912320043	-0.654954091697669
27.1274926930501	-1.87640153563887	-1.28960700433489	-0.374723608006243
25.6746341809527	-1.86278569959243	-1.28960700433489	-0.374723608006243
25.6746341809527	-1.86278569959243	-1.4331304739942	-0.571841543894917
26.6320030049795	-1.6720994773258	-1.61915852964872	-0.187787937438235
26.6320030049795	-1.6720994773258	-1.61915852964872	-0.187787937438235
32.3413435419227	-1.63786674583201	-1.61915852964872	-0.187787937438235
32.3413435419227	-1.55730403311238	-1.61915852964872	-0.187787937438235
32.3413435419227	-1.55730403311238	-2.11358733558971	-0.187787937438235
32.3413435419227	-1.32688626181818	-2.11358733558971	-0.187787937438235
32.3413435419227	-1.27805452219095	-2.11358733558971	-0.438835447903679
35.1591460779791	-1.36025598122478	-2.11358733558971	-0.438835447903679
40.8389559845477	-1.21543825441436	-2.11358733558971	-0.438835447903679
40.8389559845477	-1.25151259203224	-2.11358733558971	-0.438835447903679
40.8389559845477	-1.18070419861149	-2.45618770480415	-0.443194241200397
40.8389559845477	-1.18070419861149	-2.45618770480415	-0.443194241200397
42.0477448907081	-1.3856468711333	-2.45618770480415	-0.211442124186818
42.0477448907081	-1.3856468711333	-2.23755776583267	-0.211442124186818
49.7987577030141	-1.3856468711333	-2.25653453245486	-0.211442124186818
48.1146042866482	-1.3856468711333	-1.90432048576485	-0.211442124186818
58.5773036911892	-1.3856468711333	-1.90432048576485	-0.282354288434316
58.5773036911892	-1.3856468711333	-2.24251867349036	-0.530698752144337
51.1717747415965	-1.3856468711333	-2.24251867349036	-0.530698752144337
51.1717747415965	-1.36245075143107	-2.24251867349036	-0.291488823729679
51.1717747415965	-1.53828369709211	-2.20798078824201	-0.291488823729679
42.1179145018541	-1.53828369709211	-2.00403605173312	-0.291488823729679
37.1651321620924	-1.56332656522607	-2.71256785224378	-0.950120146308792
46.0716180550414	-1.56332656522607	-2.71256785224378	-0.950120146308792
46.0716180550414	-1.84083744701115	-2.71256785224378	-0.684896871392931
33.1649039281159	-1.73224896421713	-2.71256785224378	-0.741965591386942
33.1649039281159	-1.55439152138534	-2.71256785224378	-0.741965591386942
33.1649039281159	-1.55439152138534	-2.71256785224378	-0.947884927704866
33.1649039281159	-1.55439152138534	-2.71256785224378	-1.10817690994872
36.153541581713	-1.55439152138534	-2.71256785224378	-1.10817690994872
36.153541581713	-1.55439152138534	-2.71256785224378	-1.3064114483075
36.153541581713	-1.55439152138534	-2.71256785224378	-0.91546792924202
35.3216894324167	-1.62302608447651	-3.38946770031803	-0.91546792924202
35.3216894324167	-1.62302608447651	-3.38946770031803	-0.91546792924202
35.3216894324167	-1.62302608447651	-3.38946770031803	-0.805522189477879
35.3216894324167	-1.63347877256595	-3.38946770031803	-1.0830567482135
31.2030156394711	-1.63347877256595	-3.38946770031803	-1.0830567482135
27.9022519167948	-1.39285102192986	-3.35162890932638	-1.0830567482135
26.6830122941507	-1.39285102192986	-3.35162890932638	-1.29034347126553
26.6830122941507	-1.48724088958987	-2.52597758600288	-1.22282016740752
26.7121586672969	-1.48724088958987	-2.52597758600288	-1.42236298848489
26.7121586672969	-1.22067448303893	-2.52597758600288	-1.67022069687872
28.2229600055555	-1.34861493481905	-2.81105938881101	-1.67022069687872
28.2229600055555	-1.5461626662409	-2.81105938881101	-1.67022069687872
28.2229600055555	-1.89350305704681	-3.07744773456718	-1.51130548980915
28.2229600055555	-1.89350305704681	-2.50583799841604	-1.51130548980915
23.3354834044101	-1.56616223453213	-2.57338272526217	-1.35921129314213
18.0514579325575	-1.7704123705628	-2.57338272526217	-1.35921129314213
18.0514579325575	-1.57768361421969	-2.46277155161618	-1.38199148450984
18.0514579325575	-1.84742496500267	-2.46277155161618	-1.33785848215326
18.0514579325575	-1.69710878737898	-2.61588913534915	-1.48354189236004
20.4924211316046	-1.69710878737898	-2.61588913534915	-1.4235143698647
20.4924211316046	-1.69710878737898	-2.61588913534915	-1.4235143698647
20.4924211316046	-1.80707815817639	-3.19178648144398	-1.4235143698647
20.4924211316046	-1.77413917883321	-3.53477908386932	-1.4235143698647
20.4924211316046	-1.77413917883321	-3.53477908386932	-1.20035400941366
20.4924211316046	-1.77413917883321	-3.53477908386932	-1.16590232093381
20.4924211316046	-1.67984714714517	-3.85533908889513	-1.16590232093381
22.6990388705492	-1.52926474982994	-4.02856420424661	-1.16590232093381
22.6990388705492	-1.35002470623483	-4.05797629081834	-1.16590232093381
22.4388035783618	-1.29719282347181	-4.05797629081834	-0.979344397188262
22.4388035783618	-1.29719282347181	-3.54285003336603	-0.979344397188262
22.4388035783618	-1.21982223808454	-3.54285003336603	-1.35712488543188
22.962800201773	-1.21982223808454	-3.54285003336603	-1.3440769103916
22.962800201773	-1.21982223808454	-3.6969265748401	-1.3440769103916
25.5001198904621	-1.21982223808454	-3.6969265748401	-1.3440769103916
25.5001198904621	-1.75502218968992	-3.6969265748401	-1.38742709960407
25.5001198904621	-1.75502218968992	-3.6969265748401	-1.62105285244776
25.5001198904621	-2.08286638004443	-3.6969265748401	-1.62105285244776
25.5001198904621	-2.08286638004443	-3.6969265748401	-1.62105285244776
22.7790479558492	-2.08286638004443	-3.51022621036809	-1.62105285244776
22.9497004930055	-2.08286638004443	-3.51022621036809	-1.62105285244776
25.5122762217786	-2.08286638004443	-3.51022621036809	-1.62105285244776
25.5122762217786	-2.08286638004443	-3.51022621036809	-1.83641770479683
25.5122762217786	-2.08286638004443	-3.51022621036809	-1.83641770479683
36.259795220004	-1.68333507461469	-2.62776839881456	-1.83641770479683
41.0954429728763	-1.68333507461469	-2.62776839881456	-2.0803073852844
41.0954429728763	-1.62056325551822	-2.62776839881456	-2.0803073852844
40.5688608323	-1.67498859433056	-2.9055714533314	-1.96472107557728
40.5688608323	-1.89047783640789	-2.9055714533314	-1.89036079818687
45.1102084778233	-1.80358641937814	-2.9055714533314	-1.89036079818687
46.9968182010743	-1.8840655283845	-2.9055714533314	-2.07053694285613
39.1531888355389	-1.8840655283845	-2.85447939577003	-2.07053694285613
40.4902201801179	-1.8840655283845	-3.57895235434833	-1.85581103151039
40.4902201801179	-1.8840655283845	-3.57895235434833	-1.85581103151039
40.4902201801179	-1.99464324860985	-3.57895235434833	-1.85581103151039
40.4902201801179	-1.99464324860985	-3.63523157566496	-1.85581103151039
47.0553294953397	-1.99464324860985	-3.67579331483585	-1.72077355583376
57.8535285323719	-2.04716766763888	-3.67579331483585	-1.72077355583376
57.8535285323719	-1.9164722520475	-3.15904189953881	-1.73480267849567
59.79555051913	-1.88774892166964	-2.78647848399939	-1.58425601164177
60.1214153470995	-1.88774892166964	-2.78647848399939	-1.58425601164177
60.1214153470995	-1.62604279234406	-2.78647848399939	-1.58425601164177
62.3906031912294	-1.81110570852675	-2.78647848399939	-1.30814553582451
57.6269087160406	-1.81110570852675	-2.61303570766141	-1.42248369882184
64.6830897482474	-1.67168293500018	-2.61303570766141	-1.42248369882184
64.6830897482474	-1.67168293500018	-2.61303570766141	-1.42248369882184
64.6830897482474	-1.60022321073675	-2.2639592218207	-1.19023818085693
64.6830897482474	-1.60022321073675	-2.2639592218207	-1.19023818085693
63.1994466993867	-1.51625512129565	-2.2639592218207	-1.19023818085693
63.1994466993867	-1.51625512129565	-2.0921683139196	-1.58049794143059
50.6719445162373	-1.64972560749434	-2.36850443887878	-1.58049794143059
50.6719445162373	-1.64972560749434	-2.36850443887878	-1.58049794143059
50.6719445162373	-1.37525834005059	-2.36850443887878	-1.58049794143059
49.6928022109309	-1.37525834005059	-2.00625423256519	-1.58049794143059
49.6928022109309	-1.37525834005059	-2.00625423256519	-1.58049794143059
43.6739670432995	-1.63730386680358	-1.69719073487252	-1.47517463827779
43.6739670432995	-1.63730386680358	-1.69719073487252	-1.47517463827779
43.6739670432995	-1.45249494550564	-1.69719073487252	-1.47517463827779
36.6242160133106	-1.45249494550564	-1.69719073487252	-1.47543921667125
36.6242160133106	-1.45249494550564	-1.69719073487252	-1.47543921667125
36.6242160133106	-1.45249494550564	-2.06399307004491	-1.72373544384772
39.5688837388583	-1.45249494550564	-2.06399307004491	-1.72373544384772
39.5688837388583	-1.45249494550564	-2.06399307004491	-1.72373544384772
39.5688837388583	-1.45249494550564	-2.06399307004491	-1.56172850311797
39.5688837388583	-1.45249494550564	-2.06399307004491	-1.56172850311797
39.5688837388583	-1.80960329481324	-2.06399307004491	-1.56172850311797
39.5688837388583	-1.44985958542041	-2.06399307004491	-1.56172850311797
42.2823394980536	-1.44985958542041	-2.06399307004491	-1.56172850311797
39.9155417149109	-1.65919231424826	-2.06399307004491	-1.47569994455648
39.9155417149109	-1.65919231424826	-2.06399307004491	-1.73906277309129
39.9155417149109	-1.65919231424826	-1.33534014051954	-1.7576607532162
39.9155417149109	-1.90243626304112	-1.33534014051954	-1.7226932453514
39.8270455888005	-2.16980880561777	-1.6535570823033	-1.7226932453514
38.0895545978205	-2.16980880561777	-1.56623911811085	-1.7226932453514
38.0895545978205	-2.19915434144888	-1.56623911811085	-1.64916698705765
41.6352292051454	-1.99913159022038	-1.56623911811085	-1.62999694996016
41.6352292051454	-1.99913159022038	-1.77493771216613	-1.62999694996016
41.6352292051454	-1.99913159022038	-1.77493771216613	-1.28778500323531
47.6489145977693	-1.84906533843747	-1.7242653778711	-1.28778500323531
42.5719449353682	-1.84906533843747	-1.7242653778711	-1.28778500323531
38.1071984315808	-1.84906533843747	-2.05802148858429	-1.23549919024628
39.7425389451034	-1.95800068406131	-2.05802148858429	-1.23549919024628
39.1110478647251	-1.75218080201914	-2.05802148858429	-1.23549919024628
39.502658000729	-1.75218080201914	-2.05802148858429	-1.15044416314071
39.502658000729	-1.75218080201914	-1.08867643883106	-1.39068304613863
39.1303521943482	-1.75218080201914	-1.08867643883106	-1.28510888770603
38.4969090428948	-1.98304963390738	-1.08867643883106	-1.28510888770603
38.4969090428948	-1.98304963390738	-0.846628270289646	-1.13177082654955
38.4969090428948	-1.95262351637597	-0.846628270289646	-1.49007412919784
35.6110819130221	-1.57613507954313	-1.65350686113773	-1.49007412919784
35.8889054653694	-1.10135692192396	-1.65350686113773	-1.49007412919784
47.3164905270996	-1.00343907964036	-1.65350686113773	-1.49007412919784
47.3164905270996	-0.893377477894691	-1.60689555311186	-1.27846205962142
47.3164905270996	-0.497081453657285	-1.60689555311186	-1.40966278375386
60.2052898728798	-0.497081453657285	-1.60689555311186	-1.40966278375386
60.2052898728798	-0.497081453657285	-1.60689555311186	-1.54971427865511
60.2052898728798	-0.497081453657285	-1.59235033775167	-1.44761776218168
48.7392203427961	-0.526437514277379	-1.59235033775167	-1.44761776218168
52.4843348209945	-0.373784350318784	-1.48356422456236	-1.44761776218168
52.4843348209945	-0.304379615746933	-1.48356422456236	-1.44761776218168
52.4843348209945	-0.241415211245376	-1.48356422456236	-1.28636413827875
52.4843348209945	-0.241415211245376	-1.11438609410745	-0.88003444210346
52.4843348209945	-0.241415211245376	-0.630416924502244	-0.88003444210346
55.1437953212309	-0.241415211245376	-0.762923063794997	-1.24446822112159
55.1437953212309	-0.241415211245376	-0.762923063794997	-1.24446822112159
55.1437953212309	-0.241415211245376	-0.762923063794997	-1.14632860005448
53.4812538904152	-0.241415211245376	-0.385771817689345	-1.22101316094661
53.4812538904152	-0.241415211245376	-1.24027066480973	-1.22101316094661
67.3979154369772	-0.0546926741491045	-0.850909126898119	-1.22101316094661
69.2529951067129	-0.0546926741491045	-0.850909126898119	-0.30816427671745
69.2529951067129	-0.21641739655757	-0.850909126898119	-0.172113682971025
69.2529951067129	0.090720205622561	-1.00809170051843	-0.272089277334463
86.6857686717804	0.286934303197261	-0.530314000196831	-0.272089277334463
87.7311466047487	0.275814511419083	-1.00219358125538	-0.110272294995471
90.4724267478176	0.275814511419083	-1.00219358125538	-0.110272294995471
85.2907820850622	0.275814511419083	-0.56133762661038	-0.311652182726648
85.1948029140328	0.238221770991036	-0.56133762661038	-0.0990352661957047
66.6042917537007	0.170873141702376	-0.56133762661038	0.414798947608226
76.4938386438881	0.0603716720783743	-0.73819574270294	0.123171549588624
76.4938386438881	-0.301541019761778	-0.970395483051405	0.239094789078841
78.3435668732879	-0.301541019761778	-0.970395483051405	0.0716965972264099
78.3435668732879	-0.301541019761778	-0.970395483051405	0.0716965972264099
78.3435668732879	-0.0888141119409837	-0.970395483051405	0.0716965972264099
78.3435668732879	-0.0888141119409837	-1.64018991465988	0.00710227357587168
74.6445699126354	-0.20813559738448	-1.43824804725014	0.00710227357587168
74.6445699126354	-0.20813559738448	-1.43824804725014	0.00710227357587168
74.6445699126354	-0.180820346936707	-1.69395383882853	-0.168644675367752
74.6445699126354	-0.180820346936707	-1.11083057089898	-0.0830581041514501
74.6445699126354	-0.180820346936707	-1.11083057089898	-0.260817036846499
68.046852384729	-0.180820346936707	-1.11083057089898	-0.260817036846499
68.046852384729	-0.385425931374163	-1.11083057089898	-0.260817036846499
68.046852384729	-0.344602300964623	-1.00291029596632	-0.260817036846499
68.046852384729	-0.344602300964623	-1.20586214238517	-0.488334110727717
67.1116407150287	-0.344602300964623	-1.22128748228754	-0.488334110727717
67.1116407150287	-0.584680371502367	-1.22128748228754	-0.87835218212153
54.3238551081637	-0.584680371502367	-1.79206069866222	-0.87835218212153
51.2503145817618	-0.584680371502367	-1.79206069866222	-1.07345112836304
51.2503145817618	-0.584680371502367	-1.79206069866222	-1.07345112836304
44.9902941526627	-0.584680371502367	-1.79206069866222	-1.07345112836304
44.9902941526627	-0.584680371502367	-1.20730216751132	-1.07345112836304
48.6585314997425	-0.467992688766018	-1.20730216751132	-1.07345112836304
43.5609762250966	-0.467992688766018	-1.20730216751132	-1.07345112836304
43.5609762250966	-0.857993937078565	-1.19110755986712	-1.07345112836304
43.2988405178412	-0.542470353161693	-1.19110755986712	-0.958878387247605
43.357065135141	-0.647188169606064	-1.28594947583624	-0.988593945642172
44.7215886477108	-0.647188169606064	-1.57908389826247	-0.988593945642172
44.7215886477108	-0.647188169606064	-1.57908389826247	-0.988593945642172
44.7215886477108	-0.49579152416437	-1.57908389826247	-0.850860361819648
43.4467263279171	-0.491422011635579	-0.443484974594007	-0.931887548952354
39.317431691672	-0.822658865031372	-0.443484974594007	-0.931887548952354
39.317431691672	-0.587708859021384	-1.0241095177695	-0.93237960688342
41.1370861795102	-0.587708859021384	-1.0156545236872	-0.96756192715165
52.6179381395009	-0.587708859021384	-1.64718869423599	-0.629665356702939
52.6179381395009	-0.796864517344982	-1.27819014159536	-0.80713810921608
55.8226741494977	-0.796864517344982	-1.27819014159536	-1.20520736590471
65.5108923720003	-0.719224447707296	-1.27819014159536	-1.20520736590471
65.5108923720003	-0.719224447707296	-1.27819014159536	-1.0244681156904
65.5108923720003	-0.820069555882344	-1.27819014159536	-1.12456625254539
65.5108923720003	-0.820069555882344	-1.27819014159536	-1.12456625254539
63.9311096222179	-0.820069555882344	-1.27819014159536	-1.12456625254539
63.9311096222179	-0.475982455819705	-1.27819014159536	-1.12456625254539
63.9311096222179	-0.75833110712557	-1.27819014159536	-1.59941417261893
63.9311096222179	-0.738832742611382	-1.83009289926388	-1.22653371689576
63.9311096222179	-0.550238677368288	-1.83009289926388	-1.22653371689576
63.9311096222179	-0.550238677368288	-1.74750752612012	-1.11435744291161
76.9332816465062	-0.599529802136878	-1.74750752612012	-1.11435744291161
67.6723830263912	-0.599529802136878	-1.74750752612012	-1.11435744291161
67.6723830263912	-0.599529802136878	-1.74750752612012	-1.17105794820806
67.6723830263912	-0.599529802136878	-1.74750752612012	-1.31826872173838
67.6723830263912	-0.599529802136878	-2.15567180520911	-0.922012182904541
67.6723830263912	-0.599529802136878	-2.12017556592829	-0.922012182904541
56.5999339708595	-0.572640524630533	-2.19531235863086	-0.922012182904541
56.5999339708595	-0.840579653045163	-1.9955488989039	-1.05745333802655
64.4235485846791	-0.840579653045163	-1.9955488989039	-1.11972280919002
66.1111348696734	-0.840579653045163	-1.9955488989039	-1.11972280919002
66.1111348696734	-0.840579653045163	-1.94148733726967	-1.11972280919002
66.6565396226578	-0.840579653045163	-1.94148733726967	-0.654897656782812
73.1972590478072	-0.914162237563768	-1.64672797869405	-0.721481463838647
73.1972590478072	-0.995198462463475	-1.06855852768791	-1.25686337364752
73.1972590478072	-0.678229938204912	-1.51510177970212	-1.25686337364752
73.1972590478072	-0.678229938204912	-1.51510177970212	-1.25686337364752
94.1164880910538	-0.678229938204912	-0.662650453627458	-1.25686337364752
78.2613657015029	-0.678229938204912	-0.662650453627458	-1.13051208460201
78.2613657015029	-0.678229938204912	-0.662650453627458	-1.13051208460201
72.9796144368559	-0.678229938204912	-0.939610618405155	-1.13051208460201
68.2557479914157	-0.686923918907956	-0.939610618405155	-1.13051208460201
59.784802704874	-0.686923918907956	-0.939610618405155	-0.973394962972322
68.9069920272763	-0.686923918907956	-0.939610618405155	-0.896176996655553
71.1967054425965	-0.686923918907956	-0.810746695091781	-1.08219591535678
71.1967054425965	-0.686923918907956	-1.1746648176878	-1.08219591535678
71.1967054425965	-0.657954946688386	-1.1746648176878	-1.08219591535678
71.1967054425965	-0.657954946688386	-1.23531408125777	-1.01668556059521
71.1967054425965	-0.657954946688386	-1.23531408125777	-1.07405032727189
71.1967054425965	-0.657954946688386	-1.3139983067425	-1.04650414474197
71.1967054425965	-0.547573809360189	-1.3139983067425	-1.04650414474197
70.1816084935704	-0.547573809360189	-0.783746438743091	-1.04650414474197
70.1816084935704	-0.547573809360189	-0.473659241511013	-1.04650414474197
70.1816084935704	-0.607774600300299	-0.65678304086216	-1.02412805058732
62.0611454675141	-0.607774600300299	-0.65678304086216	-0.952293301366798
77.4110986358727	-0.587589882264914	-0.65678304086216	-0.898893431477257
77.4110986358727	-0.364823136450853	-0.655792262884643	-0.898893431477257
77.4110986358727	-0.342362691004516	-0.655792262884643	-0.898893431477257
77.4110986358727	-0.277896123536048	-0.655792262884643	-0.898893431477257
77.4110986358727	-0.238780749218231	-0.655792262884643	-0.962580530098366
67.686055639901	-0.238780749218231	-0.955840230355203	-0.962580530098366
67.686055639901	-0.650509150176035	-0.955840230355203	-0.980960306515065
61.9795100369445	-0.650509150176035	-1.02661262764958	-0.853770860747893
54.8485290120929	-0.613925675558696	-0.534866451381228	-0.853770860747893
52.8090873274821	-0.613925675558696	-0.549576741772168	-0.76631611326203
59.1980349098898	-0.794679557779434	-1.08637169425364	-0.600882145047127
59.1980349098898	-0.794679557779434	-0.634448428993249	-0.149239334566044
68.1239393968415	-0.929242578504873	-0.754147103822794	-0.149239334566044
67.7204469813891	-0.857290246984998	-0.754147103822794	-0.149239334566044
67.7204469813891	-0.857290246984998	0.816577278097557	0.0297538724913596
62.5897328125666	-0.790767105238467	-1.12441584477898	0.0297538724913596
62.5897328125666	-0.790767105238467	-0.792649049743608	0.0297538724913596
62.5897328125666	-0.326591396665237	-0.792649049743608	0.0297538724913596
62.5897328125666	-0.797995995007382	-0.792649049743608	0.0297538724913596
73.7152306903271	-0.797995995007382	0.224842656887111	0.0297538724913596
73.7152306903271	-0.797995995007382	0.224842656887111	-0.0958051391184506
84.0580822703491	-0.907540518767353	0.224842656887111	-0.0958051391184506
84.0580822703491	-0.907540518767353	0.224842656887111	-0.0958051391184506
95.9631661425119	-0.907540518767353	-0.243813034163382	-0.0958051391184506
98.874541028849	-0.851331355019791	-0.243813034163382	-0.0958051391184506
98.874541028849	-0.851331355019791	-0.401090237901903	-0.0958051391184506
92.1403626127222	-0.851331355019791	-0.401090237901903	-0.0958051391184506
92.1403626127222	-0.851331355019791	-0.401090237901903	-0.0408491953154856
92.1403626127222	-0.495944268007318	-0.87609874486105	-0.139518089237601
92.1403626127222	-0.43223920472506	-0.87609874486105	-0.139518089237601
81.2066648828686	-0.209544472756272	-1.05399981792936	-0.139518089237601
81.2066648828686	-0.209544472756272	-1.05399981792936	-0.139518089237601
84.1373608430248	-0.209544472756272	-1.05399981792936	-0.139518089237601
84.1373608430248	-0.209544472756272	-1.05399981792936	-0.139518089237601
92.9957907642798	-0.2162945562424	-1.05399981792936	-0.139518089237601
92.9957907642798	-0.457384295787942	-1.05399981792936	-0.139518089237601
92.9957907642798	-0.457384295787942	-1.05399981792936	-0.139518089237601
92.9957907642798	-0.457384295787942	-1.05399981792936	0.0300835825431905
92.9957907642798	-0.457384295787942	-0.523526381880981	0.0300835825431905
92.9957907642798	-0.457384295787942	-0.523526381880981	-0.230978813921975
82.681544225412	-0.457384295787942	-0.748124925147792	-0.230978813921975
82.681544225412	-0.32684981844631	-0.748124925147792	-0.528525368896155
82.681544225412	-0.359133373808027	-0.748124925147792	-0.528525368896155
82.681544225412	-0.590509293499889	-0.748124925147792	-0.551406472053325
75.326448017886	-0.590509293499889	-0.748124925147792	-0.551406472053325
75.326448017886	-0.6574993240455	-0.748124925147792	-0.551406472053325
75.326448017886	-0.517021742720926	-0.748124925147792	-0.523044576403167
75.326448017886	-0.517021742720926	-0.748124925147792	-0.523044576403167
75.326448017886	-0.517021742720926	-0.748124925147792	-0.523044576403167
66.1498397624123	-0.715899408956279	-0.518931241095311	-0.357056528227741
84.5895705008768	-0.811533101734152	-1.09809768222156	-0.357056528227741
92.4072867265093	-0.658046213925825	-1.09809768222156	-0.357056528227741
92.4072867265093	-0.658046213925825	-1.09809768222156	-0.357056528227741
85.6538292157525	-0.906895252535014	-1.28691039425042	-0.357056528227741
85.6538292157525	-0.906895252535014	-1.36690281677291	-0.357056528227741
85.6538292157525	-0.906895252535014	-1.36690281677291	-0.503349399711002
97.1359439335512	-1.04414930066554	-1.36690281677291	-0.301826527340813
95.5025205692006	-1.04414930066554	-1.25996011624635	-0.301826527340813
77.8729857896478	-1.08387798063303	-1.23070233809276	-0.377061691288657
77.8729857896478	-1.01484481886082	-1.66784909504155	-0.400119241297353
89.1919284369499	-1.01484481886082	-1.66784909504155	-0.400119241297353
64.6880403114852	-1.01484481886082	-1.7078142533966	-0.686204097426111
56.4628868024309	-1.33346636023754	-1.27861868420899	-0.89862360570348
58.7955533004635	-1.33346636023754	-1.27861868420899	-0.89862360570348
58.7955533004635	-1.33346636023754	-1.27861868420899	-0.89862360570348
58.7955533004635	-1.33346636023754	-0.744490805476176	-0.89862360570348
58.7955533004635	-1.4290407625398	-0.744490805476176	-0.994120265431277
58.7955533004635	-1.4290407625398	-0.744490805476176	-1.02523675293825
57.9991218599959	-1.4290407625398	-0.744490805476176	-0.946849641322953
57.9991218599959	-1.39996218816404	-0.744490805476176	-0.947153936613964
57.9991218599959	-1.43595276442858	-1.56826616126239	-0.947153936613964
57.9991218599959	-1.43595276442858	-1.56826616126239	-0.955965066146249
57.9991218599959	-1.26367746955814	-1.52487256659952	-0.979293816274276
57.9991218599959	-1.26367746955814	-0.57532648126932	-0.979293816274276
57.9991218599959	-1.32359240885402	-0.57532648126932	-0.979293816274276
57.9991218599959	-1.32359240885402	-1.2261868339602	-1.01467667913874
52.2580625484609	-1.32359240885402	-1.2261868339602	-1.1150066172492
52.2580625484609	-1.14675754498811	-1.26962273819809	-1.1150066172492
61.3399066077969	-1.06550263992025	-0.517782626886651	-1.1150066172492
67.9267618462474	-1.06550263992025	-0.517782626886651	-1.1150066172492
67.9267618462474	-1.06550263992025	-0.517782626886651	-1.1150066172492
67.9267618462474	-1.28443922785023	-0.517782626886651	-1.1150066172492
80.8524373317792	-1.28443922785023	-0.789636037878981	-1.1150066172492
79.4306844321252	-1.28443922785023	-0.789636037878981	-1.1150066172492
71.9106398767324	-1.19796034170163	-0.789636037878981	-0.856273083465002
71.9106398767324	-1.03971497964789	-0.431176971599691	-0.856273083465002
78.8360932739342	-1.03971497964789	-0.431176971599691	-0.639612814239107
79.7463472649286	-1.03971497964789	-0.348524964980829	-0.557187304439549
79.7463472649286	-1.03971497964789	-0.348524964980829	-0.557187304439549
77.8596797152767	-1.03971497964789	-0.348524964980829	-0.422271265618367
77.8596797152767	-0.841759841770399	-0.301696655737544	-0.422271265618367
77.8596797152767	-0.841759841770399	-0.301696655737544	-0.241756639728039
77.8596797152767	-0.841759841770399	-0.301696655737544	-0.241756639728039
68.8091107295423	-0.742432712938975	-1.16890936310489	-0.241756639728039
68.8091107295423	-0.630285344521959	-1.16890936310489	-0.241756639728039
68.8091107295423	-0.799108595266244	-1.16890936310489	0.0377750338520891
78.5589458868883	-0.799108595266244	-1.16890936310489	0.0377750338520891
81.542781390366	-0.799108595266244	-1.16890936310489	0.0377750338520891
84.9401715850408	-0.799108595266244	-1.10461820671563	-0.0376484225471144
77.7505729476287	-0.476611814467341	-0.747999486607321	-0.34252190519172
77.7505729476287	-0.476611814467341	-0.971972720285098	-0.34252190519172
53.1049110304896	-0.586966286970223	-0.871222834161908	-0.279261643681961
56.0135150107621	-0.586966286970223	-1.9234882710151	-0.279261643681961
53.9528662326161	-0.586966286970223	-1.9234882710151	-0.279261643681961
53.9528662326161	-0.532548410956516	-1.9234882710151	-0.279261643681961
64.3010286272521	-0.532548410956516	-1.9234882710151	-0.273273380622684
61.8583318712753	-0.561554594487743	-1.15755988842022	-0.305127395592433
61.8583318712753	-0.550013562276171	-0.947517583899973	-0.305127395592433
61.8583318712753	-0.950239340340595	-0.947517583899973	-0.305127395592433
58.9637538059016	-0.680351812591846	-1.55054031348784	-0.305127395592433
52.6768001192814	-0.71367045752433	-1.55054031348784	-0.702244490297183
52.6768001192814	-0.71367045752433	-1.55054031348784	-0.702244490297183
65.6882156452063	-0.71367045752433	-0.940596015904406	-1.00636831423568
65.6882156452063	-0.644794702650229	-0.940596015904406	-1.00636831423568
74.3351762528394	-0.644794702650229	-0.940596015904406	-1.03994808372154
76.5415389295084	-0.644794702650229	-0.520642214553702	-1.03994808372154
79.5691265892587	-0.644794702650229	-0.520642214553702	-0.618019520584881
96.6992170800287	-0.644794702650229	-0.520642214553702	-0.569527237473392
96.6992170800287	-0.716065746132682	-0.520642214553702	-0.46141475837433
87.2721103134013	-0.716065746132682	-0.564837087356437	-0.26304499121008
87.2721103134013	-0.999892335083268	-0.564837087356437	-0.26304499121008
70.803432824553	-1.03456261350615	-0.564837087356437	-0.26304499121008
49.2518541013329	-1.03456261350615	-0.547993041462971	-0.525800489766617
49.2518541013329	-0.898760680281734	-1.42222581769156	-0.525800489766617
51.860018640667	-0.898760680281734	-1.42222581769156	-0.525800489766617
51.860018640667	-0.898760680281734	-1.21225067231278	-0.44994183987988
51.860018640667	-0.898760680281734	-1.21225067231278	-0.44994183987988
51.860018640667	-0.596145929856495	-1.21225067231278	-0.44994183987988
51.860018640667	-0.596145929856495	-1.21225067231278	-0.44994183987988
51.860018640667	-0.417053863779085	-1.21225067231278	-0.44994183987988
51.860018640667	-0.417053863779085	-1.21225067231278	-0.34851349835041
50.7152547356651	-0.417053863779085	-0.971152896700636	-0.45530763984861
38.2792029694833	-0.437756672178839	-0.478160544558655	-0.491983406924529
57.8753536382266	-0.437756672178839	-0.478160544558655	-0.491983406924529
57.8753536382266	-0.941579610373576	-0.478160544558655	-0.357848642801698
57.8753536382266	-1.05495192689085	-0.478160544558655	-0.357848642801698
56.5623692328432	-1.05495192689085	-0.478160544558655	-0.405185169672425
65.0248768433257	-1.0069702754372	-0.458262320131436	-0.526554652710027
65.0248768433257	-1.0069702754372	-0.458262320131436	-0.498729803699389
65.0248768433257	-1.0069702754372	-0.899596069130004	-0.498729803699389
61.146831775388	-1.2063906577823	-0.820574261196857	-0.498729803699389
61.146831775388	-1.2063906577823	-1.6286523380751	-0.498729803699389
63.3040126612687	-1.02913098660257	-1.23535103659212	-0.498729803699389
73.8943795070455	-1.02913098660257	-1.62333538104319	-0.498729803699389
78.416336940677	-1.02913098660257	-1.53867220033263	-0.498729803699389
78.416336940677	-1.02913098660257	-1.61648468679894	-0.498729803699389
78.416336940677	-0.951684148089088	-0.321561729387585	-0.836576585879524
78.416336940677	-0.951684148089088	-0.321561729387585	-0.836576585879524
65.6840679484017	-0.953655544945406	-0.321561729387585	-0.836576585879524
65.6840679484017	-0.687346990161741	-0.374584991308503	-0.836576585879524
62.8722483196497	-1.11447642913453	-1.09139602823334	-0.764376195606413
62.8722483196497	-1.11447642913453	-1.01510421864149	-0.764376195606413
74.9380209483732	-1.11447642913453	-1.21759531714931	-0.764376195606413
62.3996987337116	-1.30218441770847	-0.292882864446152	-0.764376195606413
62.3996987337116	-1.30218441770847	-0.809669056268323	-0.62172120371432
62.3996987337116	-1.30218441770847	0.056708810311821	-0.62172120371432
62.3996987337116	-1.30218441770847	0.056708810311821	-0.513471712297544
62.3996987337116	-1.32265233435641	0.056708810311821	-0.513471712297544
62.3996987337116	-1.44861745147416	0.056708810311821	-0.426826897111295
55.9317000933882	-1.19672669534359	-0.708072388199131	-0.226914714055715
55.9317000933882	-1.05345632223763	-0.199278187180539	-0.526321624449871
55.9317000933882	-1.05345632223763	-0.199278187180539	-0.526321624449871
50.205702709841	-0.952330184960143	-0.80894116938803	-0.607692337797536
50.205702709841	-0.952330184960143	-0.80894116938803	-0.607692337797536
50.205702709841	-0.952330184960143	-0.80894116938803	-0.607692337797536
50.205702709841	-0.898808154729603	-0.80894116938803	-0.607692337797536
59.4935763663035	-0.744459750336591	-0.295198482012386	-0.607692337797536
52.7247959086286	-0.744459750336591	-0.174468468608025	-0.607692337797536
52.7247959086286	-0.744459750336591	-0.174468468608025	-0.400884947329417
52.7247959086286	-0.744459750336591	0.306801212848042	-0.344875219440699
52.7247959086286	-0.814453982553752	0.306801212848042	-0.344875219440699
52.7247959086286	-0.814453982553752	0.306801212848042	-0.344875219440699
52.7247959086286	-0.814453982553752	0.306801212848042	-0.136777452513155
63.6240735212051	-0.814453982553752	0.306801212848042	-0.352664520462609
63.6240735212051	-0.814453982553752	0.146585040858988	-0.636570256986726
69.5725183517603	-0.814453982553752	0.146585040858988	-0.402297664595603
80.2480329134058	-0.814453982553752	0.146585040858988	-0.477497426322552
77.0206695578463	-0.814453982553752	0.336430838876532	-0.477497426322552
77.0206695578463	-0.809781967900826	0.336430838876532	-0.477497426322552
71.2869438157285	-0.626506903611202	0.336430838876532	-0.56476222089504
71.2869438157285	-0.256053244767585	-0.483319498985066	-0.156379437322496
103.271631361702	-0.256053244767585	-0.483319498985066	-0.156379437322496
103.271631361702	-0.23980212780845	-0.795150892457762	-0.156379437322496
85.8901296652878	-0.23980212780845	-1.07234585974255	-0.335113845226436
77.7203999325642	-0.23980212780845	-0.849169782700032	-0.136954853044221
69.280286816474	-0.23980212780845	-0.849169782700032	-0.136954853044221
67.7636468511216	-0.23980212780845	-1.35268881137506	-0.219722563456063
61.3161626071358	-0.23980212780845	-1.35268881137506	-0.219722563456063
53.7567857499264	-0.23980212780845	-1.32024684382224	0.0335688913260458
54.9967376653521	-0.506804956356685	-1.84259911111981	0.0335688913260458
56.7025111149	-0.506804956356685	-1.84259911111981	0.0335688913260458
59.5900402144245	-0.506804956356685	-2.37927006007879	0.302539040885089
59.5900402144245	-0.610041847079793	-2.37927006007879	0.302539040885089
59.5900402144245	-0.407762377267736	-1.97623180744035	0.302539040885089
59.5900402144245	-0.407762377267736	-1.97623180744035	0.302539040885089
64.0383745074755	-0.484822708663317	-1.97623180744035	0.302539040885089
75.7343513979872	0.0174457246365096	-1.97623180744035	0.482004260005552
73.337041335064	-0.13868483144549	-1.97623180744035	0.497154368355201
83.0186398647607	-0.13868483144549	-1.97623180744035	0.497154368355201
83.0186398647607	-0.13868483144549	-1.97623180744035	0.497154368355201
83.0186398647607	-0.13868483144549	-1.97623180744035	0.497154368355201
90.7545176151632	-0.191113813792845	-1.97623180744035	0.133357487680831
90.7545176151632	-0.191113813792845	-1.42396286817605	0.133357487680831
92.2416989616062	-0.107170363013085	-1.42396286817605	0.133357487680831
90.4089211291912	-0.176040729189559	-1.70165470151527	0.248186095642857
90.4089211291912	-0.582141026275015	-1.6812574143612	-0.0907386142732537
97.1089491522919	-0.582141026275015	-1.6812574143612	-0.0907386142732537
75.3680232050731	-0.363539906820764	-2.01415117876263	-0.0907386142732537
75.3680232050731	-0.363539906820764	-2.01415117876263	-0.0907386142732537
75.3680232050731	-0.363539906820764	-2.01415117876263	-0.214503787561134
79.3162605530934	-0.657641190615047	-1.94954970281172	0.188642519652273
60.6187292836401	-0.657641190615047	-1.94954970281172	0.0144289945407159
64.6778764883997	-0.657641190615047	-1.88194102302503	0.0144289945407159
68.6942653440847	-0.876324938509491	-1.25904636929302	0.0144289945407159
68.5223731244719	-0.8050817480546	-1.25904636929302	0.0524444929634919
57.0611859893865	-0.8050817480546	-1.45976069244727	0.0524444929634919
53.5019544814743	-0.8050817480546	-1.34681658138174	0.0524444929634919
53.5019544814743	-0.666108887838158	-1.23716379115922	0.0524444929634919
44.7673522683605	-0.666108887838158	-1.65971915435799	-0.0369292791048931
48.1264110245798	-0.666108887838158	-1.49828635855319	-0.0369292791048931
48.1264110245798	-0.793658022504275	-1.5783844100437	-0.0369292791048931
48.1264110245798	-0.793658022504275	-1.47029586068146	0.128632971374315
48.1264110245798	-0.791684440984203	-1.79013837658138	0.128632971374315
47.151264361985	-0.791684440984203	-1.79013837658138	-0.27807787590425
46.9942882778224	-0.791684440984203	-1.79013837658138	-0.582337619178228
46.9942882778224	-0.791684440984203	-1.70318671600228	-0.582337619178228
43.2417670501901	-1.19247953073292	-1.48441215304154	-0.582337619178228
42.3292728976099	-1.19247953073292	-1.48441215304154	-0.58523000801256
35.8625793279075	-1.19247953073292	-1.58133218063772	-0.431866209749588
35.8625793279075	-1.19247953073292	-0.955952186804179	-0.977575369416225
35.8625793279075	-1.08747956894402	-0.955952186804179	-0.977575369416225
37.9422873891371	-1.45466150095461	-0.955952186804179	-0.977575369416225
35.5822616065196	-1.47562147816551	-0.955952186804179	-0.978208805394604
35.5822616065196	-1.47562147816551	-0.955952186804179	-0.978208805394604
35.5822616065196	-1.47562147816551	-0.955952186804179	-1.24187851826879
35.5822616065196	-1.47562147816551	-0.955952186804179	-1.16456256138402
40.0072924289762	-1.47562147816551	-0.955952186804179	-1.16456256138402
35.9220810384551	-1.47562147816551	-0.951481605273445	-1.16456256138402
30.0700886981203	-1.47562147816551	-0.951481605273445	-1.10694008559446
30.0700886981203	-1.47562147816551	-0.951481605273445	-1.10694008559446
30.6387783590447	-1.61747122931317	-0.951481605273445	-1.13645697266965
30.6387783590447	-1.61747122931317	-1.33603104921406	-1.13645697266965
30.6387783590447	-1.83362184009294	-1.33603104921406	-1.08067626449092
21.5057923959861	-1.83362184009294	-1.33603104921406	-1.08067626449092
21.5057923959861	-1.64991375184313	-1.33603104921406	-1.41505998961636
22.4468366704004	-1.64991375184313	-1.33603104921406	-1.68423546238809
22.4468366704004	-1.61263261233934	-1.33603104921406	-1.68423546238809
22.4468366704004	-1.70527447280944	-1.71325172987705	-1.68423546238809
21.2464338251483	-1.70527447280944	-1.49912612067167	-1.68423546238809
15.0508944967683	-1.81381628875912	-1.64532092434153	-1.68423546238809
15.0508944967683	-1.77005010028738	-1.71295828240844	-1.99252693424849
14.6636013541667	-1.7286221779228	-1.71295828240844	-1.99252693424849
14.6636013541667	-1.74768144766116	-1.81253135379384	-1.99252693424849
14.6636013541667	-1.74768144766116	-1.81253135379384	-1.92274499248802
15.2824345336497	-2.16136817911878	-2.38690315192468	-1.79715945975161
15.2824345336497	-1.79707416362515	-2.38690315192468	-1.86250226027523
15.2824345336497	-1.56773642524799	-2.38690315192468	-1.86250226027523
15.2824345336497	-1.29773408280472	-2.38690315192468	-1.92441614332849
15.2824345336497	-1.40786679207718	-2.38690315192468	-1.92441614332849
20.2534962358331	-1.6131808795009	-2.6285201003973	-1.92441614332849
20.2534962358331	-1.6131808795009	-2.90002278898709	-1.92441614332849
20.2534962358331	-1.33745052584917	-2.90002278898709	-1.92441614332849
20.2534962358331	-1.33745052584917	-2.69404548030426	-1.92441614332849
22.1358464968476	-1.41548096541853	-2.69404548030426	-1.97311480408796
21.403857521596	-1.35721040743169	-2.48034209901903	-1.97311480408796
21.403857521596	-1.35721040743169	-2.48034209901903	-2.27752139928558
23.3548796603693	-1.35721040743169	-2.48691657987373	-2.27752139928558
23.3548796603693	-1.35721040743169	-2.48691657987373	-2.18673627540338
26.3796776326345	-1.33141326804002	-2.47872070711089	-2.18673627540338
29.0591601336655	-1.24470228591617	-2.76712558709107	-2.18673627540338
29.0591601336655	-1.24470228591617	-2.99665068662905	-1.75698770800088
33.3918906959803	-1.33601942767643	-3.2770574361229	-1.75698770800088
33.3918906959803	-1.05714319623667	-2.79555477387469	-1.75698770800088
33.3918906959803	-1.05714319623667	-2.79555477387469	-2.29872717948112
33.3918906959803	-1.34930673326387	-2.79555477387469	-2.29872717948112
33.3918906959803	-1.19097465431305	-2.67844061826796	-2.23264595528431
33.3918906959803	-1.02023531278563	-2.67844061826796	-2.17742684403879
31.8464496241334	-1.20448411181642	-2.67844061826796	-2.17742684403879
31.8464496241334	-1.20448411181642	-2.48325264528455	-2.17742684403879
31.8464496241334	-1.53619971449161	-2.48325264528455	-2.06882422644941
28.2786022560842	-1.53619971449161	-2.48325264528455	-2.02141405404293
28.2786022560842	-1.53619971449161	-2.22242131118366	-2.02141405404293
28.2786022560842	-1.89150874457102	-2.22242131118366	-1.99819397390633
28.2786022560842	-1.89150874457102	-2.32989756946791	-1.99819397390633
28.2786022560842	-1.89150874457102	-2.32989756946791	-1.99819397390633
28.2786022560842	-1.89150874457102	-2.32989756946791	-1.99819397390633
28.2786022560842	-1.75351673009911	-2.32989756946791	-1.99819397390633
24.751742079172	-1.64963057569561	-2.32989756946791	-1.99819397390633
24.751742079172	-1.64963057569561	-1.79009222715353	-1.99819397390633
24.751742079172	-1.54025076089587	-1.79009222715353	-1.99819397390633
24.751742079172	-1.76418581097813	-1.55321740972731	-2.03317567059067
24.751742079172	-1.71475226820728	-2.08601166123597	-2.03317567059067
24.2312708629791	-1.71475226820728	-2.60354922663186	-1.63059151243335
24.2312708629791	-1.71475226820728	-2.7212013493323	-2.09416068597646
26.8714341028579	-1.71475226820728	-2.7212013493323	-2.09416068597646
26.8714341028579	-1.71475226820728	-3.15917731948959	-2.09416068597646
26.8714341028579	-1.71475226820728	-3.15917731948959	-1.86163237028082
20.812760284334	-1.71475226820728	-3.15917731948959	-1.86163237028082
20.812760284334	-1.71475226820728	-2.56949593797869	-1.74443884294508
20.812760284334	-1.71475226820728	-2.56949593797869	-1.74443884294508
20.6259758672203	-1.69489127555054	-2.56949593797869	-1.93268900568296
20.6259758672203	-1.69489127555054	-2.71169312454363	-1.93268900568296
19.7102608284688	-1.69489127555054	-2.71169312454363	-2.03028097693097
17.9442178597548	-1.69489127555054	-2.56037536992408	-2.02967042188443
17.9442178597548	-1.69489127555054	-2.56037536992408	-2.02967042188443
17.9442178597548	-1.97523725206542	-2.67357070592732	-1.89628042141524
17.9442178597548	-1.97523725206542	-2.67357070592732	-1.89628042141524
19.1467067132994	-1.97523725206542	-1.86085992142739	-1.89628042141524
19.1467067132994	-1.97523725206542	-1.86085992142739	-1.89628042141524
19.1467067132994	-1.76079828993162	-1.73985727878185	-1.72312559486654
22.440256521017	-1.58961825182444	-1.73985727878185	-1.72312559486654
22.440256521017	-1.85209780819494	-1.7279525970565	-1.74512778694664
22.440256521017	-1.89018333043327	-0.987610707483737	-1.8937846266663
22.440256521017	-1.89018333043327	-0.987610707483737	-1.68157230197122
23.0368357496131	-2.10249174439958	-0.987610707483737	-1.68157230197122
23.0480032140732	-2.10249174439958	-0.987610707483737	-1.68157230197122
21.6525591874208	-2.10701895216667	-1.36848344301342	-1.68157230197122
27.5287306996404	-2.10701895216667	-1.36848344301342	-1.68157230197122
25.0621474928739	-1.84081655628726	-1.65735585574101	-1.68157230197122
24.139924265308	-1.76355491399529	-1.1754353984495	-1.68157230197122
26.776084826668	-1.4783816945869	-1.1754353984495	-1.54939791586721
26.776084826668	-1.4783816945869	-1.1754353984495	-1.54939791586721
26.776084826668	-1.36688355027818	-1.31599522886679	-1.4655649009557
26.776084826668	-1.36688355027818	-1.57191363494344	-1.7408018991999
26.864005349699	-1.41987638743965	-1.57191363494344	-1.7408018991999
26.864005349699	-1.41987638743965	-1.5409321873071	-1.7408018991999
26.864005349699	-1.41987638743965	-1.5409321873071	-1.7408018991999
26.864005349699	-1.25373957518728	-0.822980074686962	-1.7408018991999
36.0233606665016	-1.25373957518728	-0.822980074686962	-1.11102421289385
36.0233606665016	-1.25373957518728	-0.822980074686962	-1.11102421289385
36.0233606665016	-1.25373957518728	-0.543144022973492	-1.21230240146247
37.4362482031944	-1.25373957518728	-0.543144022973492	-1.53392124718606
37.5894946722453	-1.36952157227526	-0.543144022973492	-1.53392124718606
37.5894946722453	-1.36952157227526	-0.460373175772602	-1.59395670441763
37.5894946722453	-1.36952157227526	-0.460373175772602	-1.57962501884181
37.5894946722453	-1.36952157227526	-0.460373175772602	-1.57962501884181
37.5894946722453	-1.64696564243093	-0.460373175772602	-1.57962501884181
37.5894946722453	-1.84527930120344	-0.460373175772602	-1.57962501884181
37.5894946722453	-1.84527930120344	-0.460373175772602	-1.57962501884181
35.8215176716982	-1.84527930120344	-1.2854068720066	-1.57962501884181
35.8215176716982	-1.84527930120344	-1.60646446152326	-1.57962501884181
35.8215176716982	-1.84527930120344	-0.841866916111062	-1.35991705513757
34.0198840274033	-1.84527930120344	-0.841866916111062	-1.16049150446322
34.0198840274033	-2.15637226099477	-1.1666371452958	-1.16049150446322
34.0198840274033	-2.24040976570863	-1.1666371452958	-1.16049150446322
34.0198840274033	-2.24040976570863	-0.944211995843572	-1.16049150446322
34.0198840274033	-2.59762794848012	-0.944211995843572	-1.16049150446322
34.0198840274033	-2.59762794848012	-0.944211995843572	-1.37281243220771
34.0198840274033	-2.59762794848012	-0.944211995843572	-1.0127036970038
34.0198840274033	-2.55894802631324	-0.944211995843572	-1.0127036970038
36.5285686816418	-2.29874910335267	-0.944211995843572	-1.0127036970038
39.2219792494598	-2.44701596008693	-0.944211995843572	-1.07312934117913
39.2219792494598	-2.44701596008693	-0.944211995843572	-1.07312934117913
46.6137229090451	-2.1423564207209	-0.944211995843572	-1.07312934117913
46.6137229090451	-2.1423564207209	-0.944211995843572	-1.07312934117913
46.6137229090451	-2.1423564207209	-0.944211995843572	-1.07312934117913
46.6137229090451	-2.05800497619118	-1.62614488807058	-1.07312934117913
46.6137229090451	-1.67847816009444	-1.62614488807058	-1.07312934117913
46.6137229090451	-1.67847816009444	-1.31217510082462	-0.824191499100481
63.179727819596	-1.42735695291641	-1.17846729861353	-0.824191499100481
63.179727819596	-1.42735695291641	-0.997558090073986	-0.66924546717657
55.8068130199135	-1.43422791531378	-0.932319469841294	-0.83373724925573
55.8068130199135	-1.61994945623282	-0.932319469841294	-0.546871869596707
55.8068130199135	-1.36007961372796	-0.932319469841294	-0.546871869596707
55.8068130199135	-1.36007961372796	-0.932319469841294	-0.546871869596707
55.8068130199135	-1.36007961372796	-1.25941926924744	-0.546871869596707
55.8068130199135	-1.36007961372796	-1.25941926924744	-0.54617440928467
63.2557892243422	-1.36007961372796	-1.1453809771244	-0.622737056952841
55.1235140764583	-1.22915564964325	-1.1453809771244	-0.516446754655243
52.5995176970087	-1.26525635980151	-1.1453809771244	-0.516446754655243
53.7585966086626	-1.26525635980151	-1.09265145625985	-0.516446754655243
56.2256906409611	-1.16849608124477	-1.23916610288069	-0.516446754655243
56.2256906409611	-1.16849608124477	-0.642662514032548	-0.281809937283895
56.2256906409611	-1.16849608124477	-0.642662514032548	-0.339145944027786
56.2256906409611	-1.16849608124477	-0.642662514032548	-0.339145944027786
48.5779261338946	-1.29533689365289	-0.642662514032548	-0.339145944027786
48.5779261338946	-1.32797411831024	-0.642662514032548	-0.442097270970634
53.402489116072	-1.32797411831024	-0.642662514032548	-0.442097270970634
50.8537856797784	-1.32797411831024	-0.629379479263343	-0.442097270970634
50.983197993663	-1.32797411831024	-0.629379479263343	-0.837806577243509
50.983197993663	-1.32797411831024	-0.629379479263343	-0.84751046696299
50.983197993663	-1.02691874832731	-1.07216305972981	-0.84751046696299
50.983197993663	-1.02691874832731	-1.07216305972981	-0.84751046696299
50.983197993663	-1.25419284989059	-1.07216305972981	-0.84751046696299
47.7846554906575	-1.25419284989059	-1.07216305972981	-1.14471103576443
44.737389199588	-1.25419284989059	-1.07216305972981	-1.14471103576443
44.737389199588	-1.25419284989059	-1.07216305972981	-1.14471103576443
40.9272844762205	-1.39533118756197	-1.07216305972981	-1.14471103576443
40.9272844762205	-1.39533118756197	-0.875441245914777	-1.14471103576443
40.9272844762205	-1.4191975633202	-0.875441245914777	-1.14471103576443
40.9272844762205	-1.4191975633202	-0.875441245914777	-1.14471103576443
41.1184100644676	-1.4191975633202	-0.645573784202062	-1.14471103576443
41.1184100644676	-1.28315965437194	-0.645573784202062	-1.14471103576443
36.3977024323227	-1.27488101914058	-0.645573784202062	-1.14471103576443
36.3977024323227	-1.27488101914058	-1.63516688471605	-0.78437017185344
46.9571902274216	-0.96510549499591	-1.63516688471605	-0.78437017185344
45.8628109927401	-0.97262722760172	-1.61498450824823	-0.660650394641635
45.8628109927401	-0.97262722760172	-1.61498450824823	-0.702297414557081
45.8628109927401	-1.18065045757524	-1.30446948337097	-0.509141478184321
62.0588218502541	-1.18065045757524	-1.38425215124499	-0.509141478184321
56.2860480607258	-1.31779461497756	-0.740784170035472	-0.509141478184321
44.8079957499078	-1.31779461497756	-0.740784170035472	-0.509141478184321
44.8079957499078	-1.16890070147457	-0.740784170035472	-0.509141478184321
44.8079957499078	-1.4617295109817	-0.740784170035472	-0.509141478184321
47.0555297280537	-1.4617295109817	-1.34376892177551	-0.373716728502005
47.0555297280537	-1.14225482616941	-0.729319467797841	-0.373716728502005
45.4084303189088	-1.08263749413271	-0.729319467797841	-0.620944581918671
46.4394916357257	-1.08263749413271	-2.04195633065855	-0.620944581918671
46.4394916357257	-1.08263749413271	-1.83807924436118	-0.462233212629956
46.4394916357257	-1.08263749413271	-2.10042607255442	-0.572861513116502
49.7037204503288	-1.08263749413271	-2.10042607255442	-0.572861513116502
45.8349678312163	-1.08263749413271	-2.10042607255442	-0.572861513116502
45.8349678312163	-0.963371582998322	-2.12520177552611	-0.572861513116502
45.8349678312163	-0.933643473623132	-1.92669233307663	-0.554432667966976
45.8349678312163	-0.933643473623132	-1.92669233307663	-0.554432667966976
45.8349678312163	-1.07140118062851	-1.92669233307663	-0.372236827339117
41.1182920847784	-0.540180714783759	-1.92669233307663	-0.372236827339117
44.9056932029532	-0.540180714783759	-1.92669233307663	-0.372236827339117
40.5897034855986	-0.540180714783759	-1.98025487839902	-0.610090268279981
47.7849823543616	-0.540180714783759	-1.98025487839902	-0.874201813306101
47.7849823543616	-0.600189232036432	-1.98025487839902	-0.874201813306101
47.7849823543616	-0.600189232036432	-1.3892971161116	-0.874201813306101
57.7497809065564	-0.436152187549083	-1.3892971161116	-1.34252254392942
57.7497809065564	-0.336617901832374	-1.0269679779527	-1.23523584347487
57.7497809065564	-0.336617901832374	-1.0269679779527	-1.23523584347487
57.7497809065564	-0.336617901832374	-1.0269679779527	-1.19012335186448
57.7497809065564	-0.336617901832374	-1.0269679779527	-1.19012335186448
57.7497809065564	-0.336617901832374	-1.0269679779527	-1.03799310432293
60.92155906794	-0.723524382619373	-1.0269679779527	-1.03799310432293
42.8735019504314	-0.948794489006694	-1.0269679779527	-1.00970582462031
43.7550056564868	-0.948794489006694	-1.0269679779527	-1.00970582462031
43.7550056564868	-0.749238683916341	-1.24947202977185	-1.03035044170938
43.7550056564868	-0.749238683916341	-1.29429029154971	-1.03035044170938
43.7550056564868	-0.749238683916341	-2.32084841596465	-1.03035044170938
43.7550056564868	-0.810392121422703	-1.93434260004752	-1.03035044170938
43.7550056564868	-0.810392121422703	-1.93434260004752	-0.772829135433219
43.7550056564868	-0.810392121422703	-2.16738460429532	-0.854866064902554
43.7550056564868	-0.810392121422703	-2.16738460429532	-1.14782529129239
43.3839588891447	-0.810392121422703	-2.6292941726031	-0.845960826223231
40.2954696949913	-0.810392121422703	-2.19595280515725	-0.845960826223231
40.2954696949913	-0.810392121422703	-2.19595280515725	-0.78502234604374
40.2954696949913	-0.810392121422703	-2.19595280515725	-0.894975427089627
40.2954696949913	-0.695582977329438	-1.96495557713091	-0.934331706860467
40.2954696949913	-0.695582977329438	-1.96495557713091	-0.934331706860467
40.2954696949913	-0.695582977329438	-1.96495557713091	-0.865253554981954
40.2954696949913	-0.695582977329438	-1.96495557713091	-0.865253554981954
40.2954696949913	-1.17254780016982	-1.96495557713091	-1.13289194005046
40.2954696949913	-1.17254780016982	-1.96495557713091	-1.13289194005046
40.4831966260986	-1.17254780016982	-1.96495557713091	-1.16842526069409
40.4831966260986	-1.25273055953257	-1.96495557713091	-1.16842526069409
39.5989530431903	-1.77618930210759	-1.39367712274099	-1.18496016133604
39.5989530431903	-1.77618930210759	-1.54428313379538	-1.18496016133604
40.8124051167787	-1.77618930210759	-1.69713659929968	-1.18496016133604
40.8124051167787	-1.6892582704985	-1.96401684898298	-0.756920127859301
40.8124051167787	-1.4844774663806	-1.96401684898298	-0.846974517713274
40.6287158933144	-1.43170439492917	-1.96401684898298	-0.846974517713274
40.6287158933144	-1.83414631947052	-1.96401684898298	-0.834460520074411
37.6195516836564	-1.75988382085822	-1.96401684898298	-0.834460520074411
42.9466638630507	-1.75988382085822	-1.96401684898298	-0.914435018287496
42.9466638630507	-1.75988382085822	-1.96401684898298	-0.914435018287496
46.2323821708619	-1.75988382085822	-1.96401684898298	-0.914435018287496
46.2323821708619	-1.75988382085822	-1.96401684898298	-0.914435018287496
47.7300315757691	-1.75988382085822	-1.96401684898298	-0.914435018287496
42.4436142693405	-1.75988382085822	-1.55742785342536	-0.914435018287496
46.8424371151088	-1.66046190472376	-1.55742785342536	-0.914435018287496
53.5418175443678	-1.66046190472376	-1.2526027527075	-1.3740028903829
41.4077375336423	-1.66046190472376	-1.2526027527075	-1.3740028903829
41.094902834623	-1.65651958407216	-1.25157214948785	-1.3740028903829
41.094902834623	-1.65651958407216	-1.0347693373239	-1.3740028903829
41.191789662089	-1.65651958407216	-1.12689922018227	-1.3740028903829
41.191789662089	-1.65651958407216	-1.99486677606794	-1.30064013556185
33.8478464579289	-1.65651958407216	-1.91166276208989	-1.30064013556185
33.8478464579289	-1.65651958407216	-1.91166276208989	-1.60914892068026
33.8478464579289	-1.65651958407216	-1.91166276208989	-1.60914892068026
37.1284913018031	-1.99418404585177	-1.91166276208989	-1.60914892068026
30.167295913002	-2.17994266366021	-2.96958529175516	-1.60914892068026
30.167295913002	-2.17994266366021	-2.96958529175516	-1.98731918409932
30.167295913002	-2.17994266366021	-2.96958529175516	-2.00807428597903
32.7939919386553	-1.86295820000067	-2.96958529175516	-2.00807428597903
32.7939919386553	-2.15456954589665	-2.859098300208	-2.00807428597903
30.5976699910046	-2.22988540035185	-2.859098300208	-1.74376873722412
28.396155506431	-2.20544757507272	-3.14259003414979	-1.635628093711
28.396155506431	-2.20544757507272	-3.16189078641972	-1.635628093711
28.396155506431	-2.31500608901249	-2.87609225986789	-1.635628093711
28.396155506431	-2.31500608901249	-2.87609225986789	-1.635628093711
29.1556031835847	-2.31500608901249	-2.7480191590336	-1.84483946988891
29.1556031835847	-2.00796454225311	-2.7480191590336	-1.76755986787519
29.1556031835847	-2.00796454225311	-2.9067475405162	-1.76755986787519
29.1556031835847	-1.87192584117437	-2.9067475405162	-1.76755986787519
29.1556031835847	-1.87192584117437	-2.9067475405162	-1.76755986787519
29.1556031835847	-2.04865040736613	-2.9067475405162	-1.79458450249457
29.1556031835847	-2.04865040736613	-2.9067475405162	-1.79458450249457
29.1556031835847	-2.13228956779773	-2.89510056619139	-1.79458450249457
32.7439670928343	-2.13228956779773	-2.89510056619139	-2.11103191891459
32.7439670928343	-2.13228956779773	-2.78105442009077	-2.11103191891459
32.7439670928343	-2.31387403540641	-2.78105442009077	-1.89977492092313
30.4985384324539	-2.15996451612664	-2.78215866268696	-2.15098152006082
29.4409254425417	-2.15996451612664	-2.78215866268696	-2.15098152006082
29.4409254425417	-2.15996451612664	-2.78215866268696	-2.15098152006082
28.048292293186	-2.12351191097306	-3.21333580038816	-2.07740577262081
28.048292293186	-2.12351191097306	-3.21333580038816	-2.07740577262081
28.048292293186	-2.12351191097306	-3.21333580038816	-1.51626181721973
31.0294684072788	-2.12351191097306	-3.21333580038816	-1.51626181721973
31.0294684072788	-2.29178029055897	-2.81501742555957	-1.65622213011126
29.7420603486361	-2.29178029055897	-2.81501742555957	-1.65622213011126
29.7420603486361	-2.29178029055897	-2.81501742555957	-1.95107383339067
29.7420603486361	-2.29178029055897	-2.81501742555957	-1.7320206733859
34.6841753794623	-2.29178029055897	-2.81334966569869	-1.84176915870012
33.2996518410552	-2.28936083869539	-2.81334966569869	-1.84176915870012
33.2996518410552	-2.54517462459277	-2.2629807571342	-1.84176915870012
36.4017847634346	-2.54517462459277	-2.2629807571342	-1.84176915870012
36.4017847634346	-2.43239870966187	-2.6037297240429	-1.84176915870012
36.4017847634346	-2.43239870966187	-2.6037297240429	-1.84176915870012
36.4017847634346	-2.346953520263	-1.66679121432078	-1.84176915870012
36.4017847634346	-2.57793598165403	-2.77196541046336	-2.19233481167674
36.4017847634346	-2.33639513157836	-3.0129815474006	-2.19233481167674
36.4017847634346	-2.45906978015743	-3.1522959360695	-1.97435306863637
40.1509100844163	-2.45906978015743	-3.1522959360695	-1.39506909453132
44.038211158424	-2.08465893050989	-2.1925842202106	-1.39506909453132
44.038211158424	-1.85609273719297	-2.61357677046939	-1.19311530871356
44.038211158424	-1.85609273719297	-2.61357677046939	-1.19782194423554
39.9131467946416	-1.95953439772727	-2.61357677046939	-1.19782194423554
39.9131467946416	-2.21842093562877	-2.2551480468837	-1.19782194423554
34.5901011818293	-2.21842093562877	-2.59786006096953	-1.1920981510346
37.0806794944569	-1.51692392222366	-2.74965939215155	-1.1920981510346
44.2757680385193	-1.51692392222366	-2.75341408099728	-1.1920981510346
44.2757680385193	-1.51692392222366	-2.75341408099728	-1.1920981510346
44.505273867266	-1.51692392222366	-2.75341408099728	-1.1920981510346
44.505273867266	-1.69345183576058	-2.75341408099728	-1.1920981510346
44.505273867266	-1.69345183576058	-2.75341408099728	-1.1920981510346
44.505273867266	-1.69345183576058	-2.75341408099728	-1.1920981510346
44.505273867266	-1.16104823170189	-2.03007673598852	-1.16221745718967
44.505273867266	-0.925475134353664	-2.45668388562112	-1.16221745718967
52.4599664135261	-1.38395247237169	-1.86557401096679	-1.23391663009745
52.4599664135261	-1.38395247237169	-1.44500708295745	-1.42957134139689
52.4599664135261	-1.38395247237169	-1.21225395129363	-1.04443194997383
56.7463815564767	-1.33977476220271	-1.21225395129363	-0.807725154487842
56.7463815564767	-0.962565024487329	-1.21225395129363	-0.921986021487127
64.9686821411046	-0.962565024487329	-1.48036623359952	-0.921986021487127
77.614808715762	-0.962565024487329	-1.48036623359952	-0.921986021487127
77.614808715762	-0.962565024487329	-1.48036623359952	-0.921986021487127
78.7638447332646	-0.962565024487329	-1.32662922374484	-1.02281598200091
76.851212542305	-0.610775933804272	-1.32662922374484	-0.940677045339552
76.851212542305	-0.756773857806927	-1.32662922374484	-0.987770944276881
76.851212542305	-0.756773857806927	-1.32662922374484	-0.987770944276881
64.4957754337913	-0.756773857806927	-1.26332901816905	-0.987770944276881
64.4957754337913	-0.756773857806927	-1.26332901816905	-0.987770944276881
64.4957754337913	-0.756773857806927	-1.26332901816905	-1.03669979538696
64.4957754337913	-0.795611238978467	-1.36478621860394	-1.03669979538696
64.4957754337913	-1.06911459410146	-1.36478621860394	-1.03669979538696
69.6915753785419	-1.06911459410146	-1.36478621860394	-1.03669979538696
53.6203180814719	-1.06911459410146	-1.36478621860394	-1.03669979538696
44.8416429528487	-1.07937141129734	-1.36478621860394	-1.03669979538696
44.9154763276991	-1.07937141129734	-1.70265809049332	-1.03669979538696
45.3950461173988	-0.962456868317448	-1.70265809049332	-1.10474991461327
45.3950461173988	-0.962456868317448	-1.70265809049332	-1.10474991461327
45.3950461173988	-0.962456868317448	-1.50804455583511	-1.10474991461327
38.9466356412103	-1.02999344693253	-1.63104446777573	-0.668917860298752
35.3299488325358	-1.02999344693253	-1.23918429015834	-0.346800048270431
35.7492625779824	-1.02999344693253	-0.889186124117487	-0.346800048270431
35.7492625779824	-1.02999344693253	-1.27306507974033	-0.354947836507239
33.2187618130177	-1.02999344693253	-1.27306507974033	-0.522160143945312
33.2187618130177	-1.02999344693253	-1.27306507974033	-0.762732479064817
33.2187618130177	-1.02999344693253	-1.27306507974033	-0.762732479064817
33.2187618130177	-1.02999344693253	-1.27497796678515	-0.875736484702182
32.180098577197	-0.995503181792399	-1.0689976060975	-0.875736484702182
32.180098577197	-0.995503181792399	-1.0689976060975	-0.841486826840001
36.1738511125943	-1.05653559961548	-1.0689976060975	-0.841486826840001
36.1738511125943	-1.05653559961548	-0.976190305124853	-0.841486826840001
37.5715760712618	-1.05653559961548	-0.976190305124853	-0.841486826840001
30.246211808087	-1.05653559961548	-0.976190305124853	-1.12733159723575
30.246211808087	-1.05653559961548	-0.79365341591681	-1.12733159723575
34.1635444208137	-1.05653559961548	-1.26652515572776	-1.20864494083118
34.8211443955455	-1.05653559961548	-1.26652515572776	-1.0751301173343
34.8211443955455	-1.05653559961548	-1.26652515572776	-1.0751301173343
37.086128594458	-1.12574870475794	-1.26652515572776	-1.0751301173343
37.086128594458	-0.819914696485933	-1.17990837196982	-0.738522738268593
37.086128594458	-0.880110164187764	-1.33129008187251	-0.738522738268593
37.086128594458	-0.880110164187764	-0.863933420515935	-0.654998520671235
37.086128594458	-0.880110164187764	-0.863933420515935	-0.654998520671235
40.7588578746211	-0.821440347881639	-0.863933420515935	-0.714026910963994
39.9415254447928	-0.821440347881639	-0.863933420515935	-0.698351797648906
39.9415254447928	-0.821440347881639	-0.863933420515935	-0.53568150274401
39.9415254447928	-1.08164467444039	-0.863933420515935	-0.53568150274401
35.0506583185406	-0.848525096446989	-0.632921311244863	-0.567661454946175
34.123684634494	-1.06190236048038	0.205111037771601	-0.72720234494727
34.123684634494	-1.48384950451858	-0.132429161493988	-0.72720234494727
31.0846918939195	-1.48384950451858	-0.132429161493988	-0.440787880109056
27.7183324311101	-1.59134706659696	-0.954325796839236	-0.413599645493972
27.7183324311101	-1.51146413656982	-0.954325796839236	-0.645579599090755
25.3426917021658	-1.53549548331213	-0.742898163410737	-0.645579599090755
25.3426917021658	-1.53549548331213	-0.742898163410737	-0.786569859601916
25.3426917021658	-1.34405887121763	-0.917464789858312	-0.527888510252668
25.3426917021658	-1.34405887121763	-0.917464789858312	-0.512725367304793
25.3426917021658	-1.34405887121763	-0.917464789858312	-0.512725367304793
20.4929428672107	-1.36436414655315	-0.280421307870699	-0.736748657651217
20.4929428672107	-1.50845272826715	-0.578271966873833	-0.736748657651217
20.8873767426961	-1.50845272826715	-0.575660122372491	-0.736748657651217
19.6571985176615	-1.50845272826715	-0.575660122372491	-0.736748657651217
24.8889611937715	-1.50845272826715	-0.575660122372491	-0.843119481798569
24.8889611937715	-1.50845272826715	-0.575660122372491	-0.843119481798569
24.8889611937715	-1.97145178621503	-0.575660122372491	-1.20125396579145
24.8889611937715	-1.97245286249744	-0.651220966055107	-1.20125396579145
24.8889611937715	-1.97245286249744	-1.35247151338698	-1.14155884294117
22.47408627341	-1.97245286249744	-0.794851450895554	-1.14155884294117
24.8326018077725	-1.97245286249744	-1.02566987548286	-0.779306552020133
29.1989388115165	-1.97245286249744	-1.11467591380117	-0.996270470278454
26.3957540876753	-1.97245286249744	-1.11467591380117	-0.708570852656422
26.3957540876753	-1.8837369786499	-1.11467591380117	-0.708570852656422
26.1083610320341	-1.8837369786499	-1.0477915204263	-0.708570852656422
17.4277371966493	-1.8837369786499	-1.0477915204263	-1.0030259191972
17.4277371966493	-2.04965932526794	-1.55658833919395	-1.0030259191972
12.4085240080979	-2.04965932526794	-1.20302424799679	-1.55985657323225
14.1355951586258	-1.84881051031784	-1.20302424799679	-1.75868355161961
14.1355951586258	-1.84881051031784	-1.30982372650135	-1.75868355161961
11.714367544323	-1.83964303204371	-1.30982372650135	-1.75868355161961
11.4308437311633	-1.83964303204371	-1.30982372650135	-1.75868355161961
11.4308437311633	-1.87643961831819	-1.48922265125681	-2.1073658956791
11.4308437311633	-2.14986713085614	-1.35269048627504	-2.1073658956791
11.4308437311633	-2.17241460934536	-1.43198055489209	-2.1073658956791
13.8180612424533	-2.17241460934536	-1.43198055489209	-1.92179648326728
13.8180612424533	-2.17241460934536	-1.43198055489209	-2.58807455767392
13.8180612424533	-2.36094129491576	-1.43198055489209	-2.51154661548348
11.7092745182112	-2.36094129491576	-1.43198055489209	-2.51154661548348
11.7092745182112	-2.36094129491576	-1.43198055489209	-2.70880471450222
12.3042793744972	-2.53794548053207	-1.43198055489209	-2.68251177035719
12.3042793744972	-2.53794548053207	-0.821282897524032	-2.7930817729827
11.1092057089808	-2.34978585597211	-1.15455983972132	-3.11853097723994
11.1092057089808	-2.2072637240259	-1.15455983972132	-3.11853097723994
11.1092057089808	-2.2072637240259	-1.81690091490563	-3.14757238756948
12.8187485426185	-2.2072637240259	-2.24479107876219	-3.14757238756948
12.8187485426185	-2.2072637240259	-2.08152851495243	-3.20141607782736
10.7650638758597	-2.23141853337143	-2.08152851495243	-3.20141607782736
10.7650638758597	-2.25069284436316	-1.84703881290289	-2.98151613629292
10.7650638758597	-2.25069284436316	-2.35477329628484	-2.46980014377599
10.7650638758597	-2.25069284436316	-2.35477329628484	-2.6844765923365
10.8637627471677	-2.25069284436316	-2.35477329628484	-2.39559588172785
13.4478990953411	-2.09109764693971	-2.35477329628484	-2.58665721259844
15.6897510744998	-2.09109764693971	-2.35477329628484	-2.56127362185596
13.4447449351639	-1.90385721241143	-2.28473308552893	-2.56127362185596
14.1866939919304	-1.90385721241143	-2.64798696157791	-2.56127362185596
14.1866939919304	-1.90385721241143	-2.64798696157791	-2.37260134024717
17.393447699668	-1.90385721241143	-2.64798696157791	-2.30805842408589
17.393447699668	-1.90385721241143	-1.9435954537659	-2.30805842408589
17.393447699668	-1.90385721241143	-1.9435954537659	-2.30805842408589
19.3338608257658	-1.90385721241143	-1.83364420654781	-2.38461810784027
19.3338608257658	-1.6867913077587	-2.46473959790176	-2.17104296097228
19.3338608257658	-1.6867913077587	-2.46473959790176	-2.06750482849226
14.8123968152418	-1.56441182949887	-2.46473959790176	-2.16253666157464
14.8123968152418	-1.6195530117227	-2.61807127824772	-2.16253666157464
13.1539893548315	-1.6195530117227	-2.28017546506747	-2.1992950512312
13.1539893548315	-1.6195530117227	-2.49251215062512	-2.44460822199303
13.1539893548315	-1.6195530117227	-2.49251215062512	-2.48091657108638
13.1539893548315	-1.6195530117227	-2.49251215062512	-2.48091657108638
13.1539893548315	-1.63940936243568	-2.49251215062512	-2.48091657108638
13.1539893548315	-1.63940936243568	-2.16828540803927	-2.48091657108638
13.1539893548315	-1.63940936243568	-2.36565893028063	-2.48091657108638
12.4786812991784	-1.63940936243568	-2.51703490557305	-2.48091657108638
20.8495369300438	-1.63940936243568	-2.50959813149941	-2.42235135394242
20.8495369300438	-1.63940936243568	-1.97165546318262	-2.42235135394242
20.207992034109	-1.80785403815141	-1.87352467588687	-2.3080142392735
21.1640522425477	-1.80785403815141	-2.06146850391031	-2.3080142392735
19.3665746286198	-1.95672496133495	-2.06146850391031	-2.3080142392735
19.3665746286198	-2.10721630491225	-2.06146850391031	-2.3080142392735
20.8574264024669	-2.04492974727209	-2.06146850391031	-2.88697759708339
20.8574264024669	-2.08335663673435	-2.06146850391031	-2.90026094362433
21.3420201523567	-1.94820839144524	-2.08705180994964	-2.92586809342927
14.6763000886186	-1.94820839144524	-2.37474935369458	-2.92586809342927
13.7425732543162	-1.59904367875703	-2.37474935369458	-2.92586809342927
13.7425732543162	-1.33958211398884	-2.37474935369458	-2.52829810191465
15.4613460742446	-1.22677943144401	-2.06007670498782	-2.50216594762911
18.7159112164831	-1.22677943144401	-2.88328770417797	-2.50216594762911
18.7159112164831	-1.13388728411292	-2.88328770417797	-2.50216594762911
18.7159112164831	-1.48363545105343	-2.84119261796036	-2.53174785526576
19.0994436343096	-1.48363545105343	-2.84119261796036	-2.53174785526576
19.0994436343096	-1.57144697665007	-2.79273642828423	-2.61938888843004
20.1164240150996	-1.57144697665007	-3.004753668191	-2.63602777557295
20.1164240150996	-1.57144697665007	-2.04968879123186	-2.63602777557295
19.1937611400158	-1.57144697665007	-2.35127459337722	-2.0849882436933
24.605117543369	-1.57144697665007	-2.22691656084087	-2.0849882436933
24.605117543369	-1.32453276962373	-1.99029620340044	-2.0849882436933
21.5628930629502	-1.32453276962373	-1.82588449670091	-1.51284132030499
21.5628930629502	-1.32453276962373	-1.96050243449383	-1.51284132030499
25.0318565308898	-1.32453276962373	-2.14179094146991	-1.57919250144397
25.0318565308898	-1.32453276962373	-2.3679255850944	-1.57919250144397
25.0318565308898	-1.32453276962373	-2.54259305041135	-1.68217738379978
25.0318565308898	-1.32453276962373	-2.54259305041135	-1.68217738379978
25.0318565308898	-1.32453276962373	-2.55152724983006	-1.68217738379978
32.3786259574467	-1.32453276962373	-2.55152724983006	-1.68217738379978
29.4777426463675	-1.32453276962373	-2.55152724983006	-1.68217738379978
31.7228052423276	-1.32453276962373	-1.76164352793982	-1.68217738379978
28.2212849396892	-1.32453276962373	-1.76164352793982	-1.68217738379978
28.2212849396892	-1.32453276962373	-1.76164352793982	-1.71896836294344
27.6689052703191	-1.32453276962373	-1.89958779506477	-1.71896836294344
31.8624663205583	-1.32453276962373	-1.66816080955847	-1.48469477254207
32.1049912681952	-1.27290433955563	-1.66816080955847	-1.45372787594394
39.3600909361915	-1.27290433955563	-1.86748142493699	-1.45372787594394
39.3600909361915	-1.05445795642808	-1.86748142493699	-1.12186791155232
46.0837565263878	-1.05445795642808	-1.46032899104143	-0.716086541118285
46.0837565263878	-0.759175802593448	-1.46032899104143	-1.03856598655696
46.0837565263878	-0.759175802593448	-1.46637494791362	-1.03856598655696
46.0837565263878	-0.759175802593448	-1.16936059743051	-1.03856598655696
62.5683481422567	-0.759175802593448	-1.16936059743051	-1.03790217510089
56.4063104084157	-0.759175802593448	-1.38598390534064	-0.993230039389665
56.4063104084157	-0.651028995300874	-1.06676877972681	-1.22403273384064
56.4063104084157	-0.651028995300874	-1.06676877972681	-1.22403273384064
56.4063104084157	-0.651028995300874	-1.08019078161326	-1.16661019699343
56.4063104084157	-0.651028995300874	-1.08019078161326	-1.16661019699343
56.4063104084157	-0.651028995300874	-1.2501788108244	-1.16661019699343
46.9751654843104	-0.91323234061291	-1.32459111091445	-1.0823195585864
40.6111829731493	-1.21498073519977	-1.32459111091445	-1.0823195585864
50.7209595771838	-1.20891566915992	-1.32459111091445	-1.0823195585864
50.7209595771838	-1.28398027255378	-1.40880992237568	-1.0823195585864
50.7209595771838	-1.28398027255378	-1.40880992237568	-1.13468472290074
50.6958301621056	-1.42338275509476	-1.46401736969733	-1.22609103675606
50.6958301621056	-1.36749604691868	-1.46401736969733	-1.26908621187055
50.6958301621056	-1.36749604691868	-1.92611150469517	-1.26908621187055
50.6958301621056	-1.36749604691868	-1.92611150469517	-1.26908621187055
50.6958301621056	-1.36749604691868	-0.960886500349909	-1.26908621187055
50.6958301621056	-1.36749604691868	-1.3563832343007	-1.26908621187055
49.8140071592355	-1.36749604691868	-1.11295917250446	-1.18560578032556
49.8140071592355	-0.815712659036345	-1.11295917250446	-1.18560578032556
47.4937514020406	-0.815712659036345	-1.68393088170939	-1.31936144847261
47.4937514020406	-0.815712659036345	-1.68393088170939	-1.36082903872157
47.4937514020406	-0.815712659036345	-1.68393088170939	-1.36082903872157
47.4937514020406	-0.815712659036345	-1.48169076006874	-1.36082903872157
43.6478989803677	-0.816284889449254	-1.48169076006874	-1.36082903872157
49.2685332367478	-0.816284889449254	-1.48169076006874	-1.60716094597631
49.2685332367478	-0.816284889449254	-1.44980360316778	-1.60716094597631
49.2685332367478	-0.816284889449254	-1.44980360316778	-1.60716094597631
45.9804328543323	-1.17636670565158	-1.44980360316778	-1.60509996269403
46.5183796110448	-1.21072293844285	-1.17742849534425	-1.40520476315481
44.3397087879329	-1.21072293844285	-1.17742849534425	-1.21320830806919
44.3397087879329	-1.21072293844285	-1.17464359213342	-1.30585438695499
44.3397087879329	-1.11463093999098	-1.17464359213342	-1.30585438695499
44.3397087879329	-1.081314634066	-1.17464359213342	-1.30585438695499
44.3397087879329	-1.081314634066	-1.19041495494435	-0.989934546054377
47.2564724892212	-1.081314634066	-1.19041495494435	-0.989934546054377
45.3211083226901	-1.081314634066	-0.904879390284084	-0.989934546054377
45.3211083226901	-1.08417809189085	-0.904879390284084	-0.989934546054377
45.3211083226901	-1.04969260030761	-0.904879390284084	-0.989934546054377
45.3211083226901	-1.04969260030761	-0.904879390284084	-1.11444972385283
45.3211083226901	-1.04969260030761	-0.904879390284084	-1.11444972385283
38.5606923416124	-1.10313800159422	-1.17396654735744	-1.18331174327033
36.9392311536194	-0.865160577482872	-1.13364488284917	-1.101426046929
36.9392311536194	-0.865160577482872	-1.13364488284917	-1.101426046929
40.5671954247919	-0.865160577482872	-1.13364488284917	-1.1733138222568
40.5671954247919	-0.880558690695442	-1.13364488284917	-0.995836727064169
40.5671954247919	-0.880558690695442	-1.13364488284917	-0.995836727064169
54.2554644981099	-0.880558690695442	-1.01044506740632	-0.995836727064169
54.2554644981099	-0.881593317375961	-1.61088497308408	-0.636642733514064
54.2554644981099	-0.914423868574212	-1.72441069865238	-0.589030349310905
41.6199003276946	-0.914423868574212	-0.896569072006634	-0.589030349310905
41.6199003276946	-0.704684362750237	-0.896569072006634	-0.431703321142632
41.6199003276946	-0.795634111999688	-1.45607066620686	-0.431703321142632
41.6199003276946	-0.795634111999688	-1.45607066620686	-0.862765917711984
41.6199003276946	-0.795634111999688	-1.45607066620686	-0.862765917711984
58.0549814742192	-0.795634111999688	-1.45607066620686	-0.862765917711984
58.0549814742192	-0.99145839663933	-0.39366297230751	-0.862765917711984
59.3834599283029	-0.99145839663933	-1.0202441515638	-0.862765917711984
59.3834599283029	-0.99145839663933	-1.0202441515638	-0.862765917711984
59.3834599283029	-0.99145839663933	-1.0202441515638	-0.862765917711984
59.3834599283029	-0.99145839663933	-0.708120568352493	-0.862765917711984
50.0907908560938	-0.99145839663933	-0.708120568352493	-0.862765917711984
56.5000224029443	-0.99145839663933	-0.708120568352493	-0.862765917711984
56.5000224029443	-0.817340410790607	-0.708120568352493	-0.862765917711984
57.6012416414763	-0.862577477957133	-0.708120568352493	-0.862765917711984
61.7545367360055	-0.824513833791845	-0.463664410496902	-0.862765917711984
49.269600632953	-0.824513833791845	-0.943766754768293	-0.869839147034571
49.269600632953	-0.816154553550114	-0.943766754768293	-0.869839147034571
49.269600632953	-0.816154553550114	-0.943766754768293	-1.08502643827515
49.269600632953	-0.837930954971315	-0.352317773291851	-1.13533722645917
57.5737004409981	-0.745985562384329	-0.352317773291851	-1.13533722645917
53.3768822406679	-0.897982582690792	-0.352317773291851	-1.13533722645917
52.864364796696	-0.897982582690792	-1.35961865902276	-1.13533722645917
52.864364796696	-0.897982582690792	-1.35961865902276	-1.28925306325225
52.864364796696	-0.897982582690792	-1.35961865902276	-1.28925306325225
52.864364796696	-1.20444580646381	-1.38545502263367	-1.28925306325225
52.864364796696	-1.13536606584174	-1.05582781536198	-1.28925306325225
54.9426989192329	-1.13536606584174	-0.211956015581145	-1.28925306325225
54.9426989192329	-1.13536606584174	-0.211956015581145	-1.65519228958515
42.49259691655	-1.39129591388405	-0.80980999255932	-1.65519228958515
39.4856759381367	-1.49417047853896	-0.919312022908496	-1.52397941455755
39.9274945546056	-1.49417047853896	-0.919312022908496	-1.39109086534063
40.1048707142486	-1.49417047853896	-0.919312022908496	-1.39109086534063
42.1895477381145	-1.49417047853896	-0.919312022908496	-1.39109086534063
42.1895477381145	-1.41348822426232	-1.31531487924066	-1.39109086534063
42.1895477381145	-1.53371266569614	-1.31531487924066	-1.39109086534063
42.1895477381145	-1.53371266569614	-1.1808446769914	-1.39109086534063
42.1895477381145	-1.38480253796737	-1.1808446769914	-1.34351400676854
42.1895477381145	-1.38480253796737	-1.1808446769914	-1.38935102437304
42.1895477381145	-1.44529021540311	-1.1808446769914	-1.38935102437304
40.3280158343211	-1.44529021540311	-1.1808446769914	-1.38935102437304
40.3280158343211	-1.20766793789964	-1.30035299005103	-1.25950907567835
40.3280158343211	-1.58141254075556	-1.03271489980638	-1.52592250794132
40.3280158343211	-1.58141254075556	-1.03271489980638	-1.68467056227728
40.3280158343211	-1.58141254075556	-1.03271489980638	-2.03499094588502
42.875592735813	-1.58141254075556	-1.67124131924174	-2.03499094588502
42.9749787677171	-1.58141254075556	-1.49404630938387	-2.17664956654925
42.9749787677171	-1.58141254075556	-1.49404630938387	-2.0184057018744
32.6256713829704	-1.58141254075556	-2.42397353320761	-2.1799727556029
32.6256713829704	-1.58141254075556	-2.38620487348169	-1.65267445210322
32.6340503793131	-1.58141254075556	-2.38620487348169	-2.09348788374091
32.6340503793131	-1.58141254075556	-2.38620487348169	-1.70828985987046
32.6340503793131	-1.35099404682586	-2.38620487348169	-1.65735593843437
32.6340503793131	-1.35099404682586	-1.41029980791721	-1.58197498673802
32.6340503793131	-1.35099404682586	-1.41029980791721	-1.64429117987191
32.6340503793131	-1.0375593178237	-1.41029980791721	-1.64429117987191
32.3514142431757	-1.08686828666882	-1.84068931809161	-1.64429117987191
36.0198128606785	-1.08686828666882	-1.79956195306459	-1.70182747548083
36.0198128606785	-1.14049301180425	-1.79956195306459	-1.79577555487367
36.0198128606785	-1.25832208615494	-2.28102286995712	-1.79577555487367
36.0198128606785	-1.233445165693	-2.28102286995712	-1.79577555487367
36.0198128606785	-1.19591728910267	-2.28102286995712	-1.79577555487367
36.0198128606785	-1.19591728910267	-2.77385481200563	-1.79577555487367
35.2063556282044	-1.19591728910267	-2.77385481200563	-1.46853352436818
35.2063556282044	-1.19591728910267	-2.77385481200563	-1.46853352436818
35.576826994415	-1.24733419059028	-2.77385481200563	-1.46853352436818
35.576826994415	-1.24733419059028	-2.77385481200563	-1.48101162684464
35.576826994415	-0.863886555681359	-2.46420600174695	-1.48101162684464
35.576826994415	-0.863886555681359	-2.3209860401485	-1.48101162684464
35.576826994415	-0.863886555681359	-2.3209860401485	-1.09777830307639
35.576826994415	-0.863886555681359	-1.76058178449192	-1.09777830307639
35.576826994415	-0.881053112579478	-1.41358558061207	-1.3250296322155
35.576826994415	-0.881053112579478	-2.16023271877913	-1.3250296322155
35.576826994415	-0.881053112579478	-2.14079266230967	-1.59591126390777
35.576826994415	-0.93191762580582	-2.14079266230967	-1.26153311438032
31.1050299335286	-0.93191762580582	-2.09188608708588	-1.3553243942127
30.9504339330399	-1.25503874444534	-2.09188608708588	-1.37707263239501
30.9504339330399	-1.25503874444534	-1.32064678469691	-1.66323791828242
34.2664448678483	-0.818107083684283	-1.32064678469691	-0.709665999332816
39.1978920861767	-0.818107083684283	-1.01005583973423	-1.0661814472034
39.1978920861767	-0.876306533194364	-1.31588637567637	-1.0661814472034
38.0375852501401	-0.761298748555854	-0.853092239661515	-1.0661814472034
48.0409534010701	-0.761298748555854	-0.897674467046582	-1.37975400285221
46.6456514597624	-0.761298748555854	-0.409759070449664	-1.37975400285221
53.5520194519468	-0.667048793505354	-1.06143959938922	-1.37975400285221
53.5520194519468	-0.667048793505354	-0.880849058634582	-1.35794982192697
47.7563276590929	-0.844366082765246	-0.0522108231242678	-1.35794982192697
44.7481442650162	-0.844366082765246	-0.0522108231242678	-1.35794982192697
45.4191966781896	-0.826822524199159	-0.0177058198012853	-1.35794982192697
45.7487423351834	-1.06134823578474	-0.0177058198012853	-1.52283916819689
49.807530038832	-1.06134823578474	-0.0177058198012853	-1.52283916819689
49.807530038832	-0.75931203269708	0.246329583556954	-1.65851352604777
65.355594453575	-0.75931203269708	-0.6880215875401	-1.65851352604777
65.355594453575	-0.725596630272974	-0.6880215875401	-1.36655051406705
65.355594453575	-0.725596630272974	-0.6880215875401	-1.32869283899199
65.355594453575	-0.811634629875687	0.222140371112988	-1.32869283899199
56.1286121353764	-0.83748257163215	0.222140371112988	-1.32869283899199
55.9857163310072	-0.805612193436707	-0.212670088508235	-1.03979655384679
59.1398054700371	-0.97785003669895	-0.157038210808978	-1.03979655384679
59.1398054700371	-0.842593055360812	-0.157038210808978	-1.03928215009303
65.2196548136523	-0.842593055360812	-0.157038210808978	-1.03928215009303
65.2196548136523	-0.842593055360812	-0.157038210808978	-1.03928215009303
61.065126362461	-0.765509010733541	-0.157038210808978	-0.915575496480623
59.1946610942386	-0.765509010733541	-0.327821202433312	-0.915575496480623
59.1946610942386	-1.14953518240489	-0.148660351609536	-0.822731922840021
59.1946610942386	-1.14554188314884	-0.471241310760534	-0.822731922840021
59.1946610942386	-1.14554188314884	-0.381394585023754	-0.822731922840021
69.0800215611101	-1.14554188314884	-0.151979144995897	-0.822731922840021
69.0800215611101	-1.14554188314884	-0.151979144995897	-0.822731922840021
84.3613363432199	-1.16386114849465	-0.151979144995897	-0.822731922840021
84.3613363432199	-1.32839215881568	-0.151979144995897	-0.863469673589914
84.3613363432199	-1.32839215881568	-0.151979144995897	-0.648394732889141
83.2002438824375	-0.706753228412906	-0.151979144995897	-0.648394732889141
80.9318377772962	-0.706753228412906	-0.317259703960153	-0.443087347367841
80.9318377772962	-0.706753228412906	-0.317259703960153	-0.443087347367841
94.1174060265635	-0.706753228412906	-0.588361999508042	-0.389670792891278
92.3485372326842	-0.706753228412906	-0.866085188865169	-0.389670792891278
94.3799079113611	-0.537702758714912	0.114508599303059	-0.421725641285935
97.93711992595	-0.537702758714912	0.242954003881093	-0.421725641285935
97.93711992595	-0.537702758714912	-0.171149129372028	-0.421725641285935
105.809492914658	-0.537702758714912	-0.171149129372028	-0.421725641285935
105.809492914658	-0.537702758714912	-0.171149129372028	-0.37620866250786
105.809492914658	-0.537702758714912	-0.171149129372028	-0.601236532650647
97.9848942329737	-0.348020252047962	-0.171149129372028	-0.533277449639917
106.140977243085	-0.659319770996039	-0.171149129372028	-0.533277449639917
106.140977243085	-0.659319770996039	-0.171149129372028	-0.667555678823516
102.128498281313	-0.525628774485625	-0.651873107474919	-0.134885377651816
102.128498281313	-0.525628774485625	-0.651873107474919	0.261703492484731
102.128498281313	-0.404568575451334	-0.696631982058751	0.261703492484731
102.128498281313	-0.441982122808277	-0.569937072462887	-0.479989740799141
80.8534834815723	-0.441982122808277	-0.535726119588578	-0.479989740799141
80.8534834815723	-0.441982122808277	-0.535726119588578	-0.479989740799141
87.6880755938649	-0.37581708733768	-0.535726119588578	-0.561777567883494
91.5341895239003	-0.37581708733768	-0.535726119588578	-0.561777567883494
91.5341895239003	-0.37581708733768	-0.535726119588578	-0.714021156369324
91.5341895239003	-0.37581708733768	-0.535726119588578	-0.494413612377258
91.5341895239003	-0.37581708733768	-0.831955252546869	-0.689437293948895
91.5341895239003	-0.363678522052667	-0.831955252546869	-0.689437293948895
108.793966333129	-0.363678522052667	-0.980871361238284	-0.820880370936364
102.03093377859	-0.363678522052667	-0.980871361238284	-1.00092420833825
102.03093377859	-0.363678522052667	-0.941471182556128	-0.971097180318245
102.03093377859	-0.638031862641548	-0.941471182556128	-0.971097180318245
100.70290573203	-0.638031862641548	-1.33015070453367	-0.971097180318245
100.70290573203	-0.212356341174064	-1.33015070453367	-0.995886381823688
100.70290573203	-0.523385582811362	-1.33015070453367	-0.995886381823688
100.70290573203	-0.349850087111532	-1.33015070453367	-0.995886381823688
100.70290573203	-0.349850087111532	-1.33015070453367	-1.10702046314165
100.70290573203	-0.476757560438148	-1.33015070453367	-1.10702046314165
100.70290573203	-0.523160352394631	-1.02005347738633	-1.10702046314165
100.70290573203	-0.630444011058134	-1.19627959588389	-1.10702046314165
102.478727896655	-0.630444011058134	-1.87235393887713	-1.10702046314165
102.478727896655	-0.630444011058134	-1.87235393887713	-0.410982707800624
91.7238212303597	-0.630444011058134	-1.87235393887713	-0.360977703830135
83.5338269311913	-0.630444011058134	-1.73796322400382	-0.481712837736011
99.603838256377	-0.630444011058134	-1.73796322400382	-0.615435928116698
107.835655499872	-0.630444011058134	-1.73796322400382	-0.569393068807483
115.359966208272	-0.350617445949042	-1.73796322400382	-0.648042572259086
115.359966208272	-0.622472667322015	-1.89882578202533	-0.648042572259086
143.527136818766	-0.622472667322015	-1.89882578202533	-0.648042572259086
143.527136818766	-0.622472667322015	-1.26741178060708	-0.648042572259086
143.527136818766	-0.622472667322015	-1.26741178060708	-0.322507450578456
143.527136818766	-0.622472667322015	-1.26741178060708	-0.322507450578456
136.549805771331	-0.62747512243232	-1.26741178060708	-0.443429750666376
136.549805771331	-0.62747512243232	-1.2310757267294	-0.443429750666376
136.549805771331	-0.62747512243232	-1.2310757267294	-0.365583187493797
136.549805771331	-0.697849301754885	-1.2310757267294	-0.365583187493797
133.743353952195	-0.697849301754885	-1.2310757267294	-0.482726311090177
116.94248329158	-0.697849301754885	-1.2310757267294	-0.482726311090177
112.913432513148	-0.684671910072321	-1.2310757267294	-0.483714347280654
112.913432513148	-0.868985241968564	-1.2310757267294	-0.483714347280654
108.987991903723	-0.868985241968564	-1.2310757267294	-0.483714347280654
108.987991903723	-0.870078029706806	-1.2310757267294	-0.483714347280654
108.987991903723	-0.920648301874107	-1.2310757267294	-0.764230870675846
98.1206441340476	-0.920648301874107	-1.2310757267294	-0.624395750938829
98.1206441340476	-0.920648301874107	-1.2310757267294	-0.34623867302022
98.1206441340476	-1.03195697411492	-1.2310757267294	-0.34623867302022
117.46316061492	-1.03195697411492	-1.2310757267294	0.167631832791785
112.081450625068	-0.830534334214641	-1.64368562357594	-0.276505033036928
112.081450625068	-0.830534334214641	-1.28839800169012	-0.276505033036928
91.5432148057594	-0.830534334214641	-1.28839800169012	-0.276505033036928
91.5432148057594	-0.830534334214641	-0.751228068539828	-0.276505033036928
91.5432148057594	-1.14085968156953	-1.10620409186727	-0.642609020452702
95.942413172378	-1.14085968156953	-0.980168998028716	-0.642609020452702
95.942413172378	-1.2301096668221	-1.23571413465043	-0.642609020452702
95.942413172378	-1.2301096668221	-1.23571413465043	-0.642609020452702
95.942413172378	-1.19696193992698	-1.23571413465043	-1.20911048933389
79.9130310083753	-1.19696193992698	-1.23571413465043	-1.4188177475851
79.9130310083753	-1.19696193992698	-1.23571413465043	-1.22217109678437
79.9130310083753	-0.618099676354427	-1.23571413465043	-1.22217109678437
80.6143571147718	-0.417394045157174	-1.23571413465043	-1.32697309091701
92.0419621782136	-0.417394045157174	-1.57098659805221	-1.32697309091701
92.0419621782136	-0.417394045157174	-0.292495014707601	-0.994045157602035
92.0419621782136	-0.53274810224014	-0.292495014707601	-0.897085013194162
91.0285218355389	-0.53274810224014	-0.607268541364332	-1.01336422661404
94.2389995400977	-0.72472975793311	-0.607268541364332	-1.36219786236736
58.3373911637693	-0.72472975793311	-0.607268541364332	-1.36219786236736
55.9597699516293	-0.72472975793311	-0.800640580129933	-1.02292076065367
42.0655498976138	-0.584995074522384	-1.1737168749597	-1.02292076065367
42.0655498976138	-0.584995074522384	-1.16701545831056	-1.0990897541126
47.1413760137212	-0.667668138217219	-1.16701545831056	-0.8747273868871
33.2003693613395	-0.661113896316106	-1.16701545831056	-1.15102362690351
33.2003693613395	-0.661113896316106	-1.42107840553997	-1.15102362690351
36.5098347340244	-0.661113896316106	-1.42107840553997	-1.15102362690351
38.6115686615455	-0.661113896316106	-0.980053714886797	-1.15102362690351
38.6115686615455	-0.625683611763302	-1.38303997550317	-0.977959135994113
43.7460164612227	-0.625683611763302	-1.38303997550317	-0.977959135994113
43.7460164612227	-0.625683611763302	-2.13563736675223	-0.747261698015302
43.7460164612227	-0.625683611763302	-2.13563736675223	-0.747261698015302
43.7460164612227	-0.557122718967011	-2.13563736675223	-0.747261698015302
42.2351933189402	-0.325614655657235	-1.21604939256996	-0.747261698015302
47.5130629756924	-0.325614655657235	-1.21604939256996	-0.779900555615328
47.5130629756924	-0.325614655657235	-1.21604939256996	-0.779900555615328
47.5130629756924	-0.292487928697178	-1.21604939256996	-0.779900555615328
47.5130629756924	-0.292487928697178	-1.33262666246721	-0.779900555615328
47.5130629756924	-0.292487928697178	-1.4415385766347	-0.779900555615328
56.8470839627092	-0.292487928697178	-1.85935095083262	-0.397877330796974
56.8470839627092	-0.369377451198126	-1.85935095083262	-0.397877330796974
39.1301538300052	-0.214580258072021	-1.85935095083262	-0.397877330796974
39.1301538300052	-0.214580258072021	-1.85935095083262	-0.397877330796974
39.1301538300052	-0.214580258072021	-1.85935095083262	0.00956059075113597
35.9607825081449	-0.214580258072021	-1.85935095083262	0.00956059075113597
45.0442466651539	-0.138910842332438	-1.39543521787927	0.00956059075113597
45.0442466651539	-0.138910842332438	-1.39543521787927	-0.198073878292921
45.0442466651539	-0.349030722800894	-1.39543521787927	0.0137237881616904
45.0442466651539	-0.340869370190323	-1.26326334142797	0.0137237881616904
45.0442466651539	-0.340869370190323	-1.26326334142797	0.0137237881616904
45.0442466651539	-0.561177297425427	-1.26326334142797	0.0137237881616904
36.3191580590311	-0.468785814646953	-1.26326334142797	0.0137237881616904
38.8906862286603	-0.86808914122574	-1.26383361002984	0.0137237881616904
38.2971370858014	-0.780446822406301	-1.26383361002984	-0.346655578278825
39.7082068570421	-0.782964282775641	-1.26383361002984	-0.346655578278825
40.2554645530115	-0.782964282775641	-1.73744362645363	-0.346655578278825
45.1649462384058	-0.782964282775641	-1.59985219793428	-0.200332174707578
51.1277595890985	-0.782964282775641	-1.59985219793428	-0.268672812856391
64.4389982930508	-0.782964282775641	-1.59985219793428	-0.268672812856391
64.4389982930508	-0.782964282775641	-1.46740265300164	-0.268672812856391
68.2962050443638	-0.782964282775641	-0.491059001945144	-0.268672812856391
68.2962050443638	-0.445489887523712	-0.491059001945144	-0.268672812856391
100.72989088306	-0.435860764252024	-0.449450494505535	-0.268672812856391
96.5327433885647	-0.26276397238949	-0.449450494505535	-0.268672812856391
96.5327433885647	-0.436825391031099	-0.449450494505535	-0.268672812856391
96.5327433885647	-0.436825391031099	-1.17905590396166	-0.268672812856391
87.9720835352694	-0.436825391031099	-1.17905590396166	-0.501508635101381
87.9720835352694	-0.436825391031099	-1.17905590396166	-0.566702187236263
97.9652040680476	-0.642971337786031	-1.90777248283796	-0.566702187236263
87.6883890441939	-0.642971337786031	-2.00769971417071	-0.566702187236263
87.6883890441939	-0.642971337786031	-1.95954668124383	-0.493902630484045
87.6883890441939	-0.642971337786031	-1.95954668124383	-0.457493770047379
87.6883890441939	-0.642971337786031	-1.50222342385023	-0.457493770047379
96.2901278965877	-0.642971337786031	-1.55848176937425	-0.457493770047379
96.2901278965877	-0.642971337786031	-1.55848176937425	-0.457493770047379
96.2901278965877	-0.520242768669744	-1.44558110363221	-0.247856684561553
96.2901278965877	-0.520242768669744	-1.44558110363221	-0.345992645535418
91.5285795342134	-0.461297381829788	-1.44558110363221	-0.508568392457284
86.3758928895071	-0.461297381829788	-1.15882956586677	-0.508568392457284
79.4997047848551	-0.461297381829788	-1.15882956586677	-0.508568392457284
71.7852266665621	-0.461297381829788	-1.15882956586677	-0.605235226448008
69.1527930909136	-0.461297381829788	-0.745778428476103	-0.605235226448008
69.1527930909136	-0.461297381829788	-0.745778428476103	-0.712574927066862
69.1527930909136	-0.461297381829788	-0.745778428476103	-0.712574927066862
69.1527930909136	-0.49370523608602	-0.745778428476103	-0.712574927066862
69.1527930909136	-0.49370523608602	-0.745778428476103	-0.712574927066862
70.7811444964602	-0.49370523608602	-0.438281390781828	-0.712574927066862
70.7811444964602	-0.760822820892614	-0.438281390781828	-0.735043784345878
70.7811444964602	-0.753600755476294	-0.439911617739883	-0.735043784345878
70.7811444964602	-0.753600755476294	-0.439911617739883	-0.735043784345878
70.7811444964602	-0.753600755476294	-0.439911617739883	-0.735043784345878
77.5120165749529	-0.753600755476294	-0.439911617739883	-0.735043784345878
77.5120165749529	-0.782704106382511	-0.193634130110707	-0.735043784345878
72.9209526974272	-0.782704106382511	-0.193634130110707	-0.735043784345878
69.6248132367895	-1.00441372715432	-0.193634130110707	-0.735043784345878
77.0306102179006	-0.999089742566624	0.307503424917139	-0.735043784345878
73.0821057927426	-0.999089742566624	-0.0120074668208802	-0.453106702315493
73.0821057927426	-0.999089742566624	-0.58205232170951	-0.446869604320611
73.0821057927426	-0.955913767233091	-0.644101752841108	-0.446869604320611
73.0821057927426	-1.44055710140312	-0.644101752841108	-0.446869604320611
53.3069667216578	-1.44055710140312	-0.285615536185267	-0.0958725083767956
53.2979788041767	-1.44055710140312	-0.285615536185267	-0.0958725083767956
41.2159297245305	-1.44055710140312	-0.285615536185267	-0.188146033931663
47.0778667958992	-1.16442559896669	-0.285615536185267	-0.165388376452021
47.0778667958992	-1.25298052084041	-0.232699653554739	0.439921866436451
43.8465296455037	-1.44132115087205	-0.232699653554739	0.217539024228838
43.8465296455037	-1.24212152281192	-0.232699653554739	0.192429144146338
43.8465296455037	-1.24212152281192	-0.232699653554739	0.0401169672723146
43.8465296455037	-1.48068055028001	-1.19455237796761	0.0384751615309958
37.8218821095131	-1.42960927260652	-1.19455237796761	0.0384751615309958
38.418562915546	-1.42960927260652	-1.19455237796761	0.0384751615309958
38.418562915546	-1.43990890635855	-1.03196859184446	-0.133820511785159
38.418562915546	-1.58716953002179	-1.03196859184446	-0.133820511785159
38.418562915546	-1.39661019571631	-1.03196859184446	-0.133820511785159
38.418562915546	-1.49321871797504	-1.03196859184446	-0.133820511785159
35.7396187287224	-1.33274841692662	-1.03196859184446	-0.133820511785159
41.4432088630628	-1.33274841692662	-1.03196859184446	-0.0533388779454772
39.2600748520309	-1.54364644086523	-1.03196859184446	-0.0533388779454772
39.2600748520309	-1.43078274110586	-1.03196859184446	-0.319960576274777
40.4270032371469	-1.43078274110586	-1.03196859184446	-0.319960576274777
40.4270032371469	-1.43078274110586	-1.1001928373885	-0.319960576274777
40.4270032371469	-1.72379496908854	-1.1001928373885	-0.319960576274777
43.1482437394097	-1.75094561845894	-1.35638243921338	-0.319960576274777
43.1482437394097	-1.75094561845894	-1.35638243921338	-0.319960576274777
43.1482437394097	-1.75094561845894	-1.35638243921338	-0.290807724791692
43.1482437394097	-1.75094561845894	-1.35638243921338	-0.517105272344315
43.1482437394097	-1.83589287832963	-1.35638243921338	-0.985133533462928
43.1482437394097	-1.83589287832963	-1.35638243921338	-1.00143512745478
43.1482437394097	-1.83589287832963	-1.32952379234336	-1.00143512745478
46.4716743302309	-1.93524683463802	-1.32952379234336	-1.00143512745478
46.4716743302309	-2.04726947554191	-1.36639542487535	-1.00143512745478
46.7833010329826	-2.24279513461138	-1.59024098075425	-1.35153140730852
38.6550052271512	-2.24279513461138	-1.59024098075425	-1.10730789602894
35.7198463214635	-2.24279513461138	-1.59024098075425	-1.10730789602894
35.7198463214635	-2.24279513461138	-1.59024098075425	-1.10730789602894
35.7198463214635	-2.31889205079449	-1.59024098075425	-1.10730789602894
35.7198463214635	-2.30682695026622	-1.778811956999	-0.891311443538982
35.7198463214635	-2.30682695026622	-2.12808815636928	-0.891311443538982
35.7198463214635	-2.30682695026622	-2.12808815636928	-0.891311443538982
34.0283487523655	-2.30682695026622	-2.12808815636928	-0.891311443538982
34.0283487523655	-2.30682695026622	-2.12808815636928	-0.92587691321223
34.0283487523655	-2.2618175100901	-2.12808815636928	-0.999999256468983
35.7662957751276	-2.09754423736792	-2.00553672609032	-1.30876924207023
35.7662957751276	-1.82504084656676	-2.00553672609032	-1.30876924207023
30.4106843557945	-1.86784097128607	-2.08324036770584	-1.30876924207023
31.6054108040138	-1.63543911017999	-2.08324036770584	-0.965942071412238
27.1126250516576	-1.61555814860073	-2.08324036770584	-0.965942071412238
27.1126250516576	-1.61555814860073	-2.08324036770584	-0.992142922625952
28.5379046899684	-1.75931308039876	-1.44897264004527	-0.992142922625952
32.8938680612704	-1.75931308039876	-1.44897264004527	-0.992142922625952
32.8938680612704	-1.564701320083	-1.44897264004527	-1.0416233591884
30.3400457222431	-1.59909196933112	-1.44897264004527	-1.18849561887828
30.3400457222431	-1.67869145667552	-1.44897264004527	-1.22322056433198
30.3400457222431	-1.55348606242261	-2.19983563822121	-1.32798634880592
30.3400457222431	-1.55348606242261	-2.26880944883246	-1.34682424679402
30.3400457222431	-1.55348606242261	-1.60061130064381	-1.34682424679402
55.2531238853371	-1.56972604961876	-1.60061130064381	-1.34682424679402
31.6798124162551	-1.56972604961876	-2.23033455210309	-1.34682424679402
26.8333408559592	-1.64905647633681	-2.40283079297916	-1.34682424679402
27.1570906950404	-1.49145692913658	-2.40283079297916	-1.14191873165583
27.1570906950404	-1.49145692913658	-2.42268554915443	-1.14191873165583
25.3731623162138	-1.49145692913658	-2.42268554915443	-1.55023642124563
23.0272014764489	-1.49145692913658	-2.42268554915443	-1.55580434188498
23.0272014764489	-1.32531451112929	-2.77852012438877	-1.55580434188498
22.8488795997156	-1.09901785303493	-2.77852012438877	-1.55580434188498
28.9185732433763	-1.09901785303493	-2.54071554943758	-1.55580434188498
28.9185732433763	-1.09901785303493	-1.90775829407458	-1.58107721063125
28.9185732433763	-1.09901785303493	-1.90648027304478	-1.58107721063125
28.9185732433763	-1.09901785303493	-1.90648027304478	-1.66385741567161
30.4035503923514	-1.09901785303493	-1.90648027304478	-1.51081069794987
33.2769409942385	-1.20973040090477	-1.90648027304478	-1.23696224119277
33.2769409942385	-1.20973040090477	-1.90648027304478	-0.809350456476866
38.8310760591146	-1.10612795026207	-1.91365218813463	-0.932700995015467
38.8310760591146	-1.10612795026207	-1.91365218813463	-1.04704542399399
38.8310760591146	-1.08985485063918	-1.91365218813463	-1.31855452249827
30.9102072983972	-1.18492585259187	-1.91365218813463	-1.31855452249827
30.9102072983972	-1.18492585259187	-1.74293020941501	-1.31855452249827
30.9102072983972	-1.18492585259187	-1.74293020941501	-1.31855452249827
44.2385705575545	-1.09926752356482	-1.74293020941501	-1.31855452249827
44.2385705575545	-0.779168005762971	-1.74293020941501	-1.31855452249827
44.2385705575545	-0.779168005762971	-1.74293020941501	-1.31855452249827
42.5237938642472	-0.939748169135926	-2.13816091911423	-1.31855452249827
44.192524223496	-0.92951205083319	-2.13816091911423	-1.41177059566833
26.8545289798236	-0.92951205083319	-2.13816091911423	-1.58326059491647
29.0257458338077	-0.92951205083319	-2.13816091911423	-1.58326059491647
29.0257458338077	-0.92951205083319	-1.8263117007733	-1.58326059491647
29.0257458338077	-0.717304118827784	-2.09335578081068	-1.72270141858241
29.0909236449322	-0.808183503967676	-2.09335578081068	-1.72270141858241
29.0909236449322	-0.808183503967676	-2.09335578081068	-1.57944540270597
29.0909236449322	-0.808183503967676	-2.47801088991011	-1.57944540270597
29.0909236449322	-1.22405552247729	-2.47801088991011	-1.24007351541269
29.0909236449322	-1.3473312395794	-2.47801088991011	-1.00430928328237
29.0909236449322	-1.3473312395794	-2.24699937137796	-1.00430928328237
29.0909236449322	-1.3473312395794	-1.92524505255511	-0.945223934411856
34.39714027367	-1.3473312395794	-1.60473508685122	-0.945223934411856
34.39714027367	-1.135762596558	-1.63811133618286	-0.945223934411856
34.39714027367	-1.28211454115733	-1.96766815555775	-0.945223934411856
34.39714027367	-1.28211454115733	-1.96766815555775	-0.945223934411856
34.39714027367	-1.28211454115733	-1.96766815555775	-1.00885299792385
34.39714027367	-0.947620997134139	-1.79771719555147	-1.00885299792385
34.39714027367	-0.947620997134139	-1.79771719555147	-1.00885299792385
34.39714027367	-0.947620997134139	-1.79771719555147	-0.971165873670804
27.5274152759104	-0.69315496502742	-1.85061709394171	-0.971165873670804
27.5274152759104	-0.809053870485135	-1.85061709394171	-0.979676112947518
30.4801459042527	-0.919630267683166	-1.85061709394171	-0.979676112947518
30.4801459042527	-1.00208855537441	-1.00459159194689	-1.10304021930878
27.3321140614202	-1.08824454773786	-1.00459159194689	-1.12442454729369
27.3321140614202	-1.08824454773786	-1.00459159194689	-1.12442454729369
29.0528617605554	-0.983848706908678	-1.00459159194689	-1.12442454729369
29.0528617605554	-0.983848706908678	-1.00459159194689	-1.12442454729369
31.5605264896474	-0.983848706908678	-1.03928633250252	-0.852856352997889
27.3122182079081	-0.983848706908678	-1.03928633250252	-1.2867820111835
28.1883440349654	-0.863806713226186	-1.03928633250252	-1.2867820111835
28.1883440349654	-0.863806713226186	-0.930211924993644	-1.31320149387958
31.6771940736118	-0.883470721425623	-0.930211924993644	-1.31320149387958
34.2685144206454	-0.592171918274703	-0.935877116452148	-1.36896457071831
34.2685144206454	-0.592171918274703	-0.935877116452148	-1.7473352325296
34.2685144206454	-0.592171918274703	-1.75580121144202	-1.7473352325296
34.2685144206454	-0.985482878040895	-1.65048430689642	-1.75550497625189
32.2315793534317	-0.649407737771321	-0.695731982070273	-1.75550497625189
31.5721950625352	-0.504124641720446	-1.43914390676705	-1.75550497625189
32.8348347859316	-0.504124641720446	-1.91700555963465	-1.75550497625189
45.4545313297636	-0.261636518044444	-1.91700555963465	-1.75550497625189
36.776677407355	-0.261636518044444	-1.91700555963465	-1.75550497625189
36.776677407355	-0.261636518044444	-2.52936589957114	-1.75550497625189
36.776677407355	-0.383173015098982	-2.52936589957114	-1.98930545359619
36.776677407355	-0.383173015098982	-2.4234245043471	-1.98930545359619
36.776677407355	-0.383173015098982	-2.4234245043471	-1.98930545359619
36.776677407355	-0.383173015098982	-2.4234245043471	-1.98930545359619
36.776677407355	-0.466208738294689	-2.31239114763598	-2.10342468679998
36.776677407355	-0.466208738294689	-3.00296342687648	-2.10342468679998
34.7686325955644	-0.466208738294689	-2.79200523338144	-2.10342468679998
34.7686325955644	-0.395409714407817	-3.18236131138952	-2.10342468679998
29.8140085274993	-0.651712844269601	-3.18236131138952	-2.02805102624002
29.8140085274993	-0.606711730511664	-3.04488346677196	-2.02805102624002
29.8140085274993	-0.695551989869355	-3.04488346677196	-2.21642000074719
29.8140085274993	-0.695551989869355	-3.04488346677196	-2.13652777135009
29.8140085274993	-0.695551989869355	-2.83119626299974	-2.33172928257481
32.3474245142754	-0.695551989869355	-2.83119626299974	-1.97750131724849
30.2938170518397	-0.918954720500545	-2.83119626299974	-1.97750131724849
30.2938170518397	-0.918954720500545	-2.83119626299974	-2.38243259667958
19.1989982882198	-0.948894805672603	-2.66114779071389	-2.38243259667958
24.5664514906098	-0.948894805672603	-2.47544975315752	-2.38243259667958
16.2392615132462	-0.736788688458509	-2.09528701361898	-2.19353455953038
15.7048425603493	-0.754509363951605	-2.30660489743206	-2.19353455953038
15.7048425603493	-0.754509363951605	-1.87916384578473	-2.19353455953038
15.7048425603493	-0.95290303031567	-1.87916384578473	-2.19353455953038
15.1848737101129	-1.11171506050677	-1.91475376248018	-2.19353455953038
15.1848737101129	-1.06676724914897	-2.20416516733307	-1.94176582573603
15.1848737101129	-1.06676724914897	-2.20416516733307	-1.94176582573603
15.1848737101129	-1.06676724914897	-2.20416516733307	-1.94176582573603
15.1848737101129	-1.01618119660749	-2.20416516733307	-1.94176582573603
15.1848737101129	-1.01618119660749	-2.19700628644981	-2.00267092295297
15.1178112618529	-1.11108512527301	-2.19700628644981	-1.83800862654855
15.1178112618529	-1.11108512527301	-2.19700628644981	-1.83800862654855
13.3347406399313	-1.01807897799435	-2.19700628644981	-1.83800862654855
13.3347406399313	-1.1009616876218	-2.38776869912105	-2.44384448127509
14.4600598773193	-1.1009616876218	-2.38776869912105	-2.437006279527
14.0857963650107	-1.1009616876218	-2.38776869912105	-2.11281175328338
14.0857963650107	-1.1009616876218	-2.38776869912105	-2.11281175328338
14.0857963650107	-0.8264823845775	-2.38776869912105	-2.21463462304659
14.0857963650107	-1.02670254462932	-2.38776869912105	-2.72308203486658
14.0857963650107	-1.02670254462932	-1.9030520441686	-2.72308203486658
14.0857963650107	-1.02913484336025	-1.9030520441686	-2.72308203486658
14.0857963650107	-1.02913484336025	-1.9030520441686	-2.72308203486658
15.4820661748564	-1.21695482618523	-2.50123025086205	-2.72308203486658
15.4820661748564	-1.21695482618523	-2.50123025086205	-2.32026653523318
15.4820661748564	-1.21695482618523	-2.50123025086205	-2.32026653523318
17.5068657525444	-1.31006033150137	-2.50123025086205	-2.2204533031932
17.5068657525444	-1.31006033150137	-2.3602862395928	-2.153817236136
17.5068657525444	-1.30329911080911	-1.87461171725527	-2.12859808062528
15.8791696080869	-1.30329911080911	-1.96997823931189	-2.12859808062528
15.8791696080869	-1.30329911080911	-1.82079152448118	-2.21806340632248
20.6569067640878	-1.0806998141701	-1.82079152448118	-2.21806340632248
20.6569067640878	-1.0806998141701	-1.7574780519394	-2.21806340632248
19.0342532378049	-1.0806998141701	-1.58025714007545	-2.19655761536971
19.0342532378049	-1.0806998141701	-1.58025714007545	-1.90650773949079
21.4126571636354	-0.883922409819301	-1.12387960540488	-1.90650773949079
18.6590807541534	-0.983639295878643	-1.12387960540488	-1.90650773949079
20.4426485339175	-0.983639295878643	-1.44554143794368	-1.77044193803606
20.4426485339175	-0.983639295878643	-1.44554143794368	-1.77044193803606
24.8179942437529	-0.983639295878643	-1.44554143794368	-1.62618737088818
24.8179942437529	-1.34374104234845	-1.44554143794368	-1.87335030767565
24.8179942437529	-1.34374104234845	-1.22463804794776	-1.87335030767565
24.8179942437529	-1.3835761133602	-1.22463804794776	-1.87335030767565
24.8179942437529	-1.30199073727182	-1.22463804794776	-1.87335030767565
24.8179942437529	-1.30199073727182	-1.22463804794776	-1.69411412995037
24.8977384858213	-1.30199073727182	-1.22463804794776	-1.69411412995037
24.8977384858213	-1.30199073727182	-1.33174328503107	-1.69411412995037
24.8977384858213	-1.30199073727182	-1.33174328503107	-1.69411412995037
19.0714438428383	-1.30199073727182	-1.33174328503107	-1.78316105179778
24.3582001388919	-1.30199073727182	-1.33174328503107	-1.8397164529882
24.3582001388919	-1.30199073727182	-1.30417687373245	-1.65507858361697
20.7424969263892	-1.19944112740764	-1.30417687373245	-1.65507858361697
20.7424969263892	-1.04399340117673	-0.68132330564515	-1.65507858361697
20.7424969263892	-1.04399340117673	-1.03824099717843	-1.51325934428348
20.7424969263892	-1.04399340117673	-0.843114457290811	-1.37073230296971
20.7424969263892	-1.04399340117673	-0.843114457290811	-1.37073230296971
20.7424969263892	-1.22948922412558	-0.843114457290811	-1.55576835936037
20.7424969263892	-1.22948922412558	0.0434089540729045	-1.55576835936037
23.4718625836752	-1.22948922412558	0.305458504615416	-1.87916622260822
24.4881361330164	-1.68922800064979	-0.00239596006568304	-1.87916622260822
19.2661305443649	-1.6508689784716	0.325091000992033	-1.93075949610879
19.2661305443649	-1.6508689784716	0.942609538777227	-1.93075949610879
19.2661305443649	-1.61209100495398	0.942609538777227	-1.93075949610879
19.2661305443649	-1.49229372562508	1.81344481135187	-1.93075949610879
19.2661305443649	-1.49229372562508	1.81344481135187	-1.9865166461982
24.3850731792038	-1.36256789634564	1.81344481135187	-1.71549464076869
30.2297867005089	-1.36256789634564	1.81344481135187	-1.59084234980011
30.2297867005089	-1.36256789634564	1.81344481135187	-1.59084234980011
30.2297867005089	-1.4076486041312	1.81344481135187	-1.59084234980011
30.2297867005089	-1.4076486041312	1.81344481135187	-1.59084234980011
36.608128156572	-1.74894012711552	1.81344481135187	-1.59084234980011
36.608128156572	-1.74894012711552	1.81344481135187	-1.59084234980011
38.723252431112	-1.74894012711552	2.18266748511093	-1.70288677832312
33.0725483888821	-1.74894012711552	1.67125060341349	-1.70288677832312
33.3610850882022	-1.74894012711552	0.971798312210115	-1.5846737458544
33.3610850882022	-1.74894012711552	0.971798312210115	-1.88687844223063
31.3980564285567	-1.74894012711552	0.971798312210115	-1.88687844223063
31.3980564285567	-1.74894012711552	0.295399383866645	-1.83568535153708
31.3980564285567	-1.74894012711552	-0.817116845718426	-1.83568535153708
28.3249121021926	-1.74894012711552	-0.817116845718426	-1.7338647549507
35.6059613741673	-1.74894012711552	-0.817116845718426	-1.99278375009744
35.1175607495596	-1.88422447632828	-0.817116845718426	-1.99278375009744
35.1175607495596	-1.96728784763109	-0.817116845718426	-2.36100454850454
36.1560795968872	-1.96728784763109	-0.817116845718426	-1.81269097307655
36.1560795968872	-1.98398328719934	-0.817116845718426	-1.81269097307655
36.1560795968872	-1.98398328719934	-0.817116845718426	-1.81269097307655
36.1560795968872	-2.11607103811073	-0.875031503762701	-1.81269097307655
36.1560795968872	-2.11607103811073	-0.875031503762701	-1.81269097307655
29.2177018168888	-2.12039138595846	-1.53534710630818	-1.81269097307655
27.1682535215788	-2.12039138595846	-0.432504405144569	-1.81269097307655
27.1682535215788	-2.12039138595846	-0.432504405144569	-1.96947245382956
27.1682535215788	-2.12039138595846	-0.126328454632686	-1.93759953212154
27.1682535215788	-2.12039138595846	-0.169615620487982	-1.83882659143206
27.1682535215788	-2.12039138595846	-0.341172539230512	-1.83882659143206
33.5490032543235	-2.12039138595846	0.080468462916036	-1.83882659143206
33.5490032543235	-2.12039138595846	-0.320779557186039	-1.81688191769945
33.5490032543235	-2.12039138595846	-0.320779557186039	-1.81688191769945
33.5490032543235	-2.12039138595846	-0.0980371725847213	-1.52333597946759
33.5490032543235	-2.16224913011136	-0.0980371725847213	-1.52333597946759
33.5824112839126	-2.16224913011136	-0.214402752629395	-1.69268316144628
33.5824112839126	-2.16224913011136	-0.214402752629395	-1.41386775353438
33.5824112839126	-2.16224913011136	-0.214402752629395	-1.41386775353438
33.5824112839126	-2.16224913011136	-0.214402752629395	-1.41386775353438
30.2398050958791	-2.13143018368714	-0.214402752629395	-1.41386775353438
30.2398050958791	-2.13143018368714	-0.800009357920183	-1.41386775353438
30.2398050958791	-2.23272968458236	-0.372847263856182	-1.16583818471766
30.2398050958791	-2.23272968458236	0.283271997935676	-1.46949915385053
29.8592333273172	-2.06099326421628	0.283271997935676	-1.46949915385053
29.6039611318822	-1.89050918613146	0.164483930346599	-1.46949915385053
26.0750115220279	-2.08091210537948	0.164483930346599	-1.49517513100991
26.0750115220279	-1.67861162108683	0.164483930346599	-1.50548534629156
27.5331788749529	-1.73714563264867	0.164483930346599	-1.50548534629156
27.5331788749529	-1.73714563264867	-0.332725862109491	-1.50548534629156
28.2336618528653	-1.91104825071871	-0.174194888611607	-1.50548534629156
28.2336618528653	-1.91104825071871	0.50946130594195	-1.50548534629156
28.2336618528653	-1.91104825071871	0.50946130594195	-1.50548534629156
28.2336618528653	-1.8678538373736	0.50946130594195	-1.50548534629156
33.9395300948792	-1.8678538373736	0.50946130594195	-1.55681676926818
33.9395300948792	-1.8678538373736	0.50946130594195	-1.71223155764577
33.9395300948792	-1.8678538373736	0.50946130594195	-1.39149650064521
33.1783313173436	-1.8678538373736	0.372063057498263	-1.39149650064521
28.2627412217492	-1.8678538373736	0.372063057498263	-1.49244308235643
28.2627412217492	-1.18316017189305	0.225472500470464	-2.09561803483282
28.2627412217492	-1.18316017189305	0.225472500470464	-1.69968647552348
28.2627412217492	-1.18316017189305	-1.12635944221101	-1.84027709192566
29.0797368193898	-0.866968809516935	-1.04472033628788	-1.84027709192566
29.0797368193898	-1.04457947577465	-1.16094143532696	-1.84027709192566
28.9956986458048	-1.06864491707763	-1.16094143532696	-1.84027709192566
28.9956986458048	-1.06864491707763	-0.550308247530305	-1.66318619355456
28.9956986458048	-1.06864491707763	-1.01649801302363	-1.66318619355456
28.9956986458048	-1.177818370322	-1.10236545877633	-1.66318619355456
26.4864100496331	-1.17696528880822	-1.00984226168996	-1.66318619355456
26.4864100496331	-1.17696528880822	-1.00984226168996	-1.56828180776127
34.778592047615	-1.17696528880822	-1.21588134688204	-1.56828180776127
34.6901894199145	-1.17696528880822	-1.60574013976214	-1.78560793515496
34.6901894199145	-1.17696528880822	-1.60574013976214	-2.0162306050892
34.6901894199145	-1.25236030641343	-1.60574013976214	-1.59743192523328
34.6901894199145	-1.00834722056258	-1.60574013976214	-1.59743192523328
34.6901894199145	-1.08722108993922	-1.60574013976214	-1.59743192523328
34.6901894199145	-1.08722108993922	-1.919084283859	-1.59743192523328
34.6901894199145	-1.08722108993922	-1.919084283859	-1.59743192523328
34.6901894199145	-1.08722108993922	-1.919084283859	-1.59743192523328
34.6901894199145	-1.08722108993922	-1.919084283859	-1.59743192523328
33.9376025687439	-1.02792312258049	-1.919084283859	-1.59743192523328
33.9376025687439	-1.38208638844249	-1.919084283859	-1.59743192523328
33.9376025687439	-1.19443333355514	-1.66761312645707	-1.59743192523328
33.9376025687439	-1.19443333355514	-1.6799155384288	-1.59743192523328
32.1348510675347	-1.19443333355514	-1.6799155384288	-1.59743192523328
32.1348510675347	-1.19443333355514	-1.6799155384288	-1.65209996273856
38.4278962489861	-1.13050271974825	-1.6799155384288	-1.65209996273856
37.1868564285814	-1.13050271974825	-1.74186713161893	-1.65209996273856
37.1868564285814	-1.13050271974825	-1.74186713161893	-1.69457906238575
37.1868564285814	-1.03889031786865	-1.95782306030751	-1.69457906238575
37.1868564285814	-1.03889031786865	-1.15560064634215	-1.69457906238575
37.1868564285814	-1.03889031786865	-1.04489227696634	-1.69457906238575
37.1868564285814	-1.26999619643103	-1.57811470216348	-1.69457906238575
37.1868564285814	-1.26999619643103	-1.57811470216348	-1.58768080131014
37.1868564285814	-1.26999619643103	-1.32251876793264	-1.82694701846637
40.826575342159	-1.22262196612894	-1.43232113422814	-1.71628512622474
40.826575342159	-1.22262196612894	-1.21629519802027	-1.44277129288026
40.826575342159	-1.44155411446088	-1.35690561108384	-1.42333092311487
40.826575342159	-1.44155411446088	-1.35690561108384	-1.22774461833492
45.1298660128585	-1.44155411446088	-1.35690561108384	-1.22774461833492
45.1298660128585	-1.44155411446088	-1.35690561108384	-1.22774461833492
45.1298660128585	-1.44155411446088	-1.58833308792926	-1.22774461833492
40.7048207749927	-1.44155411446088	-1.58833308792926	-1.06088961799404
40.7048207749927	-1.44155411446088	-1.98429024348998	-1.06088961799404
40.7048207749927	-1.47982265681657	-1.98429024348998	-1.38803540385396
40.7048207749927	-1.47982265681657	-1.36186025098051	-1.38803540385396
35.6865202718276	-1.47982265681657	-1.36186025098051	-1.33770038935302
35.6865202718276	-1.47982265681657	-1.42452490995409	-1.27951234264084
35.6865202718276	-1.47982265681657	-1.42452490995409	-1.27951234264084
35.6865202718276	-1.47982265681657	-1.79994129806597	-1.27951234264084
35.6865202718276	-1.47982265681657	-1.79994129806597	-1.38246521875872
35.8857895095932	-1.47982265681657	-1.79994129806597	-1.38246521875872
32.4951462649511	-1.47982265681657	-2.14014236739433	-1.38246521875872
28.9890678364225	-1.47982265681657	-2.14014236739433	-1.51340822154428
28.9890678364225	-1.47982265681657	-2.14014236739433	-1.51340822154428
28.9890678364225	-1.47982265681657	-2.83791288208529	-1.51340822154428
38.6300758278728	-1.47982265681657	-2.83791288208529	-1.51340822154428
38.6300758278728	-1.18096143263545	-2.09581047049278	-1.35759123231972
38.6300758278728	-1.2814338302991	-2.32171079751426	-1.35759123231972
38.6300758278728	-1.3306128710363	-1.958624455677	-1.22187949256562
33.0787907461334	-1.3306128710363	-2.64729368863962	-1.22187949256562
33.0787907461334	-1.35875757600546	-2.64729368863962	-1.22187949256562
33.0787907461334	-1.39049766301044	-2.64729368863962	-1.22187949256562
33.0787907461334	-1.39049766301044	-2.64729368863962	-1.30856633532446
34.2628520066458	-1.38702111502223	-2.3007579878417	-1.30856633532446
35.3555968555128	-1.12171936132561	-2.3007579878417	-1.30856633532446
36.5769644418369	-1.12171936132561	-2.03955111004561	-1.15377470899577
36.5769644418369	-1.12171936132561	-2.03955111004561	-0.896576071927232
36.5769644418369	-1.2462615727757	-2.03955111004561	-0.896576071927232
42.0138878780616	-1.2462615727757	-2.03955111004561	-0.896576071927232
42.0138878780616	-1.2462615727757	-2.11189228557323	-0.961545297983734
42.0138878780616	-1.40855239977477	-1.776016526416	-1.06075236527305
33.6333068669703	-1.40855239977477	-1.65028052239087	-1.44593814543735
[truncated: 118,001 more rows]
