# Supplementary material for: Estimating the burden of severe malarial anaemia and access to hospital care in East Africa
Source: Nat Commun. 2023 Sep 14;14:5691. doi: 10.1038/s41467-023-41275-w (PMC10502125; doi:10.1038/s41467-023-41275-w)
Supplement: Supplementary file 4 — Source Data [file 41467_2023_41275_MOESM4_ESM.zip › source_data/table_1_source_prob_hosp.csv]

run	country	sample	ph
main	Kenya	1	0.353899810414953
main	Tanzania	1	0.180169918896391
main	Uganda	1	0.263506165680725
main	Kenya	2	0.353899810414953
main	Tanzania	2	0.180169918896391
main	Uganda	2	0.199257515914061
main	Kenya	3	0.314944899473765
main	Tanzania	3	0.165014545798675
main	Uganda	3	0.250235818708058
main	Kenya	4	0.314944899473765
main	Tanzania	4	0.160920502239014
main	Uganda	4	0.250235818708058
main	Kenya	5	0.314944899473765
main	Tanzania	5	0.139508379920496
main	Uganda	5	0.270143752908202
main	Kenya	6	0.314944899473765
main	Tanzania	6	0.294049890619692
main	Uganda	6	0.270143752908202
main	Kenya	7	0.314944899473765
main	Tanzania	7	0.215727204331409
main	Uganda	7	0.270143752908202
main	Kenya	8	0.297603241726701
main	Tanzania	8	0.308738547220382
main	Uganda	8	0.270143752908202
main	Kenya	9	0.297603241726701
main	Tanzania	9	0.308738547220382
main	Uganda	9	0.219678723360169
main	Kenya	10	0.297603241726701
main	Tanzania	10	0.308738547220382
main	Uganda	10	0.219678723360169
main	Kenya	11	0.300432938825667
main	Tanzania	11	0.308738547220382
main	Uganda	11	0.209150485697242
main	Kenya	12	0.300432938825667
main	Tanzania	12	0.247759974544419
main	Uganda	12	0.166316455373423
main	Kenya	13	0.300432938825667
main	Tanzania	13	0.247759974544419
main	Uganda	13	0.159605753213223
main	Kenya	14	0.291700780317412
main	Tanzania	14	0.247759974544419
main	Uganda	14	0.159605753213223
main	Kenya	15	0.300652206253803
main	Tanzania	15	0.247759974544419
main	Uganda	15	0.159605753213223
main	Kenya	16	0.174207987741014
main	Tanzania	16	0.247759974544419
main	Uganda	16	0.159605753213223
main	Kenya	17	0.212174217723414
main	Tanzania	17	0.247759974544419
main	Uganda	17	0.165636656619283
main	Kenya	18	0.212174217723414
main	Tanzania	18	0.116101296679012
main	Uganda	18	0.196948049457443
main	Kenya	19	0.212174217723414
main	Tanzania	19	0.116101296679012
main	Uganda	19	0.200802816363605
main	Kenya	20	0.212174217723414
main	Tanzania	20	0.116101296679012
main	Uganda	20	0.179045314686819
main	Kenya	21	0.212174217723414
main	Tanzania	21	0.116101296679012
main	Uganda	21	0.308627005420057
main	Kenya	22	0.217382948293738
main	Tanzania	22	0.101454099837413
main	Uganda	22	0.253698916656732
main	Kenya	23	0.19535823764307
main	Tanzania	23	0.101454099837413
main	Uganda	23	0.288516222759797
main	Kenya	24	0.19535823764307
main	Tanzania	24	0.101454099837413
main	Uganda	24	0.353728237091579
main	Kenya	25	0.234971785065019
main	Tanzania	25	0.101454099837413
main	Uganda	25	0.273675858853963
main	Kenya	26	0.234971785065019
main	Tanzania	26	0.0810123629981303
main	Uganda	26	0.292650011498046
main	Kenya	27	0.266080497999611
main	Tanzania	27	0.193024653450671
main	Uganda	27	0.292650011498046
main	Kenya	28	0.266080497999611
main	Tanzania	28	0.153241845284898
main	Uganda	28	0.292650011498046
main	Kenya	29	0.238645475079961
main	Tanzania	29	0.153416800604671
main	Uganda	29	0.292650011498046
main	Kenya	30	0.238645475079961
main	Tanzania	30	0.153416800604671
main	Uganda	30	0.268294704731978
main	Kenya	31	0.238645475079961
main	Tanzania	31	0.153416800604671
main	Uganda	31	0.268294704731978
main	Kenya	32	0.267371250148471
main	Tanzania	32	0.153416800604671
main	Uganda	32	0.268294704731978
main	Kenya	33	0.267371250148471
main	Tanzania	33	0.153416800604671
main	Uganda	33	0.268294704731978
main	Kenya	34	0.267371250148471
main	Tanzania	34	0.153416800604671
main	Uganda	34	0.268294704731978
main	Kenya	35	0.267371250148471
main	Tanzania	35	0.117322157046128
main	Uganda	35	0.268294704731978
main	Kenya	36	0.267371250148471
main	Tanzania	36	0.117322157046128
main	Uganda	36	0.268294704731978
main	Kenya	37	0.267371250148471
main	Tanzania	37	0.147685237584107
main	Uganda	37	0.268294704731978
main	Kenya	38	0.253750156038738
main	Tanzania	38	0.0894096385419396
main	Uganda	38	0.268294704731978
main	Kenya	39	0.253750156038738
main	Tanzania	39	0.0894096385419396
main	Uganda	39	0.268294704731978
main	Kenya	40	0.253750156038738
main	Tanzania	40	0.193385909140402
main	Uganda	40	0.218613788348178
main	Kenya	41	0.221047952865586
main	Tanzania	41	0.193385909140402
main	Uganda	41	0.272403695677345
main	Kenya	42	0.245212693164117
main	Tanzania	42	0.12533527325799
main	Uganda	42	0.275366197055076
main	Kenya	43	0.199103089825262
main	Tanzania	43	0.153998879317423
main	Uganda	43	0.209164566285372
main	Kenya	44	0.242528931635212
main	Tanzania	44	0.153998879317423
main	Uganda	44	0.229374599695912
main	Kenya	45	0.286990542683379
main	Tanzania	45	0.153998879317423
main	Uganda	45	0.270481572727919
main	Kenya	46	0.286990542683379
main	Tanzania	46	0.153998879317423
main	Uganda	46	0.270481572727919
main	Kenya	47	0.260000265046021
main	Tanzania	47	0.0693134426860396
main	Uganda	47	0.295770968108962
main	Kenya	48	0.287238874857206
main	Tanzania	48	0.100602264859429
main	Uganda	48	0.295770968108962
main	Kenya	49	0.285714822992419
main	Tanzania	49	0.12665032691336
main	Uganda	49	0.295770968108962
main	Kenya	50	0.320260057494593
main	Tanzania	50	0.0936395343834722
main	Uganda	50	0.345660615058164
main	Kenya	51	0.320260057494593
main	Tanzania	51	0.0936395343834722
main	Uganda	51	0.345660615058164
main	Kenya	52	0.320260057494593
main	Tanzania	52	0.073635572481549
main	Uganda	52	0.345660615058164
main	Kenya	53	0.245739405176589
main	Tanzania	53	0.141226029134857
main	Uganda	53	0.345660615058164
main	Kenya	54	0.259710185822858
main	Tanzania	54	0.0771423365438391
main	Uganda	54	0.35965137913804
main	Kenya	55	0.259710185822858
main	Tanzania	55	0.0771423365438391
main	Uganda	55	0.35965137913804
main	Kenya	56	0.23892293919491
main	Tanzania	56	0.0719359571471541
main	Uganda	56	0.340445245963377
main	Kenya	57	0.224468061311563
main	Tanzania	57	0.0699923900485344
main	Uganda	57	0.340445245963377
main	Kenya	58	0.224468061311563
main	Tanzania	58	0.0699923900485344
main	Uganda	58	0.340445245963377
main	Kenya	59	0.245767844918105
main	Tanzania	59	0.110673472388124
main	Uganda	59	0.340445245963377
main	Kenya	60	0.245767844918105
main	Tanzania	60	0.110673472388124
main	Uganda	60	0.395215735858376
main	Kenya	61	0.203735902877223
main	Tanzania	61	0.170952923723045
main	Uganda	61	0.354776290171609
main	Kenya	62	0.199767966742576
main	Tanzania	62	0.170952923723045
main	Uganda	62	0.354776290171609
main	Kenya	63	0.199767966742576
main	Tanzania	63	0.170952923723045
main	Uganda	63	0.368869556818144
main	Kenya	64	0.167498420518577
main	Tanzania	64	0.170952923723045
main	Uganda	64	0.351586023089246
main	Kenya	65	0.167498420518577
main	Tanzania	65	0.170952923723045
main	Uganda	65	0.351586023089246
main	Kenya	66	0.167498420518577
main	Tanzania	66	0.170952923723045
main	Uganda	66	0.351586023089246
main	Kenya	67	0.167498420518577
main	Tanzania	67	0.170952923723045
main	Uganda	67	0.30300496854598
main	Kenya	68	0.167498420518577
main	Tanzania	68	0.170952923723045
main	Uganda	68	0.30300496854598
main	Kenya	69	0.167498420518577
main	Tanzania	69	0.170952923723045
main	Uganda	69	0.30300496854598
main	Kenya	70	0.167498420518577
main	Tanzania	70	0.170952923723045
main	Uganda	70	0.30300496854598
main	Kenya	71	0.183101225238565
main	Tanzania	71	0.123744733786329
main	Uganda	71	0.30300496854598
main	Kenya	72	0.183101225238565
main	Tanzania	72	0.123744733786329
main	Uganda	72	0.30300496854598
main	Kenya	73	0.183101225238565
main	Tanzania	73	0.0867572805757735
main	Uganda	73	0.290584618063375
main	Kenya	74	0.183101225238565
main	Tanzania	74	0.0867572805757735
main	Uganda	74	0.290584618063375
main	Kenya	75	0.183101225238565
main	Tanzania	75	0.050315214428206
main	Uganda	75	0.261641999626415
main	Kenya	76	0.159094057732342
main	Tanzania	76	0.104355991654151
main	Uganda	76	0.315198446721194
main	Kenya	77	0.159094057732342
main	Tanzania	77	0.104355991654151
main	Uganda	77	0.315198446721194
main	Kenya	78	0.194766596784111
main	Tanzania	78	0.0999690965792674
main	Uganda	78	0.315198446721194
main	Kenya	79	0.194766596784111
main	Tanzania	79	0.0999690965792674
main	Uganda	79	0.315198446721194
main	Kenya	80	0.194766596784111
main	Tanzania	80	0.0999690965792674
main	Uganda	80	0.315198446721194
main	Kenya	81	0.172628848485138
main	Tanzania	81	0.0999690965792674
main	Uganda	81	0.299747462007104
main	Kenya	82	0.172628848485138
main	Tanzania	82	0.0958197369172788
main	Uganda	82	0.330021491321752
main	Kenya	83	0.192717429899466
main	Tanzania	83	0.0958197369172788
main	Uganda	83	0.330021491321752
main	Kenya	84	0.192717429899466
main	Tanzania	84	0.0958197369172788
main	Uganda	84	0.330021491321752
main	Kenya	85	0.212416647227226
main	Tanzania	85	0.163446467280566
main	Uganda	85	0.426714567458073
main	Kenya	86	0.212416647227226
main	Tanzania	86	0.163446467280566
main	Uganda	86	0.426714567458073
main	Kenya	87	0.212416647227226
main	Tanzania	87	0.163446467280566
main	Uganda	87	0.426714567458073
main	Kenya	88	0.257453554787555
main	Tanzania	88	0.138520533182061
main	Uganda	88	0.426714567458073
main	Kenya	89	0.257453554787555
main	Tanzania	89	0.138520533182061
main	Uganda	89	0.435179092553209
main	Kenya	90	0.257453554787555
main	Tanzania	90	0.138520533182061
main	Uganda	90	0.406003489733578
main	Kenya	91	0.290815888942041
main	Tanzania	91	0.138520533182061
main	Uganda	91	0.406003489733578
main	Kenya	92	0.290815888942041
main	Tanzania	92	0.176500668072704
main	Uganda	92	0.406003489733578
main	Kenya	93	0.296329072920523
main	Tanzania	93	0.121104250111418
main	Uganda	93	0.406003489733578
main	Kenya	94	0.200373817144056
main	Tanzania	94	0.121104250111418
main	Uganda	94	0.406003489733578
main	Kenya	95	0.200373817144056
main	Tanzania	95	0.0993902641390565
main	Uganda	95	0.333940470882911
main	Kenya	96	0.206880639996503
main	Tanzania	96	0.0733157971816778
main	Uganda	96	0.333940470882911
main	Kenya	97	0.206880639996503
main	Tanzania	97	0.0698894949382785
main	Uganda	97	0.52830073606333
main	Kenya	98	0.168637481258126
main	Tanzania	98	0.0683132160276135
main	Uganda	98	0.478406679928712
main	Kenya	99	0.168637481258126
main	Tanzania	99	0.0683132160276135
main	Uganda	99	0.478406679928712
main	Kenya	100	0.168637481258126
main	Tanzania	100	0.0683132160276135
main	Uganda	100	0.478406679928712
main	Kenya	101	0.136012539031138
main	Tanzania	101	0.0683132160276135
main	Uganda	101	0.478406679928712
main	Kenya	102	0.136012539031138
main	Tanzania	102	0.0590370414943565
main	Uganda	102	0.478406679928712
main	Kenya	103	0.136012539031138
main	Tanzania	103	0.0516462843223302
main	Uganda	103	0.478406679928712
main	Kenya	104	0.136012539031138
main	Tanzania	104	0.0516462843223302
main	Uganda	104	0.489092345223867
main	Kenya	105	0.136012539031138
main	Tanzania	105	0.0620869067013386
main	Uganda	105	0.489092345223867
main	Kenya	106	0.136012539031138
main	Tanzania	106	0.0620869067013386
main	Uganda	106	0.402788325844394
main	Kenya	107	0.169632039216053
main	Tanzania	107	0.125020072707327
main	Uganda	107	0.402788325844394
main	Kenya	108	0.169632039216053
main	Tanzania	108	0.161892929202592
main	Uganda	108	0.355640367580698
main	Kenya	109	0.169632039216053
main	Tanzania	109	0.111622518001653
main	Uganda	109	0.331593164880911
main	Kenya	110	0.162484840252881
main	Tanzania	110	0.111622518001653
main	Uganda	110	0.237034442854529
main	Kenya	111	0.162484840252881
main	Tanzania	111	0.111622518001653
main	Uganda	111	0.237034442854529
main	Kenya	112	0.162484840252881
main	Tanzania	112	0.13089344341362
main	Uganda	112	0.265250177828632
main	Kenya	113	0.198084118704195
main	Tanzania	113	0.13089344341362
main	Uganda	113	0.265250177828632
main	Kenya	114	0.198084118704195
main	Tanzania	114	0.165565991202006
main	Uganda	114	0.265250177828632
main	Kenya	115	0.198084118704195
main	Tanzania	115	0.153770862363504
main	Uganda	115	0.265250177828632
main	Kenya	116	0.18705421333197
main	Tanzania	116	0.153770862363504
main	Uganda	116	0.212191678741567
main	Kenya	117	0.215371426609271
main	Tanzania	117	0.153770862363504
main	Uganda	117	0.212191678741567
main	Kenya	118	0.215371426609271
main	Tanzania	118	0.153770862363504
main	Uganda	118	0.212191678741567
main	Kenya	119	0.203017192904526
main	Tanzania	119	0.153770862363504
main	Uganda	119	0.213684182297155
main	Kenya	120	0.203017192904526
main	Tanzania	120	0.154310561574833
main	Uganda	120	0.213684182297155
main	Kenya	121	0.203017192904526
main	Tanzania	121	0.154310561574833
main	Uganda	121	0.213684182297155
main	Kenya	122	0.242238976940668
main	Tanzania	122	0.154310561574833
main	Uganda	122	0.213684182297155
main	Kenya	123	0.242238976940668
main	Tanzania	123	0.154310561574833
main	Uganda	123	0.213684182297155
main	Kenya	124	0.242238976940668
main	Tanzania	124	0.138588137888953
main	Uganda	124	0.213684182297155
main	Kenya	125	0.242238976940668
main	Tanzania	125	0.151859822067836
main	Uganda	125	0.213684182297155
main	Kenya	126	0.242238976940668
main	Tanzania	126	0.123394853243764
main	Uganda	126	0.218868155565432
main	Kenya	127	0.242238976940668
main	Tanzania	127	0.200147731960968
main	Uganda	127	0.218868155565432
main	Kenya	128	0.242238976940668
main	Tanzania	128	0.200147731960968
main	Uganda	128	0.218868155565432
main	Kenya	129	0.242238976940668
main	Tanzania	129	0.221024345862421
main	Uganda	129	0.218868155565432
main	Kenya	130	0.242238976940668
main	Tanzania	130	0.221024345862421
main	Uganda	130	0.252882733600809
main	Kenya	131	0.242238976940668
main	Tanzania	131	0.416703858074842
main	Uganda	131	0.166436168455623
main	Kenya	132	0.242238976940668
main	Tanzania	132	0.253495586007341
main	Uganda	132	0.166436168455623
main	Kenya	133	0.279582422468352
main	Tanzania	133	0.254621299408949
main	Uganda	133	0.166436168455623
main	Kenya	134	0.203076579264561
main	Tanzania	134	0.254621299408949
main	Uganda	134	0.166436168455623
main	Kenya	135	0.203076579264561
main	Tanzania	135	0.254621299408949
main	Uganda	135	0.166436168455623
main	Kenya	136	0.203076579264561
main	Tanzania	136	0.213495286705378
main	Uganda	136	0.216683732358125
main	Kenya	137	0.221986902841834
main	Tanzania	137	0.122883069534347
main	Uganda	137	0.216683732358125
main	Kenya	138	0.221986902841834
main	Tanzania	138	0.122883069534347
main	Uganda	138	0.238273599226931
main	Kenya	139	0.238423047724215
main	Tanzania	139	0.251490933565371
main	Uganda	139	0.238273599226931
main	Kenya	140	0.319528175357302
main	Tanzania	140	0.251490933565371
main	Uganda	140	0.238273599226931
main	Kenya	141	0.319528175357302
main	Tanzania	141	0.251490933565371
main	Uganda	141	0.238273599226931
main	Kenya	142	0.319528175357302
main	Tanzania	142	0.322887410470819
main	Uganda	142	0.238273599226931
main	Kenya	143	0.319528175357302
main	Tanzania	143	0.322887410470819
main	Uganda	143	0.238273599226931
main	Kenya	144	0.333852787267614
main	Tanzania	144	0.196393758338513
main	Uganda	144	0.238273599226931
main	Kenya	145	0.343484183473941
main	Tanzania	145	0.100108326455887
main	Uganda	145	0.238273599226931
main	Kenya	146	0.375403787780121
main	Tanzania	146	0.100108326455887
main	Uganda	146	0.238273599226931
main	Kenya	147	0.403320969375148
main	Tanzania	147	0.139114531629927
main	Uganda	147	0.158599686893057
main	Kenya	148	0.290887632862277
main	Tanzania	148	0.0718201232677385
main	Uganda	148	0.161895830994441
main	Kenya	149	0.290887632862277
main	Tanzania	149	0.0718201232677385
main	Uganda	149	0.183472445597844
main	Kenya	150	0.308303057488033
main	Tanzania	150	0.0718201232677385
main	Uganda	150	0.141498739307714
main	Kenya	151	0.308303057488033
main	Tanzania	151	0.0718201232677385
main	Uganda	151	0.141498739307714
main	Kenya	152	0.308303057488033
main	Tanzania	152	0.0544611015863814
main	Uganda	152	0.141498739307714
main	Kenya	153	0.319563677336751
main	Tanzania	153	0.0483752428006076
main	Uganda	153	0.191053057415704
main	Kenya	154	0.333764248636859
main	Tanzania	154	0.0483752428006076
main	Uganda	154	0.200431663809949
main	Kenya	155	0.333764248636859
main	Tanzania	155	0.0321711758145535
main	Uganda	155	0.208779176921979
main	Kenya	156	0.333764248636859
main	Tanzania	156	0.0657878455903588
main	Uganda	156	0.208779176921979
main	Kenya	157	0.333764248636859
main	Tanzania	157	0.0657878455903588
main	Uganda	157	0.269754309512091
main	Kenya	158	0.349479027062455
main	Tanzania	158	0.0665912430430781
main	Uganda	158	0.269754309512091
main	Kenya	159	0.32857716886481
main	Tanzania	159	0.0924409847469732
main	Uganda	159	0.265098619801458
main	Kenya	160	0.389540697663214
main	Tanzania	160	0.188120558698615
main	Uganda	160	0.265098619801458
main	Kenya	161	0.389540697663214
main	Tanzania	161	0.160192032037731
main	Uganda	161	0.265098619801458
main	Kenya	162	0.389540697663214
main	Tanzania	162	0.160192032037731
main	Uganda	162	0.225779584528884
main	Kenya	163	0.389540697663214
main	Tanzania	163	0.176337653433512
main	Uganda	163	0.250087832274093
main	Kenya	164	0.354774338284518
main	Tanzania	164	0.127255733417501
main	Uganda	164	0.250087832274093
main	Kenya	165	0.354774338284518
main	Tanzania	165	0.127255733417501
main	Uganda	165	0.250087832274093
main	Kenya	166	0.354774338284518
main	Tanzania	166	0.140735773725765
main	Uganda	166	0.250087832274093
main	Kenya	167	0.323385039134008
main	Tanzania	167	0.140735773725765
main	Uganda	167	0.246454932014664
main	Kenya	168	0.323385039134008
main	Tanzania	168	0.252053499799035
main	Uganda	168	0.236543800264852
main	Kenya	169	0.354219088616305
main	Tanzania	169	0.127368086667711
main	Uganda	169	0.150404720192206
main	Kenya	170	0.354219088616305
main	Tanzania	170	0.160193348433303
main	Uganda	170	0.150404720192206
main	Kenya	171	0.354219088616305
main	Tanzania	171	0.211776508529868
main	Uganda	171	0.192428546744805
main	Kenya	172	0.354219088616305
main	Tanzania	172	0.211776508529868
main	Uganda	172	0.143359603978711
main	Kenya	173	0.354219088616305
main	Tanzania	173	0.101756958901492
main	Uganda	173	0.143359603978711
main	Kenya	174	0.357900325437466
main	Tanzania	174	0.114833619952875
main	Uganda	174	0.143359603978711
main	Kenya	175	0.357900325437466
main	Tanzania	175	0.100048716650701
main	Uganda	175	0.143359603978711
main	Kenya	176	0.357900325437466
main	Tanzania	176	0.106010082181394
main	Uganda	176	0.143359603978711
main	Kenya	177	0.357900325437466
main	Tanzania	177	0.116643032655082
main	Uganda	177	0.143359603978711
main	Kenya	178	0.328769463245685
main	Tanzania	178	0.100192925687933
main	Uganda	178	0.143359603978711
main	Kenya	179	0.332273230848725
main	Tanzania	179	0.140632820461656
main	Uganda	179	0.142799029074067
main	Kenya	180	0.359796840779109
main	Tanzania	180	0.154911984977347
main	Uganda	180	0.125533769231167
main	Kenya	181	0.359796840779109
main	Tanzania	181	0.154911984977347
main	Uganda	181	0.125533769231167
main	Kenya	182	0.329728490607184
main	Tanzania	182	0.154911984977347
main	Uganda	182	0.176352204928511
main	Kenya	183	0.329728490607184
main	Tanzania	183	0.154911984977347
main	Uganda	183	0.176352204928511
main	Kenya	184	0.398129124940045
main	Tanzania	184	0.207630005356228
main	Uganda	184	0.165284727241371
main	Kenya	185	0.398129124940045
main	Tanzania	185	0.175088094114132
main	Uganda	185	0.162634388753943
main	Kenya	186	0.398129124940045
main	Tanzania	186	0.150741095034075
main	Uganda	186	0.143134237347933
main	Kenya	187	0.398129124940045
main	Tanzania	187	0.150741095034075
main	Uganda	187	0.109103563503123
main	Kenya	188	0.398129124940045
main	Tanzania	188	0.150741095034075
main	Uganda	188	0.109103563503123
main	Kenya	189	0.398129124940045
main	Tanzania	189	0.150741095034075
main	Uganda	189	0.147750292714981
main	Kenya	190	0.398129124940045
main	Tanzania	190	0.299192994595524
main	Uganda	190	0.13114187367038
main	Kenya	191	0.344424979888013
main	Tanzania	191	0.299192994595524
main	Uganda	191	0.12815153207332
main	Kenya	192	0.38089706916986
main	Tanzania	192	0.111069066483549
main	Uganda	192	0.12815153207332
main	Kenya	193	0.38089706916986
main	Tanzania	193	0.0967510141861089
main	Uganda	193	0.12815153207332
main	Kenya	194	0.351664290291674
main	Tanzania	194	0.0797189163148822
main	Uganda	194	0.14255411900261
main	Kenya	195	0.351664290291674
main	Tanzania	195	0.0797189163148822
main	Uganda	195	0.127593585644182
main	Kenya	196	0.376615690630844
main	Tanzania	196	0.0797189163148822
main	Uganda	196	0.0955951597782007
main	Kenya	197	0.371397337302411
main	Tanzania	197	0.0797189163148822
main	Uganda	197	0.0805913953501513
main	Kenya	198	0.371397337302411
main	Tanzania	198	0.129679877807803
main	Uganda	198	0.0805913953501513
main	Kenya	199	0.371397337302411
main	Tanzania	199	0.129679877807803
main	Uganda	199	0.0805913953501513
main	Kenya	200	0.371397337302411
main	Tanzania	200	0.129679877807803
main	Uganda	200	0.109040725449406
main	Kenya	201	0.375970124961189
main	Tanzania	201	0.129679877807803
main	Uganda	201	0.109040725449406
main	Kenya	202	0.324168563936543
main	Tanzania	202	0.153481648103865
main	Uganda	202	0.117976387836886
main	Kenya	203	0.324168563936543
main	Tanzania	203	0.218589490353082
main	Uganda	203	0.117102379247027
main	Kenya	204	0.349794267617241
main	Tanzania	204	0.11628290115638
main	Uganda	204	0.164204560447517
main	Kenya	205	0.359082811475593
main	Tanzania	205	0.162515025495679
main	Uganda	205	0.164204560447517
main	Kenya	206	0.376675246991583
main	Tanzania	206	0.162515025495679
main	Uganda	206	0.133940277784054
main	Kenya	207	0.376675246991583
main	Tanzania	207	0.148981503141091
main	Uganda	207	0.133940277784054
main	Kenya	208	0.376675246991583
main	Tanzania	208	0.148981503141091
main	Uganda	208	0.133940277784054
main	Kenya	209	0.378168420219517
main	Tanzania	209	0.148981503141091
main	Uganda	209	0.133940277784054
main	Kenya	210	0.341929694195786
main	Tanzania	210	0.144965147757094
main	Uganda	210	0.133940277784054
main	Kenya	211	0.354214197023641
main	Tanzania	211	0.144965147757094
main	Uganda	211	0.133940277784054
main	Kenya	212	0.323410940003137
main	Tanzania	212	0.144672680595123
main	Uganda	212	0.133940277784054
main	Kenya	213	0.323410940003137
main	Tanzania	213	0.144672680595123
main	Uganda	213	0.134632129739256
main	Kenya	214	0.323410940003137
main	Tanzania	214	0.144672680595123
main	Uganda	214	0.134632129739256
main	Kenya	215	0.30523530383072
main	Tanzania	215	0.161925835838902
main	Uganda	215	0.134632129739256
main	Kenya	216	0.30523530383072
main	Tanzania	216	0.130927954712698
main	Uganda	216	0.134632129739256
main	Kenya	217	0.333914925756763
main	Tanzania	217	0.116340416762561
main	Uganda	217	0.135188921301643
main	Kenya	218	0.333914925756763
main	Tanzania	218	0.116340416762561
main	Uganda	218	0.136025183777466
main	Kenya	219	0.296255704430107
main	Tanzania	219	0.116340416762561
main	Uganda	219	0.136025183777466
main	Kenya	220	0.296255704430107
main	Tanzania	220	0.112067978539346
main	Uganda	220	0.164965829293386
main	Kenya	221	0.249285392150153
main	Tanzania	221	0.17322506047456
main	Uganda	221	0.164965829293386
main	Kenya	222	0.249285392150153
main	Tanzania	222	0.330597020704134
main	Uganda	222	0.164965829293386
main	Kenya	223	0.249285392150153
main	Tanzania	223	0.112591894723924
main	Uganda	223	0.132949256969585
main	Kenya	224	0.249285392150153
main	Tanzania	224	0.0956566368083567
main	Uganda	224	0.132949256969585
main	Kenya	225	0.249285392150153
main	Tanzania	225	0.0956566368083567
main	Uganda	225	0.150473375678781
main	Kenya	226	0.218794779298495
main	Tanzania	226	0.121506814757041
main	Uganda	226	0.150473375678781
main	Kenya	227	0.218794779298495
main	Tanzania	227	0.121506814757041
main	Uganda	227	0.150473375678781
main	Kenya	228	0.218794779298495
main	Tanzania	228	0.121506814757041
main	Uganda	228	0.150473375678781
main	Kenya	229	0.218794779298495
main	Tanzania	229	0.0788493146223203
main	Uganda	229	0.150473375678781
main	Kenya	230	0.22262677503257
main	Tanzania	230	0.0788493146223203
main	Uganda	230	0.150473375678781
main	Kenya	231	0.22262677503257
main	Tanzania	231	0.0788493146223203
main	Uganda	231	0.150473375678781
main	Kenya	232	0.251835656337978
main	Tanzania	232	0.0788493146223203
main	Uganda	232	0.150473375678781
main	Kenya	233	0.214253158326246
main	Tanzania	233	0.0788493146223203
main	Uganda	233	0.16651417150344
main	Kenya	234	0.214253158326246
main	Tanzania	234	0.101567089140181
main	Uganda	234	0.141676192150467
main	Kenya	235	0.133692860395368
main	Tanzania	235	0.101567089140181
main	Uganda	235	0.128092380764156
main	Kenya	236	0.133692860395368
main	Tanzania	236	0.101567089140181
main	Uganda	236	0.128092380764156
main	Kenya	237	0.128275035975933
main	Tanzania	237	0.0342479953788294
main	Uganda	237	0.144344164771272
main	Kenya	238	0.187283401804325
main	Tanzania	238	0.0647244503636503
main	Uganda	238	0.103414797821462
main	Kenya	239	0.187283401804325
main	Tanzania	239	0.0424834156335254
main	Uganda	239	0.0802957431415962
main	Kenya	240	0.218779871815781
main	Tanzania	240	0.0424834156335254
main	Uganda	240	0.0802957431415962
main	Kenya	241	0.193350846181029
main	Tanzania	241	0.0587777149633352
main	Uganda	241	0.135475808843067
main	Kenya	242	0.163234256027674
main	Tanzania	242	0.0587777149633352
main	Uganda	242	0.145079199753367
main	Kenya	243	0.163234256027674
main	Tanzania	243	0.0813207485729967
main	Uganda	243	0.156123180680837
main	Kenya	244	0.163234256027674
main	Tanzania	244	0.0935075228813867
main	Uganda	244	0.156123180680837
main	Kenya	245	0.160093250333209
main	Tanzania	245	0.0935075228813867
main	Uganda	245	0.156056215637905
main	Kenya	246	0.160093250333209
main	Tanzania	246	0.0935075228813867
main	Uganda	246	0.156056215637905
main	Kenya	247	0.160093250333209
main	Tanzania	247	0.0988127075959158
main	Uganda	247	0.156056215637905
main	Kenya	248	0.10741150786778
main	Tanzania	248	0.0988127075959158
main	Uganda	248	0.204256044243374
main	Kenya	249	0.111848487840683
main	Tanzania	249	0.0988127075959158
main	Uganda	249	0.204256044243374
main	Kenya	250	0.118553088076108
main	Tanzania	250	0.0988127075959158
main	Uganda	250	0.204256044243374
main	Kenya	251	0.118553088076108
main	Tanzania	251	0.0988127075959158
main	Uganda	251	0.204256044243374
main	Kenya	252	0.106682748857862
main	Tanzania	252	0.0988127075959158
main	Uganda	252	0.168747861932543
main	Kenya	253	0.140277749806012
main	Tanzania	253	0.0988127075959158
main	Uganda	253	0.168747861932543
main	Kenya	254	0.140277749806012
main	Tanzania	254	0.114420315607937
main	Uganda	254	0.168747861932543
main	Kenya	255	0.140277749806012
main	Tanzania	255	0.114420315607937
main	Uganda	255	0.177658392052375
main	Kenya	256	0.140277749806012
main	Tanzania	256	0.0935287960787941
main	Uganda	256	0.168163156876626
main	Kenya	257	0.140277749806012
main	Tanzania	257	0.0935287960787941
main	Uganda	257	0.168163156876626
main	Kenya	258	0.12580912952701
main	Tanzania	258	0.0935287960787941
main	Uganda	258	0.168163156876626
main	Kenya	259	0.133171091069539
main	Tanzania	259	0.116192147286837
main	Uganda	259	0.168163156876626
main	Kenya	260	0.133171091069539
main	Tanzania	260	0.112857310287071
main	Uganda	260	0.165469390610546
main	Kenya	261	0.133171091069539
main	Tanzania	261	0.180612974817943
main	Uganda	261	0.169682716938
main	Kenya	262	0.133171091069539
main	Tanzania	262	0.180612974817943
main	Uganda	262	0.169682716938
main	Kenya	263	0.131517286796062
main	Tanzania	263	0.180612974817943
main	Uganda	263	0.154105059439223
main	Kenya	264	0.131517286796062
main	Tanzania	264	0.180612974817943
main	Uganda	264	0.150760677307468
main	Kenya	265	0.131517286796062
main	Tanzania	265	0.180612974817943
main	Uganda	265	0.150760677307468
main	Kenya	266	0.109845404083126
main	Tanzania	266	0.161404584731401
main	Uganda	266	0.150760677307468
main	Kenya	267	0.109845404083126
main	Tanzania	267	0.147255118276043
main	Uganda	267	0.150760677307468
main	Kenya	268	0.132806253993761
main	Tanzania	268	0.147255118276043
main	Uganda	268	0.150760677307468
main	Kenya	269	0.132806253993761
main	Tanzania	269	0.173251376102864
main	Uganda	269	0.150760677307468
main	Kenya	270	0.183166653174301
main	Tanzania	270	0.173251376102864
main	Uganda	270	0.150760677307468
main	Kenya	271	0.214433453018896
main	Tanzania	271	0.173251376102864
main	Uganda	271	0.131520553665523
main	Kenya	272	0.170816153986984
main	Tanzania	272	0.114444078305324
main	Uganda	272	0.131520553665523
main	Kenya	273	0.169305340685046
main	Tanzania	273	0.114444078305324
main	Uganda	273	0.131520553665523
main	Kenya	274	0.169305340685046
main	Tanzania	274	0.114444078305324
main	Uganda	274	0.131454406636818
main	Kenya	275	0.169305340685046
main	Tanzania	275	0.114444078305324
main	Uganda	275	0.169463447977123
main	Kenya	276	0.169305340685046
main	Tanzania	276	0.224046143331749
main	Uganda	276	0.132515455356415
main	Kenya	277	0.169305340685046
main	Tanzania	277	0.224046143331749
main	Uganda	277	0.132515455356415
main	Kenya	278	0.169305340685046
main	Tanzania	278	0.206575061493238
main	Uganda	278	0.132515455356415
main	Kenya	279	0.169305340685046
main	Tanzania	279	0.176178987067468
main	Uganda	279	0.144260666828588
main	Kenya	280	0.169305340685046
main	Tanzania	280	0.176178987067468
main	Uganda	280	0.144260666828588
main	Kenya	281	0.184318665850148
main	Tanzania	281	0.107421498068829
main	Uganda	281	0.144260666828588
main	Kenya	282	0.184318665850148
main	Tanzania	282	0.163197882184956
main	Uganda	282	0.120521637440173
main	Kenya	283	0.198789004536358
main	Tanzania	283	0.163197882184956
main	Uganda	283	0.100276234781217
main	Kenya	284	0.198789004536358
main	Tanzania	284	0.163197882184956
main	Uganda	284	0.100276234781217
main	Kenya	285	0.194231118235874
main	Tanzania	285	0.170296614717239
main	Uganda	285	0.113149302002186
main	Kenya	286	0.194231118235874
main	Tanzania	286	0.121685087794745
main	Uganda	286	0.113149302002186
main	Kenya	287	0.172605824110895
main	Tanzania	287	0.121685087794745
main	Uganda	287	0.113149302002186
main	Kenya	288	0.172605824110895
main	Tanzania	288	0.121685087794745
main	Uganda	288	0.113149302002186
main	Kenya	289	0.170956653766878
main	Tanzania	289	0.121685087794745
main	Uganda	289	0.113149302002186
main	Kenya	290	0.240503724729216
main	Tanzania	290	0.130884404831525
main	Uganda	290	0.113149302002186
main	Kenya	291	0.240503724729216
main	Tanzania	291	0.130884404831525
main	Uganda	291	0.113149302002186
main	Kenya	292	0.240503724729216
main	Tanzania	292	0.130884404831525
main	Uganda	292	0.113149302002186
main	Kenya	293	0.287864487167573
main	Tanzania	293	0.130884404831525
main	Uganda	293	0.111970957462232
main	Kenya	294	0.287864487167573
main	Tanzania	294	0.130884404831525
main	Uganda	294	0.111970957462232
main	Kenya	295	0.287864487167573
main	Tanzania	295	0.139162480349997
main	Uganda	295	0.111970957462232
main	Kenya	296	0.264656167854401
main	Tanzania	296	0.0893463606191019
main	Uganda	296	0.111970957462232
main	Kenya	297	0.264656167854401
main	Tanzania	297	0.18445872325472
main	Uganda	297	0.120782880456536
main	Kenya	298	0.228303426473251
main	Tanzania	298	0.18445872325472
main	Uganda	298	0.161789448154445
main	Kenya	299	0.228303426473251
main	Tanzania	299	0.18445872325472
main	Uganda	299	0.161789448154445
main	Kenya	300	0.228303426473251
main	Tanzania	300	0.18445872325472
main	Uganda	300	0.161789448154445
main	Kenya	301	0.228303426473251
main	Tanzania	301	0.18445872325472
main	Uganda	301	0.161789448154445
main	Kenya	302	0.228303426473251
main	Tanzania	302	0.18445872325472
main	Uganda	302	0.1540121735646
main	Kenya	303	0.228303426473251
main	Tanzania	303	0.223365179537865
main	Uganda	303	0.16738829600362
main	Kenya	304	0.228303426473251
main	Tanzania	304	0.223365179537865
main	Uganda	304	0.17469106665789
main	Kenya	305	0.228303426473251
main	Tanzania	305	0.223365179537865
main	Uganda	305	0.17469106665789
main	Kenya	306	0.228303426473251
main	Tanzania	306	0.223365179537865
main	Uganda	306	0.188630841669595
main	Kenya	307	0.212463354126768
main	Tanzania	307	0.157894208510559
main	Uganda	307	0.176088806616279
main	Kenya	308	0.214666419625852
main	Tanzania	308	0.157894208510559
main	Uganda	308	0.213237059894734
main	Kenya	309	0.214666419625852
main	Tanzania	309	0.157894208510559
main	Uganda	309	0.174991754289285
main	Kenya	310	0.214666419625852
main	Tanzania	310	0.119513114376272
main	Uganda	310	0.174991754289285
main	Kenya	311	0.214666419625852
main	Tanzania	311	0.119513114376272
main	Uganda	311	0.174991754289285
main	Kenya	312	0.214666419625852
main	Tanzania	312	0.173646901745948
main	Uganda	312	0.163395177879434
main	Kenya	313	0.221858295240136
main	Tanzania	313	0.173646901745948
main	Uganda	313	0.118581260313935
main	Kenya	314	0.221858295240136
main	Tanzania	314	0.173646901745948
main	Uganda	314	0.123767373138109
main	Kenya	315	0.203590864624842
main	Tanzania	315	0.173646901745948
main	Uganda	315	0.123767373138109
main	Kenya	316	0.203590864624842
main	Tanzania	316	0.173646901745948
main	Uganda	316	0.139881652220406
main	Kenya	317	0.203590864624842
main	Tanzania	317	0.152223972679056
main	Uganda	317	0.154601881960175
main	Kenya	318	0.203590864624842
main	Tanzania	318	0.152223972679056
main	Uganda	318	0.154601881960175
main	Kenya	319	0.203590864624842
main	Tanzania	319	0.122342896998159
main	Uganda	319	0.152328957861345
main	Kenya	320	0.203590864624842
main	Tanzania	320	0.122342896998159
main	Uganda	320	0.11888648357742
main	Kenya	321	0.203590864624842
main	Tanzania	321	0.122342896998159
main	Uganda	321	0.11888648357742
main	Kenya	322	0.219864445071478
main	Tanzania	322	0.18781514326474
main	Uganda	322	0.11888648357742
main	Kenya	323	0.219864445071478
main	Tanzania	323	0.167379339165225
main	Uganda	323	0.11888648357742
main	Kenya	324	0.229292349237336
main	Tanzania	324	0.167379339165225
main	Uganda	324	0.11888648357742
main	Kenya	325	0.22707481494694
main	Tanzania	325	0.149321848720681
main	Uganda	325	0.11888648357742
main	Kenya	326	0.249642498293589
main	Tanzania	326	0.149321848720681
main	Uganda	326	0.134280474091868
main	Kenya	327	0.201123465737072
main	Tanzania	327	0.149321848720681
main	Uganda	327	0.134280474091868
main	Kenya	328	0.201123465737072
main	Tanzania	328	0.151166088703979
main	Uganda	328	0.134280474091868
main	Kenya	329	0.201123465737072
main	Tanzania	329	0.151166088703979
main	Uganda	329	0.134280474091868
main	Kenya	330	0.164761289064481
main	Tanzania	330	0.14811380313812
main	Uganda	330	0.134280474091868
main	Kenya	331	0.164761289064481
main	Tanzania	331	0.149346369830799
main	Uganda	331	0.134280474091868
main	Kenya	332	0.186513712968381
main	Tanzania	332	0.0994620376292207
main	Uganda	332	0.175522202379747
main	Kenya	333	0.186513712968381
main	Tanzania	333	0.0994620376292207
main	Uganda	333	0.161479863281566
main	Kenya	334	0.186513712968381
main	Tanzania	334	0.0745790337379873
main	Uganda	334	0.161479863281566
main	Kenya	335	0.149097364561737
main	Tanzania	335	0.0745790337379873
main	Uganda	335	0.161479863281566
main	Kenya	336	0.149097364561737
main	Tanzania	336	0.0859334750995344
main	Uganda	336	0.161479863281566
main	Kenya	337	0.192305634905149
main	Tanzania	337	0.139713359018524
main	Uganda	337	0.161479863281566
main	Kenya	338	0.192305634905149
main	Tanzania	338	0.139713359018524
main	Uganda	338	0.161479863281566
main	Kenya	339	0.19071998063218
main	Tanzania	339	0.192069600830606
main	Uganda	339	0.216846968880512
main	Kenya	340	0.19071998063218
main	Tanzania	340	0.126386270818582
main	Uganda	340	0.171524642264317
main	Kenya	341	0.19071998063218
main	Tanzania	341	0.129845779974363
main	Uganda	341	0.164215901299692
main	Kenya	342	0.189651978018976
main	Tanzania	342	0.0624545949409137
main	Uganda	342	0.164215901299692
main	Kenya	343	0.189651978018976
main	Tanzania	343	0.0624545949409137
main	Uganda	343	0.164215901299692
main	Kenya	344	0.189651978018976
main	Tanzania	344	0.0713722033270735
main	Uganda	344	0.164215901299692
main	Kenya	345	0.163828877162249
main	Tanzania	345	0.0713722033270735
main	Uganda	345	0.172143957999219
main	Kenya	346	0.163828877162249
main	Tanzania	346	0.0713722033270735
main	Uganda	346	0.206717045324721
main	Kenya	347	0.163828877162249
main	Tanzania	347	0.0713722033270735
main	Uganda	347	0.206717045324721
main	Kenya	348	0.163828877162249
main	Tanzania	348	0.0713722033270735
main	Uganda	348	0.206717045324721
main	Kenya	349	0.163828877162249
main	Tanzania	349	0.0894406066249448
main	Uganda	349	0.206717045324721
main	Kenya	350	0.149282968224856
main	Tanzania	350	0.0894406066249448
main	Uganda	350	0.194284131029035
main	Kenya	351	0.151171297156616
main	Tanzania	351	0.0894406066249448
main	Uganda	351	0.235511742249403
main	Kenya	352	0.151171297156616
main	Tanzania	352	0.0690563377595382
main	Uganda	352	0.235511742249403
main	Kenya	353	0.151171297156616
main	Tanzania	353	0.0564666046928008
main	Uganda	353	0.243471227155365
main	Kenya	354	0.151171297156616
main	Tanzania	354	0.05974363227419
main	Uganda	354	0.194170282172572
main	Kenya	355	0.151171297156616
main	Tanzania	355	0.05974363227419
main	Uganda	355	0.194170282172572
main	Kenya	356	0.153185239751364
main	Tanzania	356	0.05974363227419
main	Uganda	356	0.17243486119403
main	Kenya	357	0.17063779458708
main	Tanzania	357	0.05974363227419
main	Uganda	357	0.17243486119403
main	Kenya	358	0.17063779458708
main	Tanzania	358	0.0758602159395515
main	Uganda	358	0.249966280640584
main	Kenya	359	0.17063779458708
main	Tanzania	359	0.132550715992981
main	Uganda	359	0.249966280640584
main	Kenya	360	0.193093388515688
main	Tanzania	360	0.132550715992981
main	Uganda	360	0.254756672693284
main	Kenya	361	0.193093388515688
main	Tanzania	361	0.132550715992981
main	Uganda	361	0.254756672693284
main	Kenya	362	0.199289319416773
main	Tanzania	362	0.137464333180727
main	Uganda	362	0.254756672693284
main	Kenya	363	0.197179028538511
main	Tanzania	363	0.137464333180727
main	Uganda	363	0.247372848441135
main	Kenya	364	0.197179028538511
main	Tanzania	364	0.137464333180727
main	Uganda	364	0.247372848441135
main	Kenya	365	0.197179028538511
main	Tanzania	365	0.137464333180727
main	Uganda	365	0.28219585974169
main	Kenya	366	0.176099533434949
main	Tanzania	366	0.137464333180727
main	Uganda	366	0.28219585974169
main	Kenya	367	0.160292201192237
main	Tanzania	367	0.137464333180727
main	Uganda	367	0.278748544218013
main	Kenya	368	0.154759165640121
main	Tanzania	368	0.137464333180727
main	Uganda	368	0.320070734046292
main	Kenya	369	0.155879233572398
main	Tanzania	369	0.137464333180727
main	Uganda	369	0.320070734046292
main	Kenya	370	0.155879233572398
main	Tanzania	370	0.137464333180727
main	Uganda	370	0.378807152442153
main	Kenya	371	0.155879233572398
main	Tanzania	371	0.0789497614558377
main	Uganda	371	0.378807152442153
main	Kenya	372	0.155879233572398
main	Tanzania	372	0.0789497614558377
main	Uganda	372	0.378807152442153
main	Kenya	373	0.155879233572398
main	Tanzania	373	0.0878849684826569
main	Uganda	373	0.378807152442153
main	Kenya	374	0.168717386914502
main	Tanzania	374	0.0878849684826569
main	Uganda	374	0.378807152442153
main	Kenya	375	0.168717386914502
main	Tanzania	375	0.0878849684826569
main	Uganda	375	0.378807152442153
main	Kenya	376	0.132802747611081
main	Tanzania	376	0.0878849684826569
main	Uganda	376	0.378807152442153
main	Kenya	377	0.132802747611081
main	Tanzania	377	0.0878849684826569
main	Uganda	377	0.341874014069312
main	Kenya	378	0.132802747611081
main	Tanzania	378	0.0878849684826569
main	Uganda	378	0.341874014069312
main	Kenya	379	0.132802747611081
main	Tanzania	379	0.0669406873561991
main	Uganda	379	0.341874014069312
main	Kenya	380	0.132802747611081
main	Tanzania	380	0.19084805602337
main	Uganda	380	0.341874014069312
main	Kenya	381	0.132802747611081
main	Tanzania	381	0.21591933684413
main	Uganda	381	0.407400126347616
main	Kenya	382	0.134378686276364
main	Tanzania	382	0.21591933684413
main	Uganda	382	0.407400126347616
main	Kenya	383	0.134378686276364
main	Tanzania	383	0.192611388692059
main	Uganda	383	0.360812006885407
main	Kenya	384	0.158144464712683
main	Tanzania	384	0.165320951931432
main	Uganda	384	0.453190493602918
main	Kenya	385	0.158144464712683
main	Tanzania	385	0.165320951931432
main	Uganda	385	0.453190493602918
main	Kenya	386	0.162755543879764
main	Tanzania	386	0.165320951931432
main	Uganda	386	0.453190493602918
main	Kenya	387	0.174033841147458
main	Tanzania	387	0.165320951931432
main	Uganda	387	0.453190493602918
main	Kenya	388	0.174033841147458
main	Tanzania	388	0.107783201405164
main	Uganda	388	0.453190493602918
main	Kenya	389	0.209674880452315
main	Tanzania	389	0.107783201405164
main	Uganda	389	0.453190493602918
main	Kenya	390	0.217881568911024
main	Tanzania	390	0.107783201405164
main	Uganda	390	0.392018493663389
main	Kenya	391	0.204198701777805
main	Tanzania	391	0.107783201405164
main	Uganda	391	0.392018493663389
main	Kenya	392	0.22874022922573
main	Tanzania	392	0.107783201405164
main	Uganda	392	0.392018493663389
main	Kenya	393	0.222438411732882
main	Tanzania	393	0.107783201405164
main	Uganda	393	0.392018493663389
main	Kenya	394	0.234925603076281
main	Tanzania	394	0.0789872302100545
main	Uganda	394	0.39098010927338
main	Kenya	395	0.234925603076281
main	Tanzania	395	0.0789872302100545
main	Uganda	395	0.39098010927338
main	Kenya	396	0.200103618521821
main	Tanzania	396	0.0789872302100545
main	Uganda	396	0.447335532158647
main	Kenya	397	0.200103618521821
main	Tanzania	397	0.0964281233098482
main	Uganda	397	0.447335532158647
main	Kenya	398	0.200103618521821
main	Tanzania	398	0.0947872980447923
main	Uganda	398	0.447335532158647
main	Kenya	399	0.200103618521821
main	Tanzania	399	0.129620261641588
main	Uganda	399	0.447335532158647
main	Kenya	400	0.200103618521821
main	Tanzania	400	0.129620261641588
main	Uganda	400	0.429876685640182
main	Kenya	401	0.200103618521821
main	Tanzania	401	0.0959967452530581
main	Uganda	401	0.370353929939052
main	Kenya	402	0.200103618521821
main	Tanzania	402	0.0959967452530581
main	Uganda	402	0.370353929939052
main	Kenya	403	0.203842279663244
main	Tanzania	403	0.0959967452530581
main	Uganda	403	0.427639417501741
main	Kenya	404	0.176784913242638
main	Tanzania	404	0.0990360974872602
main	Uganda	404	0.427639417501741
main	Kenya	405	0.176784913242638
main	Tanzania	405	0.11877981333695
main	Uganda	405	0.427639417501741
main	Kenya	406	0.173169824663427
main	Tanzania	406	0.0622358164791682
main	Uganda	406	0.278860660225806
main	Kenya	407	0.173169824663427
main	Tanzania	407	0.0622358164791682
main	Uganda	407	0.278860660225806
main	Kenya	408	0.136952279295797
main	Tanzania	408	0.0622358164791682
main	Uganda	408	0.335169249435834
main	Kenya	409	0.150300138569575
main	Tanzania	409	0.0622358164791682
main	Uganda	409	0.322574472665597
main	Kenya	410	0.17445290079321
main	Tanzania	410	0.0622358164791682
main	Uganda	410	0.322574472665597
main	Kenya	411	0.17445290079321
main	Tanzania	411	0.0622358164791682
main	Uganda	411	0.279310378964887
main	Kenya	412	0.17445290079321
main	Tanzania	412	0.0622358164791682
main	Uganda	412	0.248210925104828
main	Kenya	413	0.17445290079321
main	Tanzania	413	0.0622358164791682
main	Uganda	413	0.248210925104828
main	Kenya	414	0.17445290079321
main	Tanzania	414	0.0622358164791682
main	Uganda	414	0.213087958231047
main	Kenya	415	0.17445290079321
main	Tanzania	415	0.0622358164791682
main	Uganda	415	0.285882234221144
main	Kenya	416	0.16478795885802
main	Tanzania	416	0.0326262514527891
main	Uganda	416	0.285882234221144
main	Kenya	417	0.16478795885802
main	Tanzania	417	0.0326262514527891
main	Uganda	417	0.285882234221144
main	Kenya	418	0.16478795885802
main	Tanzania	418	0.0326262514527891
main	Uganda	418	0.308845509913695
main	Kenya	419	0.163354361401825
main	Tanzania	419	0.0326262514527891
main	Uganda	419	0.252927991416021
main	Kenya	420	0.163354361401825
main	Tanzania	420	0.0326262514527891
main	Uganda	420	0.252927991416021
main	Kenya	421	0.198952997473402
main	Tanzania	421	0.0338418639146118
main	Uganda	421	0.252927991416021
main	Kenya	422	0.198952997473402
main	Tanzania	422	0.0338418639146118
main	Uganda	422	0.215794680421238
main	Kenya	423	0.184336215998006
main	Tanzania	423	0.0740570016940558
main	Uganda	423	0.227440534321639
main	Kenya	424	0.184336215998006
main	Tanzania	424	0.0740570016940558
main	Uganda	424	0.194291408803458
main	Kenya	425	0.227817775868412
main	Tanzania	425	0.0740570016940558
main	Uganda	425	0.158394756440204
main	Kenya	426	0.206096905258306
main	Tanzania	426	0.0567294649793017
main	Uganda	426	0.158394756440204
main	Kenya	427	0.175641189569198
main	Tanzania	427	0.0567294649793017
main	Uganda	427	0.158394756440204
main	Kenya	428	0.130845568817066
main	Tanzania	428	0.0440471586782789
main	Uganda	428	0.180745400214201
main	Kenya	429	0.130845568817066
main	Tanzania	429	0.0754499266867239
main	Uganda	429	0.180745400214201
main	Kenya	430	0.172764183969801
main	Tanzania	430	0.070871233092431
main	Uganda	430	0.204368517715441
main	Kenya	431	0.14549105412844
main	Tanzania	431	0.070871233092431
main	Uganda	431	0.204368517715441
main	Kenya	432	0.171123788943186
main	Tanzania	432	0.0785095925727986
main	Uganda	432	0.200689349049184
main	Kenya	433	0.136175519192771
main	Tanzania	433	0.0785095925727986
main	Uganda	433	0.207862450980292
main	Kenya	434	0.154843251418025
main	Tanzania	434	0.0681227969601442
main	Uganda	434	0.184893033341367
main	Kenya	435	0.154843251418025
main	Tanzania	435	0.0681227969601442
main	Uganda	435	0.194111232402973
main	Kenya	436	0.154843251418025
main	Tanzania	436	0.0681227969601442
main	Uganda	436	0.194111232402973
main	Kenya	437	0.140991627666706
main	Tanzania	437	0.0394759846482343
main	Uganda	437	0.194111232402973
main	Kenya	438	0.14502833649794
main	Tanzania	438	0.028338695633541
main	Uganda	438	0.194111232402973
main	Kenya	439	0.14502833649794
main	Tanzania	439	0.028338695633541
main	Uganda	439	0.231412246180991
main	Kenya	440	0.14502833649794
main	Tanzania	440	0.028338695633541
main	Uganda	440	0.2375964575074
main	Kenya	441	0.157115710183722
main	Tanzania	441	0.0207276936252489
main	Uganda	441	0.2375964575074
main	Kenya	442	0.178101287130643
main	Tanzania	442	0.0174885742670766
main	Uganda	442	0.2375964575074
main	Kenya	443	0.205866332663264
main	Tanzania	443	0.0169903017379451
main	Uganda	443	0.2375964575074
main	Kenya	444	0.214637839247326
main	Tanzania	444	0.0169903017379451
main	Uganda	444	0.273021888954011
main	Kenya	445	0.214637839247326
main	Tanzania	445	0.0281173010804147
main	Uganda	445	0.273021888954011
main	Kenya	446	0.227967734881328
main	Tanzania	446	0.0281173010804147
main	Uganda	446	0.204707981098132
main	Kenya	447	0.227967734881328
main	Tanzania	447	0.0281173010804147
main	Uganda	447	0.206840411588844
main	Kenya	448	0.227967734881328
main	Tanzania	448	0.0241994908649568
main	Uganda	448	0.206840411588844
main	Kenya	449	0.227967734881328
main	Tanzania	449	0.0241994908649568
main	Uganda	449	0.206840411588844
main	Kenya	450	0.147414872149044
main	Tanzania	450	0.0241994908649568
main	Uganda	450	0.199818823429606
main	Kenya	451	0.147414872149044
main	Tanzania	451	0.0241994908649568
main	Uganda	451	0.165059720148428
main	Kenya	452	0.110773305717139
main	Tanzania	452	0.0241994908649568
main	Uganda	452	0.165059720148428
main	Kenya	453	0.110773305717139
main	Tanzania	453	0.0241994908649568
main	Uganda	453	0.165059720148428
main	Kenya	454	0.110773305717139
main	Tanzania	454	0.0290226604707745
main	Uganda	454	0.165059720148428
main	Kenya	455	0.110773305717139
main	Tanzania	455	0.0290226604707745
main	Uganda	455	0.165059720148428
main	Kenya	456	0.110773305717139
main	Tanzania	456	0.0290226604707745
main	Uganda	456	0.165059720148428
main	Kenya	457	0.110773305717139
main	Tanzania	457	0.0290226604707745
main	Uganda	457	0.137475515425571
main	Kenya	458	0.110773305717139
main	Tanzania	458	0.0290226604707745
main	Uganda	458	0.137475515425571
main	Kenya	459	0.156654354908154
main	Tanzania	459	0.0673725345452092
main	Uganda	459	0.137475515425571
main	Kenya	460	0.156654354908154
main	Tanzania	460	0.0673725345452092
main	Uganda	460	0.111025624483514
main	Kenya	461	0.165127205018855
main	Tanzania	461	0.0673725345452092
main	Uganda	461	0.111025624483514
main	Kenya	462	0.157760202506264
main	Tanzania	462	0.0518788324623579
main	Uganda	462	0.122957026487882
main	Kenya	463	0.131189996437183
main	Tanzania	463	0.0518788324623579
main	Uganda	463	0.131203336933618
main	Kenya	464	0.141415052948208
main	Tanzania	464	0.0518788324623579
main	Uganda	464	0.131203336933618
main	Kenya	465	0.131922596087537
main	Tanzania	465	0.0518788324623579
main	Uganda	465	0.111993627897215
main	Kenya	466	0.131922596087537
main	Tanzania	466	0.054450232900159
main	Uganda	466	0.111993627897215
main	Kenya	467	0.131922596087537
main	Tanzania	467	0.0271473722321998
main	Uganda	467	0.135192057896975
main	Kenya	468	0.131922596087537
main	Tanzania	468	0.0271473722321998
main	Uganda	468	0.135192057896975
main	Kenya	469	0.119766494804694
main	Tanzania	469	0.0271473722321998
main	Uganda	469	0.135192057896975
main	Kenya	470	0.119766494804694
main	Tanzania	470	0.0256999172912517
main	Uganda	470	0.135192057896975
main	Kenya	471	0.119766494804694
main	Tanzania	471	0.0247035789897057
main	Uganda	471	0.151771551611778
main	Kenya	472	0.114338885700263
main	Tanzania	472	0.0247035789897057
main	Uganda	472	0.151771551611778
main	Kenya	473	0.128255472743761
main	Tanzania	473	0.0407364768089149
main	Uganda	473	0.149974294867834
main	Kenya	474	0.131501349072779
main	Tanzania	474	0.0580592417785856
main	Uganda	474	0.17019357123432
main	Kenya	475	0.131501349072779
main	Tanzania	475	0.0580592417785856
main	Uganda	475	0.17019357123432
main	Kenya	476	0.164373180397348
main	Tanzania	476	0.0580592417785856
main	Uganda	476	0.17019357123432
main	Kenya	477	0.140504543951658
main	Tanzania	477	0.0580592417785856
main	Uganda	477	0.212797328539236
main	Kenya	478	0.140504543951658
main	Tanzania	478	0.0683041618675823
main	Uganda	478	0.194272513232148
main	Kenya	479	0.158199928886124
main	Tanzania	479	0.0683041618675823
main	Uganda	479	0.194272513232148
main	Kenya	480	0.158199928886124
main	Tanzania	480	0.0683041618675823
main	Uganda	480	0.194272513232148
main	Kenya	481	0.167950420399061
main	Tanzania	481	0.0941521537010118
main	Uganda	481	0.233216340021052
main	Kenya	482	0.167950420399061
main	Tanzania	482	0.0941521537010118
main	Uganda	482	0.233216340021052
main	Kenya	483	0.180013633930471
main	Tanzania	483	0.0941521537010118
main	Uganda	483	0.233216340021052
main	Kenya	484	0.180013633930471
main	Tanzania	484	0.109860353210237
main	Uganda	484	0.170724972932959
main	Kenya	485	0.161146037955959
main	Tanzania	485	0.0856061360271208
main	Uganda	485	0.170724972932959
main	Kenya	486	0.161146037955959
main	Tanzania	486	0.0856061360271208
main	Uganda	486	0.170724972932959
main	Kenya	487	0.201771610850598
main	Tanzania	487	0.0856061360271208
main	Uganda	487	0.170724972932959
main	Kenya	488	0.201771610850598
main	Tanzania	488	0.118547830019346
main	Uganda	488	0.170724972932959
main	Kenya	489	0.201771610850598
main	Tanzania	489	0.118547830019346
main	Uganda	489	0.170724972932959
main	Kenya	490	0.162832259813773
main	Tanzania	490	0.154832527513556
main	Uganda	490	0.186157368262842
main	Kenya	491	0.162832259813773
main	Tanzania	491	0.154832527513556
main	Uganda	491	0.186157368262842
main	Kenya	492	0.18961788842606
main	Tanzania	492	0.154832527513556
main	Uganda	492	0.186157368262842
main	Kenya	493	0.18961788842606
main	Tanzania	493	0.154832527513556
main	Uganda	493	0.186117287223152
main	Kenya	494	0.18961788842606
main	Tanzania	494	0.154832527513556
main	Uganda	494	0.186117287223152
main	Kenya	495	0.18961788842606
main	Tanzania	495	0.112646077236012
main	Uganda	495	0.15139064034489
main	Kenya	496	0.18961788842606
main	Tanzania	496	0.112646077236012
main	Uganda	496	0.15139064034489
main	Kenya	497	0.18961788842606
main	Tanzania	497	0.112646077236012
main	Uganda	497	0.15139064034489
main	Kenya	498	0.18961788842606
main	Tanzania	498	0.112646077236012
main	Uganda	498	0.173398757972485
main	Kenya	499	0.18961788842606
main	Tanzania	499	0.112646077236012
main	Uganda	499	0.173398757972485
main	Kenya	500	0.140686077978966
main	Tanzania	500	0.112646077236012
main	Uganda	500	0.173398757972485
main	Kenya	501	0.190023176896094
main	Tanzania	501	0.112646077236012
main	Uganda	501	0.173398757972485
main	Kenya	502	0.190023176896094
main	Tanzania	502	0.112646077236012
main	Uganda	502	0.173398757972485
main	Kenya	503	0.159870448942708
main	Tanzania	503	0.112646077236012
main	Uganda	503	0.186077796009838
main	Kenya	504	0.159870448942708
main	Tanzania	504	0.112646077236012
main	Uganda	504	0.149432018895046
main	Kenya	505	0.159870448942708
main	Tanzania	505	0.208277415235877
main	Uganda	505	0.147083556071119
main	Kenya	506	0.129832985873927
main	Tanzania	506	0.208277415235877
main	Uganda	506	0.151524581815489
main	Kenya	507	0.102494619977887
main	Tanzania	507	0.160628779078704
main	Uganda	507	0.151524581815489
main	Kenya	508	0.102494619977887
main	Tanzania	508	0.1727531962973
main	Uganda	508	0.151524581815489
main	Kenya	509	0.0998264552438938
main	Tanzania	509	0.1727531962973
main	Uganda	509	0.161221565439798
main	Kenya	510	0.119294129634002
main	Tanzania	510	0.1727531962973
main	Uganda	510	0.163830779048665
main	Kenya	511	0.119294129634002
main	Tanzania	511	0.144929350326562
main	Uganda	511	0.163830779048665
main	Kenya	512	0.119294129634002
main	Tanzania	512	0.144929350326562
main	Uganda	512	0.216227957963914
main	Kenya	513	0.135982674334231
main	Tanzania	513	0.151322571495026
main	Uganda	513	0.216227957963914
main	Kenya	514	0.135982674334231
main	Tanzania	514	0.151322571495026
main	Uganda	514	0.216227957963914
main	Kenya	515	0.135982674334231
main	Tanzania	515	0.113244360357011
main	Uganda	515	0.225220388353446
main	Kenya	516	0.123683582342619
main	Tanzania	516	0.113244360357011
main	Uganda	516	0.225220388353446
main	Kenya	517	0.147772346231241
main	Tanzania	517	0.113244360357011
main	Uganda	517	0.225220388353446
main	Kenya	518	0.147772346231241
main	Tanzania	518	0.113244360357011
main	Uganda	518	0.240407964190796
main	Kenya	519	0.147772346231241
main	Tanzania	519	0.251867595517368
main	Uganda	519	0.199298734812172
main	Kenya	520	0.147772346231241
main	Tanzania	520	0.251867595517368
main	Uganda	520	0.216681832841591
main	Kenya	521	0.120994120404209
main	Tanzania	521	0.251867595517368
main	Uganda	521	0.216681832841591
main	Kenya	522	0.120994120404209
main	Tanzania	522	0.300140632748492
main	Uganda	522	0.243834449211971
main	Kenya	523	0.124267572096717
main	Tanzania	523	0.300140632748492
main	Uganda	523	0.183910601293418
main	Kenya	524	0.171343545652612
main	Tanzania	524	0.160635550371959
main	Uganda	524	0.183910601293418
main	Kenya	525	0.249485734454939
main	Tanzania	525	0.160635550371959
main	Uganda	525	0.183910601293418
main	Kenya	526	0.268265794811592
main	Tanzania	526	0.160635550371959
main	Uganda	526	0.183910601293418
main	Kenya	527	0.290413326618767
main	Tanzania	527	0.1670200714317
main	Uganda	527	0.21781212877202
main	Kenya	528	0.378226782755241
main	Tanzania	528	0.1670200714317
main	Uganda	528	0.196287249668565
main	Kenya	529	0.378226782755241
main	Tanzania	529	0.1670200714317
main	Uganda	529	0.196287249668565
main	Kenya	530	0.378226782755241
main	Tanzania	530	0.1670200714317
main	Uganda	530	0.1751275390338
main	Kenya	531	0.378226782755241
main	Tanzania	531	0.169053477790045
main	Uganda	531	0.190368465506619
main	Kenya	532	0.371348163841554
main	Tanzania	532	0.169053477790045
main	Uganda	532	0.190368465506619
main	Kenya	533	0.407626906589783
main	Tanzania	533	0.184889667732446
main	Uganda	533	0.190368465506619
main	Kenya	534	0.424487200371651
main	Tanzania	534	0.184889667732446
main	Uganda	534	0.190368465506619
main	Kenya	535	0.439937623696604
main	Tanzania	535	0.184889667732446
main	Uganda	535	0.21646885390819
main	Kenya	536	0.439937623696604
main	Tanzania	536	0.247054089615898
main	Uganda	536	0.293170641707234
main	Kenya	537	0.439937623696604
main	Tanzania	537	0.347416007453475
main	Uganda	537	0.293170641707234
main	Kenya	538	0.439937623696604
main	Tanzania	538	0.31801197411934
main	Uganda	538	0.22365918492394
main	Kenya	539	0.439937623696604
main	Tanzania	539	0.31801197411934
main	Uganda	539	0.22365918492394
main	Kenya	540	0.439937623696604
main	Tanzania	540	0.31801197411934
main	Uganda	540	0.24116031802235
main	Kenya	541	0.439937623696604
main	Tanzania	541	0.404735562534602
main	Uganda	541	0.22775820221437
main	Kenya	542	0.439937623696604
main	Tanzania	542	0.224388876117161
main	Uganda	542	0.22775820221437
main	Kenya	543	0.486330238809596
main	Tanzania	543	0.299242182192695
main	Uganda	543	0.22775820221437
main	Kenya	544	0.486330238809596
main	Tanzania	544	0.299242182192695
main	Uganda	544	0.42356288122291
main	Kenya	545	0.446105837954751
main	Tanzania	545	0.299242182192695
main	Uganda	545	0.457077485213927
main	Kenya	546	0.522664509167474
main	Tanzania	546	0.267353474068668
main	Uganda	546	0.43239425256948
main	Kenya	547	0.571245434491006
main	Tanzania	547	0.370443655449922
main	Uganda	547	0.43239425256948
main	Kenya	548	0.568519798372885
main	Tanzania	548	0.268510355775274
main	Uganda	548	0.47245982792317
main	Kenya	549	0.568519798372885
main	Tanzania	549	0.268510355775274
main	Uganda	549	0.47245982792317
main	Kenya	550	0.568519798372885
main	Tanzania	550	0.36323801525803
main	Uganda	550	0.422711511118855
main	Kenya	551	0.55927538626026
main	Tanzania	551	0.36323801525803
main	Uganda	551	0.475261399796092
main	Kenya	552	0.54261464861702
main	Tanzania	552	0.36323801525803
main	Uganda	552	0.602238016303438
main	Kenya	553	0.515088335544466
main	Tanzania	553	0.323398811083893
main	Uganda	553	0.530754015869282
main	Kenya	554	0.425180811384442
main	Tanzania	554	0.274801681067706
main	Uganda	554	0.559490562222116
main	Kenya	555	0.425180811384442
main	Tanzania	555	0.274801681067706
main	Uganda	555	0.517916475140249
main	Kenya	556	0.425180811384442
main	Tanzania	556	0.274801681067706
main	Uganda	556	0.517916475140249
main	Kenya	557	0.477811055531496
main	Tanzania	557	0.274801681067706
main	Uganda	557	0.517916475140249
main	Kenya	558	0.477811055531496
main	Tanzania	558	0.162439222517895
main	Uganda	558	0.501775560930361
main	Kenya	559	0.448153134683982
main	Tanzania	559	0.191816795099708
main	Uganda	559	0.501775560930361
main	Kenya	560	0.448153134683982
main	Tanzania	560	0.191816795099708
main	Uganda	560	0.501775560930361
main	Kenya	561	0.454917680666126
main	Tanzania	561	0.155256579249876
main	Uganda	561	0.457938473351824
main	Kenya	562	0.454917680666126
main	Tanzania	562	0.247716076899126
main	Uganda	562	0.479247402996936
main	Kenya	563	0.454917680666126
main	Tanzania	563	0.247716076899126
main	Uganda	563	0.435162873060236
main	Kenya	564	0.454917680666126
main	Tanzania	564	0.247716076899126
main	Uganda	564	0.435162873060236
main	Kenya	565	0.404818897831932
main	Tanzania	565	0.247716076899126
main	Uganda	565	0.435162873060236
main	Kenya	566	0.414691958113613
main	Tanzania	566	0.268369607373013
main	Uganda	566	0.435162873060236
main	Kenya	567	0.414691958113613
main	Tanzania	567	0.230434015927686
main	Uganda	567	0.380286087043589
main	Kenya	568	0.414691958113613
main	Tanzania	568	0.227709956972284
main	Uganda	568	0.380286087043589
main	Kenya	569	0.357856352794349
main	Tanzania	569	0.227709956972284
main	Uganda	569	0.293519363592459
main	Kenya	570	0.357856352794349
main	Tanzania	570	0.142820261588343
main	Uganda	570	0.293519363592459
main	Kenya	571	0.357856352794349
main	Tanzania	571	0.142820261588343
main	Uganda	571	0.254747329182649
main	Kenya	572	0.357856352794349
main	Tanzania	572	0.142820261588343
main	Uganda	572	0.254747329182649
main	Kenya	573	0.357856352794349
main	Tanzania	573	0.142820261588343
main	Uganda	573	0.254747329182649
main	Kenya	574	0.357856352794349
main	Tanzania	574	0.230178749386363
main	Uganda	574	0.254747329182649
main	Kenya	575	0.385091457162545
main	Tanzania	575	0.230178749386363
main	Uganda	575	0.254747329182649
main	Kenya	576	0.385091457162545
main	Tanzania	576	0.230178749386363
main	Uganda	576	0.254747329182649
main	Kenya	577	0.297758640015194
main	Tanzania	577	0.233060908094011
main	Uganda	577	0.254747329182649
main	Kenya	578	0.367613102513859
main	Tanzania	578	0.233060908094011
main	Uganda	578	0.277102816624247
main	Kenya	579	0.343623456328847
main	Tanzania	579	0.216539193110803
main	Uganda	579	0.271189889153206
main	Kenya	580	0.343623456328847
main	Tanzania	580	0.170925263498912
main	Uganda	580	0.271189889153206
main	Kenya	581	0.343623456328847
main	Tanzania	581	0.170925263498912
main	Uganda	581	0.271189889153206
main	Kenya	582	0.378530184745765
main	Tanzania	582	0.170925263498912
main	Uganda	582	0.299252408149261
main	Kenya	583	0.379558635315656
main	Tanzania	583	0.39091088358386
main	Uganda	583	0.282541928702241
main	Kenya	584	0.305199548311537
main	Tanzania	584	0.39091088358386
main	Uganda	584	0.282541928702241
main	Kenya	585	0.357160720936473
main	Tanzania	585	0.264227689635175
main	Uganda	585	0.282442193335097
main	Kenya	586	0.357160720936473
main	Tanzania	586	0.265874710468801
main	Uganda	586	0.275366728472752
main	Kenya	587	0.357160720936473
main	Tanzania	587	0.161489267668107
main	Uganda	587	0.347586421030441
main	Kenya	588	0.310696628219875
main	Tanzania	588	0.217858459002294
main	Uganda	588	0.308500682338461
main	Kenya	589	0.310696628219875
main	Tanzania	589	0.217858459002294
main	Uganda	589	0.230550150672351
main	Kenya	590	0.327563787690893
main	Tanzania	590	0.217858459002294
main	Uganda	590	0.230550150672351
main	Kenya	591	0.327563787690893
main	Tanzania	591	0.217858459002294
main	Uganda	591	0.264157979999521
main	Kenya	592	0.305748895308208
main	Tanzania	592	0.217858459002294
main	Uganda	592	0.24516527324351
main	Kenya	593	0.305748895308208
main	Tanzania	593	0.217858459002294
main	Uganda	593	0.24516527324351
main	Kenya	594	0.305748895308208
main	Tanzania	594	0.217858459002294
main	Uganda	594	0.24516527324351
main	Kenya	595	0.383201257502703
main	Tanzania	595	0.217858459002294
main	Uganda	595	0.24516527324351
main	Kenya	596	0.3190087105301
main	Tanzania	596	0.217858459002294
main	Uganda	596	0.16806350824864
main	Kenya	597	0.323259443529998
main	Tanzania	597	0.138227206598829
main	Uganda	597	0.22678868210341
main	Kenya	598	0.365809035788535
main	Tanzania	598	0.138227206598829
main	Uganda	598	0.22678868210341
main	Kenya	599	0.365809035788535
main	Tanzania	599	0.148361847689177
main	Uganda	599	0.247059419303171
main	Kenya	600	0.354451275001147
main	Tanzania	600	0.148361847689177
main	Uganda	600	0.247059419303171
main	Kenya	601	0.354451275001147
main	Tanzania	601	0.148361847689177
main	Uganda	601	0.247059419303171
main	Kenya	602	0.354451275001147
main	Tanzania	602	0.148361847689177
main	Uganda	602	0.23666380840145
main	Kenya	603	0.354451275001147
main	Tanzania	603	0.148361847689177
main	Uganda	603	0.211106477272819
main	Kenya	604	0.354451275001147
main	Tanzania	604	0.103802402540944
main	Uganda	604	0.284548075631157
main	Kenya	605	0.354451275001147
main	Tanzania	605	0.107151272957151
main	Uganda	605	0.284548075631157
main	Kenya	606	0.360627761092437
main	Tanzania	606	0.100172231368619
main	Uganda	606	0.284548075631157
main	Kenya	607	0.301412716412689
main	Tanzania	607	0.119671051776451
main	Uganda	607	0.257796425818812
main	Kenya	608	0.301412716412689
main	Tanzania	608	0.119671051776451
main	Uganda	608	0.246062703219872
main	Kenya	609	0.301412716412689
main	Tanzania	609	0.119671051776451
main	Uganda	609	0.246062703219872
main	Kenya	610	0.301412716412689
main	Tanzania	610	0.125484547898249
main	Uganda	610	0.246062703219872
main	Kenya	611	0.301412716412689
main	Tanzania	611	0.125484547898249
main	Uganda	611	0.341886711822463
main	Kenya	612	0.286148870360801
main	Tanzania	612	0.161551663112584
main	Uganda	612	0.327066837953381
main	Kenya	613	0.269886507645006
main	Tanzania	613	0.255677308986413
main	Uganda	613	0.22151431751694
main	Kenya	614	0.336656476477777
main	Tanzania	614	0.180183940046397
main	Uganda	614	0.22151431751694
main	Kenya	615	0.336656476477777
main	Tanzania	615	0.180183940046397
main	Uganda	615	0.22151431751694
main	Kenya	616	0.336656476477777
main	Tanzania	616	0.340144475469164
main	Uganda	616	0.22151431751694
main	Kenya	617	0.336656476477777
main	Tanzania	617	0.340144475469164
main	Uganda	617	0.244066609887297
main	Kenya	618	0.336656476477777
main	Tanzania	618	0.340144475469164
main	Uganda	618	0.244066609887297
main	Kenya	619	0.336656476477777
main	Tanzania	619	0.280979002561058
main	Uganda	619	0.244066609887297
main	Kenya	620	0.334717711790708
main	Tanzania	620	0.280979002561058
main	Uganda	620	0.244066609887297
main	Kenya	621	0.334717711790708
main	Tanzania	621	0.280979002561058
main	Uganda	621	0.274204331504836
main	Kenya	622	0.334717711790708
main	Tanzania	622	0.280979002561058
main	Uganda	622	0.289836758868585
main	Kenya	623	0.334717711790708
main	Tanzania	623	0.307731402329247
main	Uganda	623	0.253090685045115
main	Kenya	624	0.334717711790708
main	Tanzania	624	0.23601283183724
main	Uganda	624	0.253090685045115
main	Kenya	625	0.341199153918405
main	Tanzania	625	0.23601283183724
main	Uganda	625	0.253090685045115
main	Kenya	626	0.341199153918405
main	Tanzania	626	0.225252690804999
main	Uganda	626	0.265673515754863
main	Kenya	627	0.341199153918405
main	Tanzania	627	0.225252690804999
main	Uganda	627	0.254633587312587
main	Kenya	628	0.341199153918405
main	Tanzania	628	0.211818551861223
main	Uganda	628	0.259896965815425
main	Kenya	629	0.366427486732531
main	Tanzania	629	0.211818551861223
main	Uganda	629	0.259896965815425
main	Kenya	630	0.366427486732531
main	Tanzania	630	0.313513004978674
main	Uganda	630	0.259896965815425
main	Kenya	631	0.366427486732531
main	Tanzania	631	0.383750516708775
main	Uganda	631	0.259896965815425
main	Kenya	632	0.352567008651849
main	Tanzania	632	0.341462626597209
main	Uganda	632	0.264224086659532
main	Kenya	633	0.352567008651849
main	Tanzania	633	0.341462626597209
main	Uganda	633	0.278423854498017
main	Kenya	634	0.357188038099943
main	Tanzania	634	0.341462626597209
main	Uganda	634	0.289277950617734
main	Kenya	635	0.409792524067077
main	Tanzania	635	0.341685453762471
main	Uganda	635	0.289277950617734
main	Kenya	636	0.415235665578949
main	Tanzania	636	0.341685453762471
main	Uganda	636	0.289277950617734
main	Kenya	637	0.430969644695194
main	Tanzania	637	0.341685453762471
main	Uganda	637	0.289277950617734
main	Kenya	638	0.440586837761471
main	Tanzania	638	0.341685453762471
main	Uganda	638	0.276361827354867
main	Kenya	639	0.440586837761471
main	Tanzania	639	0.277711822577824
main	Uganda	639	0.276361827354867
main	Kenya	640	0.342874810671884
main	Tanzania	640	0.277711822577824
main	Uganda	640	0.272701279418211
main	Kenya	641	0.342874810671884
main	Tanzania	641	0.263741343772572
main	Uganda	641	0.298642432171804
main	Kenya	642	0.351164219176909
main	Tanzania	642	0.369382582499996
main	Uganda	642	0.298642432171804
main	Kenya	643	0.351164219176909
main	Tanzania	643	0.365962613707122
main	Uganda	643	0.317276543164787
main	Kenya	644	0.311164761853604
main	Tanzania	644	0.252302127560832
main	Uganda	644	0.354141898831341
main	Kenya	645	0.311164761853604
main	Tanzania	645	0.34650255545431
main	Uganda	645	0.462759260702577
main	Kenya	646	0.283078404169736
main	Tanzania	646	0.319918339922705
main	Uganda	646	0.462759260702577
main	Kenya	647	0.297905801447835
main	Tanzania	647	0.319918339922705
main	Uganda	647	0.462759260702577
main	Kenya	648	0.297905801447835
main	Tanzania	648	0.693509308615478
main	Uganda	648	0.507437919402815
main	Kenya	649	0.312003980784798
main	Tanzania	649	0.245193108660621
main	Uganda	649	0.507437919402815
main	Kenya	650	0.312003980784798
main	Tanzania	650	0.311600150281927
main	Uganda	650	0.507437919402815
main	Kenya	651	0.41907021924965
main	Tanzania	651	0.311600150281927
main	Uganda	651	0.507437919402815
main	Kenya	652	0.310454358091961
main	Tanzania	652	0.311600150281927
main	Uganda	652	0.507437919402815
main	Kenya	653	0.310454358091961
main	Tanzania	653	0.555975048096961
main	Uganda	653	0.507437919402815
main	Kenya	654	0.310454358091961
main	Tanzania	654	0.555975048096961
main	Uganda	654	0.476067018408564
main	Kenya	655	0.287503386721895
main	Tanzania	655	0.555975048096961
main	Uganda	655	0.476067018408564
main	Kenya	656	0.287503386721895
main	Tanzania	656	0.555975048096961
main	Uganda	656	0.476067018408564
main	Kenya	657	0.287503386721895
main	Tanzania	657	0.439346903444954
main	Uganda	657	0.476067018408564
main	Kenya	658	0.299153650024218
main	Tanzania	658	0.439346903444954
main	Uganda	658	0.476067018408564
main	Kenya	659	0.299153650024218
main	Tanzania	659	0.401050426722175
main	Uganda	659	0.476067018408564
main	Kenya	660	0.299153650024218
main	Tanzania	660	0.401050426722175
main	Uganda	660	0.476067018408564
main	Kenya	661	0.299153650024218
main	Tanzania	661	0.401050426722175
main	Uganda	661	0.489789121002662
main	Kenya	662	0.378494253174338
main	Tanzania	662	0.293986866620015
main	Uganda	662	0.465176946131381
main	Kenya	663	0.393591757112404
main	Tanzania	663	0.293986866620015
main	Uganda	663	0.465176946131381
main	Kenya	664	0.447804728542544
main	Tanzania	664	0.258457765997947
main	Uganda	664	0.465176946131381
main	Kenya	665	0.447804728542544
main	Tanzania	665	0.258457765997947
main	Uganda	665	0.465176946131381
main	Kenya	666	0.447804728542544
main	Tanzania	666	0.258457765997947
main	Uganda	666	0.465176946131381
main	Kenya	667	0.447804728542544
[truncated: 998,000+ more rows]
